# Supplementary material for: Construction of Sabatier Volcanoes for CO2 Hydrogenation to C1‐2 Oxygenates Using Data‐Efficient Machine Learning
Source: Adv Sci (Weinh). 2026 Jun 16:e75932. Online ahead of print. doi: 10.1002/advs.75932 (PMC13336856; doi:10.1002/advs.75932)
Supplement: Supplementary file 2 — Supporting File 2: advs75932‐sup‐0002‐TableSI15.xlsx. [file ADVS-9999-e75932-s001.xlsx]

## Sheet: Au-Barriers
Reaction indices and intermediate numbers correspond to structures in the supplementary archive
In this sheet, ∆G are defined with isolated intermediates, while ∆G‡ are defined including co-adsorption energy and post-reaction orientetion/diffusion (see discussion in DOI: 10.26434/CHEMRXIV-2025-PXPS4-V2)
All values are in eV						fac: facet active site
				Reaction		ed: edge active site										T = 273.15 K	p = 1 bar (all gas species)	T = 523.15 K	p(H₂) = 30 bar; p(CO₂) = 10 bar; other gases: 1 bar
Source, Num	Formula	Target, Num	Formula	Label	TS Type	Active_site	Reaction Type	E (initial)	G (initial)	E (TS)	G (TS)	E (final)	G (final)	∆G‡ (forward)	∆G‡ (reverse)	∆G (forward)	∆G (reverse)	∆G (forward)	∆G (reverse)
1	CO₂	2	CO₂*	AD1	NA	fac	Adsorption	-263.307	-263.513			-263.572	-263.402			0.111455	-0.111455	0.575455	-0.575455
29	CH₃COOH*	30	CH₃COOH	AD10	NA	fac	Desorption	-287.454	-286.029			-287.123	-286.17			-0.141455	0.141455	-0.837455	0.837455
43	1/2H₂	44	H*	AD11	NA	fac	Adsorption	-244.305	-244.311			-244.246	-244.105			0.206455	-0.206455	0.309455	-0.309455
46	H₂O*	47	H₂O	AD12	NA	fac	Desorption	-255.317	-254.846			-255.034	-254.9			-0.0544549	0.0544549	-0.567455	0.567455
4	HCOOH*	5	HCOOH	AD2	NA	fac	Desorption	-270.648	-269.914			-270.321	-270.029			-0.115455	0.115455	-0.773455	0.773455
13	CO*	14	CO	AD3	NA	fac	Desorption	-255.715	-255.581			-255.367	-255.707			-0.126455	0.126455	-0.659455	0.659455
7	CH₂O*	8	CH₂O	AD4	NA	fac	Desorption	-263.143	-262.594			-262.801	-262.62			-0.0264549	0.0264549	-0.616455	0.616455
37	CH₃CH₂OH*	38	CH₃CH₂OH	AD5	NA	fac	Desorption	-288.174	-286.265			-287.585	-286.101			0.163545	-0.163545	-0.507455	0.507455		Below, only ML-predicted values of ∆G‡ are shown. ∆G were calculated from DFT data
9	HOCH₂OH*	10	HOCH₂OH	AD6	NA	fac	Desorption	-277.971	-276.614			-277.597	-276.683			-0.0694549	0.0694549	-0.722455	0.722455
21	CH₃OH*	22	CH₃OH	AD7	NA	fac	Desorption	-271.408	-270.173			-270.968	-270.173			-0.00045492	0.00045492	-0.623455	0.623455			ML Inference
41	CH₄*	42	CH₄	AD8	NA	fac	Desorption	-265.186	-264.235			-264.97	-264.208			0.0265451	-0.0265451	-0.445455	0.445455
33	CH₃CHO*	34	CH₃CHO	AD9	NA	fac	Desorption	-280.17	-278.932			-279.712	-278.866			0.0655451	-0.0655451	-0.596455	0.596455		Label	∆G‡ (forward)	∆G‡ (reverse)
2	CO₂*	3	HCOO*	TS1	Addition to C(sp2)	ed	Hydrogenation	-267.001	-266.69	-266.218	-265.901	-266.676	-266.181	0.788545	0.28	0.508545	-0.508545	0.508545	-0.508545		TS1
15	CHO*	16	CHOH*	TS10	ROH	NA	Protonation	-262.765	-262.262			-262.435	-261.709	1.06217	0.439803	0.552545	-0.552545	0.552545	-0.552545		TS10	1.06217	0.439803
15	CHO*	7	CH₂O*	TS11	Addition to C(sp2)	NA	Hydrogenation	-262.765	-262.262			-263.143	-262.594	0.572257	0.839608	-0.332455	0.332455	-0.332455	0.332455		TS11	0.572257	0.839608
16	CHOH*	17	CH*	TS12	Reverse nucleop. add. to C(sp2)	fac	C-O cleavage	-262.435	-261.709	-260.718	-260.084	-261.463	-260.803	1.625	0.921	0.906455	-0.906455	0.906455	-0.906455		TS12
16	CHOH*	18	CH₂OH*	TS13	Addition to C(sp2)	NA	Hydrogenation	-265.864	-264.997			-267.045	-266.087	0.377283	1.72209	-1.09045	1.09045	-1.09045	1.09045		TS13	0.377283	1.72209
9	HOCH₂OH*	18	CH₂OH*	TS14	Reverse nucleop. add. to C(sp2)	fac	C-O cleavage	-277.971	-276.614	-276.165	-274.943	-276.573	-275.321	1.691	0.741	1.29345	-1.29345	1.29345	-1.29345		TS14
7	CH₂O*	18	CH₂OH*	TS15	ROH	NA	Protonation	-266.572	-265.882			-267.045	-266.087	0.671054	0.882477	-0.205455	0.205455	-0.205455	0.205455		TS15	0.671054	0.882477
7	CH₂O*	20	CH₃O*	TS16	Addition to C(sp2)	NA	Hydrogenation	-266.572	-265.882			-266.436	-265.473	0.721755	0.651873	0.408545	-0.408545	0.408545	-0.408545		TS16	0.721755	0.651873
19	CH₂*	40	*-CH₂CH₂O-*	TS17	Metathesis	fac	C-C coupling	-278.284	-277.094	-277.6	-276.307	-278.686	-277.282	0.832	1.185	-0.188455	0.188455	-0.188455	0.188455		TS17
40	*-CH₂CH₂O-*	39	CH₃CH₂O*	TS18	sp3-like	NA	Hydrogenation	-282.115	-280.57			-283.267	-281.605	0.5972	1.59938	-1.03545	1.03545	-1.03545	1.03545		TS18	0.5972	1.59938
23	CH₃*	39	CH₃CH₂O*	TS19	Radical addition to C(sp2)	fac	C-C coupling	-282.976	-281.59	-281.739	-280.181	-283.267	-281.605	1.40855	1.424	-0.0154549	0.0154549	-0.0154549	0.0154549		TS19
2	CO₂*	12	HOCO*	TS2	RCOOH	ed	Protonation	-267.001	-266.69	-265.758	-265.448	-266.533	-266.057	1.24155	0.735	0.632545	-0.632545	0.632545	-0.632545		TS2
39	CH₃CH₂O*	37	CH₃CH₂OH*	TS20	ROH	NA	Protonation	-286.696	-284.893			-288.174	-286.265	0.583135	1.81239	-1.37245	1.37245	-1.37245	1.37245		TS20	0.583135	1.81239
18	CH₂OH*	19	CH₂*	TS21	Reverse nucleop. add. to C(sp2)	fac	C-O cleavage	-267.045	-266.087	-264.918	-264.009	-265.486	-264.551	2.078	0.78	1.53645	-1.53645	1.53645	-1.53645		TS21
18	CH₂OH*	21	CH₃OH*	TS22	sp3-like	NA	Hydrogenation	-270.474	-269.375			-271.408	-270.173	0.638823	2.22051	-0.798455	0.798455	-0.798455	0.798455		TS22	0.638823	2.22051
20	CH₃O*	21	CH₃OH*	TS23	ROH	NA	Protonation	-269.865	-268.761			-271.408	-270.173	0.612372	2.16817	-1.41245	1.41245	-1.41245	1.41245		TS23	0.612372	2.16817
21	CH₃OH*	23	CH₃*	TS24	Homolytic C-O cleavage	fac	C-O cleavage	-271.408	-270.173	-269.103	-268.098	-270.178	-269.047	2.158	1.19	1.12645	-1.12645	1.12645	-1.12645		TS24
17	CH*	24	CHCO*	TS25	Metathesis	fac	C-C coupling	-266.833	-266.333	-265.981	-265.521	-267.883	-267.354	1.002	1.833	-1.02145	1.02145	-1.02145	1.02145		TS25
17	CH*	19	CH₂*	TS26	Addition to C(sp2)	fac	Hydrogenation	-255.364	-254.857	-254.953	-254.476	-255.958	-255.317	0.385	0.972	-0.460455	0.460455	-0.460455	0.460455		TS26
24	CHCO*	25	CH₂CO*	TS27	Addition to C(sp2)	NA	Hydrogenation	-271.312	-270.642			-271.774	-270.941	0.615945	0.893106	-0.299455	0.299455	-0.299455	0.299455		TS27	0.615945	0.893106
19	CH₂*	25	CH₂CO*	TS28	Metathesis	fac	C-C coupling	-270.856	-270.081	-270.162	-269.418	-271.774	-270.941	1.09	1.523	-0.860455	0.860455	-0.860455	0.860455		TS28
19	CH₂*	27	CH₂COO*	TS29	Metathesis	fac	C-C coupling	-278.713	-277.902	-277.636	-276.798	-278.231	-277.387	1.10355	0.947	0.514545	-0.514545	0.514545	-0.514545		TS29
3	HCOO*	4	HCOOH*	TS3	RCOOH	NA	Protonation	-270.105	-269.469			-270.648	-269.914	0.753177	1.02624	-0.445455	0.445455	-0.445455	0.445455		TS3	0.753177	1.02624
27	CH₂COO*	28	CH₃COO*	TS30	sp3-like	NA	Hydrogenation	-281.66	-280.675			-283.421	-282.299	0.163516	1.81738	-1.62445	1.62445	-1.62445	1.62445		TS30	0.163516	1.81738
19	CH₂*	23	CH₃*	TS31	sp3-like	fac	Hydrogenation	-259.387	-258.605	-258.935	-258.163	-260.65	-259.813	0.495	1.848	-1.20845	1.20845	-1.20845	1.20845		TS31
25	CH₂CO*	26	CH₂CHO*	TS32	Addition to C(sp2)	NA	Hydrogenation	-275.203	-274.229			-275.896	-274.817	0.538866	1.22373	-0.588455	0.588455	-0.588455	0.588455		TS32	0.538866	1.22373
25	CH₂CO*	31	CH₃CO*	TS33	sp3-like	NA	Hydrogenation	-275.203	-274.229			-276.344	-275.274	0.572778	1.68247	-1.04545	1.04545	-1.04545	1.04545		TS33	0.572778	1.68247
26	CH₂CHO*	33	CH₃CHO*	TS34	Addition to C(sp2)	NA	Hydrogenation	-279.325	-278.105			-280.17	-278.932	0.499357	1.21186	-0.827455	0.827455	-0.827455	0.827455		TS34	0.499357	1.21186
23	CH₃*	31	CH₃CO*	TS35	Radical addition to C(sp2)	fac	C-C coupling	-275.548	-274.577	-274.447	-273.458	-276.344	-275.274	1.407	1.816	-0.697455	0.697455	-0.697455	0.697455		TS35
23	CH₃*	28	CH₃COO*	TS36	Radical addition to C(sp2)	fac	C-C coupling	-283.405	-282.398	-281.832	-280.775	-283.421	-282.299	1.631	1.67	0.0985451	-0.0985451	0.0985451	-0.0985451		TS36
28	CH₃COO*	29	CH₃COOH*	TS37	RCOOH	NA	Protonation	-286.85	-285.587			-287.454	-286.029	0.929873	1.12303	-0.442455	0.442455	-0.442455	0.442455		TS37	0.929873	1.12303
29	CH₃COOH*	32	CH₃CH(O)OH*	TS38	Addition to C(sp2)	NA	Hydrogenation	-290.883	-289.317			-290.195	-288.439	1.05507	0.51318	0.877545	-0.877545	0.877545	-0.877545		TS38	1.05507	0.51318
32	CH₃CH(O)OH*	35	CH₃CH(OH)OH*	TS39	ROH	NA	Protonation	-293.624	-291.727			-294.761	-292.77	0.5931	1.93762	-1.04345	1.04345	-1.04345	1.04345		TS39	0.5931	1.93762
4	HCOOH*	11	HOCHOH*	TS4	RCOOH	NA	Protonation	-274.077	-273.202			-273.836	-272.725	1.11192	0.720139	0.476545	-0.476545	0.476545	-0.476545		TS4	1.11192	0.720139
35	CH₃CH(OH)OH*	36	CH₃CHOH*	TS40	Reverse nucleop. add. to C(sp2)	ed	C-O cleavage	-294.761	-292.77	-292.88	-290.975	-293.409	-291.47	1.795	0.961	1.30045	-1.30045	1.30045	-1.30045		TS40
23	CH₃*	41	CH₄*	TS41	sp3-like	fac	Hydrogenation	-264.079	-263.101	-263.495	-262.509	-265.186	-264.235	0.591545	1.726	-1.13445	1.13445	-1.13445	1.13445		TS41
31	CH₃CO*	33	CH₃CHO*	TS42	Addition to C(sp2)	NA	Hydrogenation	-279.773	-278.562			-280.17	-278.932	0.619967	1.07463	-0.370455	0.370455	-0.370455	0.370455		TS42	0.619967	1.07463
33	CH₃CHO*	39	CH₃CH₂O*	TS43	Addition to C(sp2)	NA	Hydrogenation	-283.599	-282.22			-283.267	-281.605	0.921319	0.598027	0.614545	-0.614545	0.614545	-0.614545		TS43	0.921319	0.598027
33	CH₃CHO*	36	CH₃CHOH*	TS44	ROH	NA	Protonation	-283.599	-282.22			-283.881	-282.236	0.804075	0.977791	-0.0164549	0.0164549	-0.0164549	0.0164549		TS44	0.804075	0.977791
36	CH₃CHOH*	37	CH₃CH₂OH*	TS45	sp3-like	NA	Hydrogenation	-287.31	-285.524			-288.174	-286.265	0.650119	1.4886	-0.741455	0.741455	-0.741455	0.741455		TS45	0.650119	1.4886
45	OH*	46	H₂O*	TS46	ROH	fac	Protonation	-253.774	-253.339	-253.44	-253.039	-255.317	-254.846	0.566	1.807	-1.50745	1.50745	-1.50745	1.50745		TS46
4	HCOOH*	15	CHO*	TS5	Reverse nucleop. add. to C(sp2)	fac	C-O cleavage	-270.648	-269.914	-269.041	-268.367	-268.864	-268.208	1.574	0.383	1.70645	-1.70645	1.70645	-1.70645		TS5
11	HOCHOH*	9	HOCH₂OH*	TS6	sp3-like	NA	Hydrogenation	-277.265	-276.013			-277.971	-276.614	0.681578	1.35365	-0.601455	0.601455	-0.601455	0.601455		TS6	0.681578	1.35365
11	HOCHOH*	16	CHOH*	TS7	Reverse nucleop. add. to C(sp2)	fac	C-O cleavage	-273.836	-272.725	-272.306	-271.307	-271.963	-270.943	1.418	0.189	1.78245	-1.78245	1.78245	-1.78245		TS7
12	HOCO*	13	CO*	TS8	Reverse nucleop. add. to C(sp2)	fac	C-O cleavage	-266.533	-266.057	-265.464	-265.073	-265.243	-264.815	0.984	0.12	1.24245	-1.24245	1.24245	-1.24245		TS8
13	CO*	15	CHO*	TS9	Addition to C(sp2)	NA	Hydrogenation	-259.144	-258.869			-259.336	-258.974	0.760766	0.669923	-0.105455	0.105455	-0.105455	0.105455		TS9	0.760766	0.669923
4	HCOOH*	6	OCH₂OH*	TSn1	Addition to C(sp2)	NA	Hydrogenation	-274.077	-273.202			-273.409	-272.347	1.19862	0.46172	0.854545	-0.854545	0.854545	-0.854545		TSn1	1.19862	0.46172
6	OCH₂OH*	7	CH₂O*	TSn2	Reverse nucleop. add. to C(sp2)	ed	C-O cleavage	-273.409	-272.347	-273.052	-272.086	-272.671	-271.828	0.557	0.08	0.519455	-0.519455	0.519455	-0.519455		TSn2
6	OCH₂OH*	9	HOCH₂OH*	TSn3	ROH	NA	Protonation	-276.838	-275.635			-277.971	-276.614	0.594258	1.56511	-0.979455	0.979455	-0.979455	0.979455		TSn3	0.594258	1.56511
29	CH₃COOH*	31	CH₃CO*	TSn4	Reverse nucleop. add. to C(sp2)	ed	C-O cleavage	-287.454	-286.029	-285.751	-284.376	-285.872	-284.508	1.653	0.373	1.52145	-1.52145	1.52145	-1.52145		TSn4
32	CH₃CH(O)OH*	33	CH₃CHO*	TSn5	Reverse nucleop. add. to C(sp2)	ed	C-O cleavage	-290.195	-288.439	-290.112	-288.478	-289.698	-288.166	0.365	0.108	0.273455	-0.273455	0.273455	-0.273455		TSn5
	E (nanoparticle)	-240.817

## Sheet: Au-Interm
Intermediate numbers/indexes correspond to strucutres in the supporting archive						All values are in eV
(Free) energy of isolated intermediates (see discussion in DOI: 10.26434/CHEMRXIV-2025-PXPS4-V2)
			T = 273.15 K	p = 1 bar (all gas species)		T = 523.15 K	p(H₂) = 30 bar; p(CO₂) = 10 bar; other gases: 1 bar
Num (index)	Formula	Eₑₗ	G	Eₑₗ (relative)	G (relative)	Eₑₗ	G	Eₑₗ (relative)	G (relative)
1	CO₂	-22.49	-22.696	0	0	-22.49	-23.16	0	0
2	CO₂*	-263.572	-263.402	-0.264545	0.111455	-263.572	-263.402	-0.264545	0.575455
3	HCOO*	-266.676	-266.181	0.119455	0.826455	-266.676	-266.181	0.119455	1.39345
4	HCOOH*	-270.648	-269.914	-0.364545	0.587455	-270.648	-269.914	-0.364545	1.25745
5	HCOOH	-29.504	-29.212	-0.038	0.472	-29.504	-29.87	-0.038	0.484
6	OCH₂OH*	-273.409	-272.347	0.362455	1.64845	-273.409	-272.347	0.362455	2.42145
7	CH₂O*	-263.143	-262.594	-0.100545	0.812455	-263.143	-262.594	-0.100545	1.17545
8	CH₂O	-21.984	-21.803	0.241	0.786	-21.984	-22.393	0.241	0.559
9	HOCH₂OH*	-277.971	-276.614	-0.711545	0.875455	-277.971	-276.614	-0.711545	1.75145
10	HOCH₂OH	-36.78	-35.866	-0.338	0.806	-36.78	-36.519	-0.338	1.029
11	HOCHOH*	-273.836	-272.725	-0.0645451	1.27045	-273.836	-272.725	-0.0645451	2.04345
12	HOCO*	-266.533	-266.057	0.262455	0.950455	-266.533	-266.057	0.262455	1.51745
13	CO*	-255.715	-255.581	0.351455	0.837455	-255.715	-255.581	0.351455	0.994455
14	CO	-14.55	-14.89	0.699	0.711	-14.55	-15.423	0.699	0.335
15	CHO*	-259.336	-258.974	0.218455	0.938455	-259.336	-258.974	0.218455	1.19845
16	CHOH*	-262.435	-261.709	0.607455	1.69745	-262.435	-261.709	0.607455	2.06045
17	CH*	-251.935	-251.569	0.378455	1.24845	-251.935	-251.569	0.378455	1.20145
18	CH₂OH*	-267.045	-266.087	-0.514545	0.813455	-267.045	-266.087	-0.514545	1.27945
19	CH₂*	-255.958	-255.317	-0.156545	0.994455	-255.958	-255.317	-0.156545	1.05045
20	CH₃O*	-266.436	-265.473	0.0944549	1.42745	-266.436	-265.473	0.0944549	1.89345
21	CH₃OH*	-271.408	-270.173	-1.38955	0.221455	-271.408	-270.173	-1.38955	0.790455
22	CH₃OH	-30.151	-29.356	-0.95	0.221	-30.151	-29.979	-0.95	0.167
23	CH₃*	-260.65	-259.813	-1.36055	-0.00754508	-260.65	-259.813	-1.36055	0.151455
24	CHCO*	-267.883	-267.354	-0.320545	1.06445	-267.883	-267.354	-0.320545	1.17445
25	CH₂CO*	-271.774	-270.941	-0.723545	0.971455	-271.774	-270.941	-0.723545	1.18445
26	CH₂CHO*	-275.896	-274.817	-1.35755	0.589455	-275.896	-274.817	-1.35755	0.905455
27	CH₂COO*	-278.231	-277.387	0.0604549	1.62045	-278.231	-277.387	0.0604549	2.14045
28	CH₃COO*	-283.421	-282.299	-1.64155	0.202455	-283.421	-282.299	-1.64155	0.825455
29	CH₃COOH*	-287.454	-286.029	-2.18655	-0.0335451	-287.454	-286.029	-2.18655	0.692455
30	CH₃COOH	-46.306	-45.353	-1.856	-0.175	-46.306	-46.049	-1.856	-0.145
31	CH₃CO*	-276.344	-275.274	-1.80555	0.132455	-276.344	-275.274	-1.80555	0.448455
32	CH₃CH(O)OH*	-290.195	-288.439	-1.43955	1.05045	-290.195	-288.439	-1.43955	1.87945
33	CH₃CHO*	-280.17	-278.932	-2.14355	-0.0315451	-280.17	-278.932	-2.14355	0.387455
34	CH₃CHO	-38.895	-38.049	-1.686	0.034	-38.895	-38.711	-1.686	-0.209
35	CH₃CH(OH)OH*	-294.761	-292.77	-2.51755	0.213455	-294.761	-292.77	-2.51755	1.14545
36	CH₃CHOH*	-283.881	-282.236	-2.36655	0.158455	-283.881	-282.236	-2.36655	0.680455
37	CH₃CH₂OH*	-288.174	-286.265	-3.17155	-0.376545	-288.174	-286.265	-3.17155	0.248455
38	CH₃CH₂OH	-46.768	-45.284	-2.583	-0.213	-46.768	-45.955	-2.583	-0.259
39	CH₃CH₂O*	-283.267	-281.605	-1.75255	0.789455	-283.267	-281.605	-1.75255	1.31145
40	*-CH₂CH₂O-*	-278.686	-277.282	-0.659545	1.61845	-278.686	-277.282	-0.659545	2.03745
41	CH₄*	-265.186	-264.235	-2.40855	-0.935545	-265.186	-264.235	-2.40855	-0.673545
42	CH₄	-24.153	-23.391	-2.193	-0.909	-24.153	-23.863	-2.193	-1.119
43	1/2H₂	-3.488	-3.494	0	0	-3.488	-3.597	0	0
44	H*	-244.246	-244.105	0.0594549	0.206455	-244.246	-244.105	0.0594549	0.309455
45	OH*	-250.345	-250.051	1.20145	1.35545	-250.345	-250.051	1.20145	1.76545
46	H₂O*	-255.317	-254.846	-0.282545	0.0544549	-255.317	-254.846	-0.282545	0.567455
47	H₂O	-14.217	-14.083	0	0	-14.217	-14.596	0	0

## Sheet: Co-Barriers
Reaction indices and intermediate numbers correspond to structures in the supplementary archive
In this sheet, ∆G are defined with isolated intermediates, while ∆G‡ are defined including co-adsorption energy and post-reaction orientetion/diffusion (see discussion in DOI: 10.26434/CHEMRXIV-2025-PXPS4-V2)
All values are in eV						fac: facet active site
				Reaction		ed: edge active site										T = 273.15 K	p = 1 bar (all gas species)	T = 523.15 K	p(H₂) = 30 bar; p(CO₂) = 10 bar; other gases: 1 bar
Source, Num	Formula	Target, Num	Formula	Label	TS Type	Active_site	Reaction Type	E (initial)	G (initial)	E (TS)	G (TS)	E (final)	G (final)	∆G‡ (forward)	∆G‡ (reverse)	∆G (forward)	∆G (reverse)	∆G (forward)	∆G (reverse)
1	CO₂	2	CO₂*	AD1	NA	fac	Adsorption	-512.326	-512.531			-512.567	-512.393			0.138409	-0.138409	0.602409	-0.602409
29	CH₃COOH*	30	CH₃COOH	AD10	NA	fac	Desorption	-537.489	-536.116			-536.141	-535.191			0.924591	-0.924591	0.228591	-0.228591
43	1/2H₂	44	H*	AD11	NA	fac	Adsorption	-493.324	-493.33			-493.878	-493.702			-0.371591	0.371591	-0.268591	0.268591
46	H₂O*	47	H₂O	AD12	NA	fac	Desorption	-504.947	-504.428			-504.053	-503.92			0.507591	-0.507591	-0.00540884	0.00540884
4	HCOOH*	5	HCOOH	AD2	NA	fac	Desorption	-520.011	-519.264			-519.339	-519.047			0.216591	-0.216591	-0.441409	0.441409
13	CO*	14	CO	AD3	NA	fac	Desorption	-506.22	-506.09			-504.386	-504.726			1.36359	-1.36359	0.830591	-0.830591
7	CH₂O*	8	CH₂O	AD4	NA	fac	Desorption	-513.068	-512.418			-511.821	-511.64			0.777591	-0.777591	0.187591	-0.187591
37	CH₃CH₂OH*	38	CH₃CH₂OH	AD5	NA	fac	Desorption	-537.21	-535.263			-536.604	-535.118			0.144591	-0.144591	-0.526409	0.526409		Below, only ML-predicted values of ∆G‡ are shown. ∆G were calculated from DFT data
9	HOCH₂OH*	10	HOCH₂OH	AD6	NA	fac	Desorption	-527.03	-525.652			-526.615	-525.703			-0.0514088	0.0514088	-0.704409	0.704409
21	CH₃OH*	22	CH₃OH	AD7	NA	fac	Desorption	-520.473	-519.249			-519.987	-519.193			0.0555912	-0.0555912	-0.567409	0.567409			ML Inference
41	CH₄*	42	CH₄	AD8	NA	fac	Desorption	-514.79	-513.793			-513.989	-513.227			0.565591	-0.565591	0.0935912	-0.0935912
33	CH₃CHO*	34	CH₃CHO	AD9	NA	fac	Desorption	-529.194	-527.923			-528.731	-527.884			0.0385912	-0.0385912	-0.623409	0.623409		Label	∆G‡ (forward)	∆G‡ (reverse)
2	CO₂*	3	HCOO*	TS1	Addition to C(sp2)	fac	Hydrogenation	-516.609	-516.259	-515.932	-515.623	-517.397	-516.871	0.635591	1.269	-0.612409	0.612409	-0.612409	0.612409		TS1
15	CHO*	16	CHOH*	TS10	ROH	NA	Protonation	-513.136	-512.573			-512.774	-512.091	1.14123	0.491446	0.481591	-0.481591	0.481591	-0.481591		TS10	1.14123	0.491446
15	CHO*	7	CH₂O*	TS11	Addition to C(sp2)	NA	Hydrogenation	-513.136	-512.573			-513.068	-512.418	0.811555	0.680745	0.154591	-0.154591	0.154591	-0.154591		TS11	0.811555	0.680745
16	CHOH*	17	CH*	TS12	Reverse nucleop. add. to C(sp2)	fac	C-O cleavage	-512.774	-512.091	-512.297	-511.661	-514.222	-513.566	0.43	2.246	-1.47459	1.47459	-1.47459	1.47459		TS12
16	CHOH*	18	CH₂OH*	TS13	Addition to C(sp2)	NA	Hydrogenation	-516.816	-515.957			-516.558	-515.59	0.842585	0.811382	0.366591	-0.366591	0.366591	-0.366591		TS13	0.842585	0.811382
9	HOCH₂OH*	18	CH₂OH*	TS14	Reverse nucleop. add. to C(sp2)	ed	C-O cleavage	-527.03	-525.652	-527.388	-526.139	-527.714	-526.433	0.623	1.191	-0.780591	0.780591	-0.780591	0.780591		TS14
7	CH₂O*	18	CH₂OH*	TS15	ROH	NA	Protonation	-517.11	-516.284			-516.558	-515.59	1.21721	0.529352	0.693591	-0.693591	0.693591	-0.693591		TS15	1.21721	0.529352
7	CH₂O*	20	CH₃O*	TS16	Addition to C(sp2)	NA	Hydrogenation	-517.11	-516.284			-517.076	-516.064	0.779539	0.797083	0.219591	-0.219591	0.219591	-0.219591		TS16	0.779539	0.797083
19	CH₂*	40	*-CH₂CH₂O-*	TS17	Metathesis	fac	C-C coupling	-529.349	-528.132	-528.1	-526.744	-529.615	-528.189	1.38759	1.445	-0.0574088	0.0574088	-0.0574088	0.0574088		TS17
40	*-CH₂CH₂O-*	39	CH₃CH₂O*	TS18	sp3-like	NA	Hydrogenation	-533.657	-532.055			-534.418	-532.702	0.666918	1.45513	-0.647409	0.647409	-0.647409	0.647409		TS18	0.666918	1.45513
23	CH₃*	39	CH₃CH₂O*	TS19	Radical addition to C(sp2)	fac	C-C coupling	-533.876	-532.357	-532.202	-530.647	-534.418	-532.702	1.70959	2.113	-0.345409	0.345409	-0.345409	0.345409		TS19
2	CO₂*	12	HOCO*	TS2	RCOOH	ed	Protonation	-516.609	-516.259	-515.855	-515.446	-516.554	-516.092	1.776	1.185	0.166591	-0.166591	0.166591	-0.166591		TS2
39	CH₃CH₂O*	37	CH₃CH₂OH*	TS20	ROH	NA	Protonation	-538.46	-536.568			-537.21	-535.263	1.58355	0.412195	1.30459	-1.30459	1.30459	-1.30459		TS20	1.58355	0.412195
18	CH₂OH*	19	CH₂*	TS21	Reverse nucleop. add. to C(sp2)	fac	C-O cleavage	-516.558	-515.59	-516.109	-515.222	-517.273	-516.393	0.368	2.231	-0.802591	0.802591	-0.802591	0.802591		TS21
18	CH₂OH*	21	CH₃OH*	TS22	sp3-like	NA	Hydrogenation	-520.6	-519.456			-520.473	-519.249	0.940282	1.57635	0.206591	-0.206591	0.206591	-0.206591		TS22	0.940282	1.57635
20	CH₃O*	21	CH₃OH*	TS23	ROH	NA	Protonation	-521.118	-519.93			-520.473	-519.249	1.34606	0.932925	0.680591	-0.680591	0.680591	-0.680591		TS23	1.34606	0.932925
21	CH₃OH*	23	CH₃*	TS24	Homolytic C-O cleavage	fac	C-O cleavage	-520.473	-519.249	-519.459	-518.423	-521.8	-520.618	1.651	2.975	-1.36859	1.36859	-1.36859	1.36859		TS24
17	CH*	24	CHCO*	TS25	Metathesis	fac	C-C coupling	-519.45	-518.977	-518.286	-517.79	-518.847	-518.339	1.18659	0.792	0.637591	-0.637591	0.637591	-0.637591		TS25
17	CH*	19	CH₂*	TS26	Addition to C(sp2)	fac	Hydrogenation	-507.108	-506.589	-505.776	-505.319	-506.117	-505.55	1.26959	0.289	1.03859	-1.03859	1.03859	-1.03859		TS26
24	CHCO*	25	CH₂CO*	TS27	Addition to C(sp2)	NA	Hydrogenation	-522.889	-522.205			-521.837	-521.024	1.21885	0.319867	1.18059	-1.18059	1.18059	-1.18059		TS27	1.21885	0.319867
19	CH₂*	25	CH₂CO*	TS28	Metathesis	fac	C-C coupling	-522.501	-521.804	-521.844	-521.113	-521.837	-521.024	0.690591	0.085	0.779591	-0.779591	0.779591	-0.779591		TS28
19	CH₂*	27	CH₂COO*	TS29	Metathesis	fac	C-C coupling	-528.848	-528.107	-529.442	-528.592	-529.675	-528.763	0.388	0.866	-0.656409	0.656409	-0.656409	0.656409		TS29
3	HCOO*	4	HCOOH*	TS3	RCOOH	NA	Protonation	-521.439	-520.737			-520.011	-519.264	1.96234	0.256383	1.47259	-1.47259	1.47259	-1.47259		TS3	1.96234	0.256383
27	CH₂COO*	28	CH₃COO*	TS30	sp3-like	NA	Hydrogenation	-533.717	-532.629			-534.183	-533.02	0.38471	1.25413	-0.391409	0.391409	-0.391409	0.391409		TS30	0.38471	1.25413
19	CH₂*	23	CH₃*	TS31	sp3-like	fac	Hydrogenation	-510.159	-509.416	-510.104	-509.389	-510.644	-509.775	0.546	0.646	-0.359409	0.359409	-0.359409	0.359409		TS31
25	CH₂CO*	26	CH₂CHO*	TS32	Addition to C(sp2)	NA	Hydrogenation	-525.879	-524.89			-525.814	-524.731	0.777471	0.817778	0.158591	-0.158591	0.158591	-0.158591		TS32	0.777471	0.817778
25	CH₂CO*	31	CH₃CO*	TS33	sp3-like	NA	Hydrogenation	-525.879	-524.89			-526.541	-525.494	0.659725	1.47447	-0.604409	0.604409	-0.604409	0.604409		TS33	0.659725	1.47447
26	CH₂CHO*	33	CH₃CHO*	TS34	sp3-like	NA	Hydrogenation	-529.856	-528.597			-529.194	-527.923	1.17636	0.660897	0.673591	-0.673591	0.673591	-0.673591		TS34	1.17636	0.660897
23	CH₃*	31	CH₃CO*	TS35	Radical addition to C(sp2)	fac	C-C coupling	-527.028	-526.029	-525.014	-524.008	-526.541	-525.494	2.02059	1.842	0.534591	-0.534591	0.534591	-0.534591		TS35
23	CH₃*	28	CH₃COO*	TS36	Radical addition to C(sp2)	fac	C-C coupling	-533.375	-532.332	-532.045	-530.868	-534.183	-533.02	1.46359	2.437	-0.688409	0.688409	-0.688409	0.688409		TS36
28	CH₃COO*	29	CH₃COOH*	TS37	RCOOH	NA	Protonation	-538.225	-536.886			-537.489	-536.116	1.59901	0.734966	0.769591	-0.769591	0.769591	-0.769591		TS37	1.59901	0.734966
29	CH₃COOH*	32	CH₃CH(O)OH*	TS38	Addition to C(sp2)	NA	Hydrogenation	-541.531	-539.982			-540.51	-538.694	1.51902	0.433697	1.28759	-1.28759	1.28759	-1.28759		TS38	1.51902	0.433697
32	CH₃CH(O)OH*	35	CH₃CH(OH)OH*	TS39	ROH	NA	Protonation	-544.552	-542.56			-544.544	-542.482	1.11972	1.48333	0.0775912	-0.0775912	0.0775912	-0.0775912		TS39	1.11972	1.48333
4	HCOOH*	11	HOCHOH*	TS4	ROH	NA	Protonation	-524.053	-523.13			-522.951	-521.875	1.72253	0.410409	1.25459	-1.25459	1.25459	-1.25459		TS4	1.72253	0.410409
35	CH₃CH(OH)OH*	36	CH₃CHOH*	TS40	Reverse nucleop. add. to C(sp2)	fac	C-O cleavage	-544.544	-542.482	-542.893	-540.932	-544.676	-542.722	1.55	2.384	-0.239591	0.239591	-0.239591	0.239591		TS40
23	CH₃*	41	CH₄*	TS41	sp3-like	fac	Hydrogenation	-514.686	-513.641	-513.8	-512.839	-514.79	-513.793	1.19	0.954	-0.152409	0.152409	-0.152409	0.152409		TS41
31	CH₃CO*	33	CH₃CHO*	TS42	Addition to C(sp2)	NA	Hydrogenation	-530.583	-529.36			-529.194	-527.923	1.46676	0.315676	1.43659	-1.43659	1.43659	-1.43659		TS42	1.46676	0.315676
33	CH₃CHO*	39	CH₃CH₂O*	TS43	Addition to C(sp2)	NA	Hydrogenation	-533.236	-531.789			-534.418	-532.702	0.533213	1.55729	-0.913409	0.913409	-0.913409	0.913409		TS43	0.533213	1.55729
33	CH₃CHO*	36	CH₃CHOH*	TS44	ROH	NA	Protonation	-533.236	-531.789			-533.52	-531.879	0.909199	1.10504	-0.0904088	0.0904088	-0.0904088	0.0904088		TS44	0.909199	1.10504
36	CH₃CHOH*	37	CH₃CH₂OH*	TS45	sp3-like	NA	Hydrogenation	-537.562	-535.745			-537.21	-535.263	1.19478	0.79723	0.481591	-0.481591	0.481591	-0.481591		TS45	1.19478	0.79723
45	OH*	46	H₂O*	TS46	ROH	fac	Protonation	-505.034	-504.545	-504.146	-503.772	-504.947	-504.428	1.917	0.656	0.116591	-0.116591	0.116591	-0.116591		TS46
4	HCOOH*	15	CHO*	TS5	Reverse nucleop. add. to C(sp2)	ed	C-O cleavage	-520.011	-519.264	-520.43	-519.637	-520.25	-519.55	0.086	1.332	-0.285591	0.285591	-0.285591	0.285591		TS5
11	HOCHOH*	9	HOCH₂OH*	TS6	sp3-like	NA	Hydrogenation	-526.993	-525.741			-527.03	-525.652	1.02257	0.960731	0.0885912	-0.0885912	0.0885912	-0.0885912		TS6	1.02257	0.960731
11	HOCHOH*	16	CHOH*	TS7	Reverse nucleop. add. to C(sp2)	ed	C-O cleavage	-522.951	-521.875	-523.463	-522.384	-523.93	-522.934	0.314	1.026	-1.05859	1.05859	-1.05859	1.05859		TS7
12	HOCO*	13	CO*	TS8	Reverse nucleop. add. to C(sp2)	fac	C-O cleavage	-516.554	-516.092	-516.468	-516.046	-517.376	-516.933	0.046	1.783	-0.840591	0.840591	-0.840591	0.840591		TS8
13	CO*	15	CHO*	TS9	Addition to C(sp2)	NA	Hydrogenation	-510.262	-509.956			-509.094	-508.707	1.45442	0.301737	1.24859	-1.24859	1.24859	-1.24859		TS9	1.45442	0.301737
4	HCOOH*	6	OCH₂OH*	TSn1	Addition to C(sp2)	NA	Hydrogenation	-524.053	-523.13			-523.723	-522.589	1.21091	0.610085	0.540591	-0.540591	0.540591	-0.540591		TSn1	1.21091	0.610085
6	OCH₂OH*	7	CH₂O*	TSn2	Reverse nucleop. add. to C(sp2)	ed	C-O cleavage	-523.723	-522.589	-524.115	-523.049	-524.224	-523.261	0.316	0.971	-0.671591	0.671591	-0.671591	0.671591		TSn2
6	OCH₂OH*	9	HOCH₂OH*	TSn3	ROH	NA	Protonation	-527.765	-526.455			-527.03	-525.652	1.40635	0.580433	0.802591	-0.802591	0.802591	-0.802591		TSn3	1.40635	0.580433
29	CH₃COOH*	31	CH₃CO*	TSn4	Reverse nucleop. add. to C(sp2)	fac	C-O cleavage	-537.489	-536.116	-536.624	-535.181	-537.697	-536.337	0.935	1.608	-0.220591	0.220591	-0.220591	0.220591		TSn4
32	CH₃CH(O)OH*	33	CH₃CHO*	TSn5	Reverse nucleop. add. to C(sp2)	ed	C-O cleavage	-540.51	-538.694	-541.011	-539.311	-540.35	-538.766	0.772	1.058	-0.0715912	0.0715912	-0.0715912	0.0715912		TSn5
	E (nanoparticle)	-489.836

## Sheet: Co-Interm
Intermediate numbers/indexes correspond to strucutres in the supporting archive						All values are in eV
(Free) energy of isolated intermediates (see discussion in DOI: 10.26434/CHEMRXIV-2025-PXPS4-V2)
			T = 273.15 K	p = 1 bar (all gas species)		T = 523.15 K	p(H₂) = 30 bar; p(CO₂) = 10 bar; other gases: 1 bar
Num (index)	Formula	Eₑₗ	G	Eₑₗ (relative)	G (relative)	Eₑₗ	G	Eₑₗ (relative)	G (relative)
1	CO₂	-22.49	-22.695	0	0	-22.49	-23.159	0	0
2	CO₂*	-512.567	-512.393	-0.240591	0.138409	-512.567	-512.393	-0.240591	0.602409
3	HCOO*	-517.397	-516.871	-1.58259	-0.845591	-517.397	-516.871	-1.58259	-0.278591
4	HCOOH*	-520.011	-519.264	-0.708591	0.255409	-520.011	-519.264	-0.708591	0.925409
5	HCOOH	-29.503	-29.211	-0.037	0.472	-29.503	-29.869	-0.037	0.484
6	OCH₂OH*	-523.723	-522.589	-0.932591	0.424409	-523.723	-522.589	-0.932591	1.19741
7	CH₂O*	-513.068	-512.418	-1.00659	0.00540884	-513.068	-512.418	-1.00659	0.368409
8	CH₂O	-21.985	-21.804	0.24	0.783	-21.985	-22.394	0.24	0.556
9	HOCH₂OH*	-527.03	-525.652	-0.751591	0.855409	-527.03	-525.652	-0.751591	1.73141
10	HOCH₂OH	-36.779	-35.867	-0.337	0.804	-36.779	-36.52	-0.337	1.027
11	HOCHOH*	-522.951	-521.875	-0.160591	1.13841	-522.951	-521.875	-0.160591	1.91141
12	HOCO*	-516.554	-516.092	-0.739591	-0.0665912	-516.554	-516.092	-0.739591	0.500409
13	CO*	-506.22	-506.09	-1.13459	-0.654591	-506.22	-506.09	-1.13459	-0.497591
14	CO	-14.55	-14.89	0.699	0.709	-14.55	-15.423	0.699	0.333
15	CHO*	-509.094	-508.707	-0.520591	0.222409	-509.094	-508.707	-0.520591	0.482409
16	CHOH*	-512.774	-512.091	-0.712591	0.332409	-512.774	-512.091	-0.712591	0.695409
17	CH*	-503.066	-502.723	-1.73359	-0.889591	-503.066	-502.723	-1.73359	-0.936591
18	CH₂OH*	-516.558	-515.59	-1.00859	0.327409	-516.558	-515.59	-1.00859	0.793409
19	CH₂*	-506.117	-505.55	-1.29659	-0.222591	-506.117	-505.55	-1.29659	-0.166591
20	CH₃O*	-517.076	-516.064	-1.52659	-0.146591	-517.076	-516.064	-1.52659	0.319409
21	CH₃OH*	-520.473	-519.249	-1.43559	0.162409	-520.473	-519.249	-1.43559	0.731409
22	CH₃OH	-30.151	-29.357	-0.95	0.218	-30.151	-29.98	-0.95	0.164
23	CH₃*	-510.644	-509.775	-2.33559	-0.953591	-510.644	-509.775	-2.33559	-0.794591
24	CHCO*	-518.847	-518.339	-2.26559	-0.906591	-518.847	-518.339	-2.26559	-0.796591
25	CH₂CO*	-521.837	-521.024	-1.76759	-0.0975912	-521.837	-521.024	-1.76759	0.115409
26	CH₂CHO*	-525.814	-524.731	-2.25659	-0.310591	-525.814	-524.731	-2.25659	0.00540884
27	CH₂COO*	-529.675	-528.763	-2.36459	-0.740591	-529.675	-528.763	-2.36459	-0.220591
28	CH₃COO*	-534.183	-533.02	-3.38459	-1.50359	-534.183	-533.02	-3.38459	-0.880591
29	CH₃COOH*	-537.489	-536.116	-3.20259	-1.10559	-537.489	-536.116	-3.20259	-0.379591
30	CH₃COOH	-46.305	-45.355	-1.855	-0.181	-46.305	-46.051	-1.855	-0.151
31	CH₃CO*	-526.541	-525.494	-2.98359	-1.07359	-526.541	-525.494	-2.98359	-0.757591
32	CH₃CH(O)OH*	-540.51	-538.694	-2.73559	-0.189591	-540.51	-538.694	-2.73559	0.639409
33	CH₃CHO*	-529.194	-527.923	-2.14859	-0.00859116	-529.194	-527.923	-2.14859	0.410409
34	CH₃CHO	-38.895	-38.048	-1.686	0.03	-38.895	-38.71	-1.686	-0.213
35	CH₃CH(OH)OH*	-544.544	-542.482	-3.28159	-0.483591	-544.544	-542.482	-3.28159	0.448409
36	CH₃CHOH*	-533.52	-531.879	-2.98659	-0.470591	-533.52	-531.879	-2.98659	0.0514088
37	CH₃CH₂OH*	-537.21	-535.263	-3.18859	-0.360591	-537.21	-535.263	-3.18859	0.264409
38	CH₃CH₂OH	-46.768	-45.282	-2.583	-0.216	-46.768	-45.953	-2.583	-0.262
39	CH₃CH₂O*	-534.418	-532.702	-3.88459	-1.29359	-534.418	-532.702	-3.88459	-0.771591
40	*-CH₂CH₂O-*	-529.615	-528.189	-2.56959	-0.274591	-529.615	-528.189	-2.56959	0.144409
41	CH₄*	-514.79	-513.793	-2.99359	-1.47759	-514.79	-513.793	-2.99359	-1.21559
42	CH₄	-24.153	-23.391	-2.193	-0.912	-24.153	-23.863	-2.193	-1.122
43	1/2H₂	-3.488	-3.494	0	0	-3.488	-3.597	0	0
44	H*	-493.878	-493.702	-0.553591	-0.371591	-493.878	-493.702	-0.553591	-0.268591
45	OH*	-500.992	-500.679	-0.426591	-0.252591	-500.992	-500.679	-0.426591	0.157409
46	H₂O*	-504.947	-504.428	-0.893591	-0.507591	-504.947	-504.428	-0.893591	0.00540884
47	H₂O	-14.217	-14.084	0	0	-14.217	-14.597	0	0

## Sheet: Cu-Barriers
Reaction indices and intermediate numbers correspond to structures in the supplementary archive
In this sheet, ∆G are defined with isolated intermediates, while ∆G‡ are defined including co-adsorption energy and post-reaction orientetion/diffusion (see discussion in DOI: 10.26434/CHEMRXIV-2025-PXPS4-V2)
All values are in eV						fac: facet active site
				Reaction		ed: edge active site										T = 273.15 K	p = 1 bar (all gas species)	T = 523.15 K	p(H₂) = 30 bar; p(CO₂) = 10 bar; other gases: 1 bar
Source, Num	Formula	Target, Num	Formula	Label	TS Type	Active_site	Reaction Type	E (initial)	G (initial)	E (TS)	G (TS)	E (final)	G (final)	∆G‡ (forward)	∆G‡ (reverse)	∆G (forward)	∆G (reverse)	∆G (forward)	∆G (reverse)
1	CO₂	2	CO₂*	AD1	NA	fac	Adsorption	-291.023	-291.229			-291.282	-291.17			0.0585338	-0.0585338	0.522534	-0.522534
29	CH₃COOH*	30	CH₃COOH	AD10	NA	fac	Desorption	-315.469	-314.057			-314.841	-313.883			0.174466	-0.174466	-0.521534	0.521534
43	1/2H₂	44	H*	AD11	NA	fac	Adsorption	-272.025	-272.031			-272.391	-272.224			-0.193466	0.193466	-0.0904662	0.0904662
46	H₂O*	47	H₂O	AD12	NA	fac	Desorption	-283.082	-282.59			-282.753	-282.62			-0.0295338	0.0295338	-0.542534	0.542534
4	HCOOH*	5	HCOOH	AD2	NA	fac	Desorption	-298.195	-297.524			-298.039	-297.746			-0.221534	0.221534	-0.879534	0.879534
13	CO*	14	CO	AD3	NA	fac	Desorption	-284.18	-284.078			-283.085	-283.425			0.653466	-0.653466	0.120466	-0.120466
7	CH₂O*	8	CH₂O	AD4	NA	fac	Desorption	-290.923	-290.325			-290.519	-290.338			-0.0125338	0.0125338	-0.602534	0.602534
37	CH₃CH₂OH*	38	CH₃CH₂OH	AD5	NA	fac	Desorption	-315.929	-314.035			-315.302	-313.817			0.218466	-0.218466	-0.452534	0.452534
9	HOCH₂OH*	10	HOCH₂OH	AD6	NA	fac	Desorption	-305.762	-304.399			-305.313	-304.401			-0.0015338	0.0015338	-0.654534	0.654534
21	CH₃OH*	22	CH₃OH	AD7	NA	fac	Desorption	-299.165	-297.935			-298.686	-297.892			0.0434662	-0.0434662	-0.579534	0.579534
41	CH₄*	42	CH₄	AD8	NA	fac	Desorption	-292.905	-291.93			-292.689	-291.928			0.0024662	-0.0024662	-0.469534	0.469534
33	CH₃CHO*	34	CH₃CHO	AD9	NA	fac	Desorption	-307.882	-306.619			-307.43	-306.583			0.0364662	-0.0364662	-0.625534	0.625534
2	CO₂*	3	HCOO*	TS1	Addition to C(sp2)	fac	Hydrogenation	-295.136	-294.857	-294.381	-294.08	-295.317	-294.818	0.821	0.738	0.0394662	-0.0394662	0.0394662	-0.0394662
15	CHO*	16	CHOH*	TS10	ROH	fac	Protonation	-290.822	-290.3	-289.915	-289.442	-290.48	-289.825	0.977	0.383	0.475466	-0.475466	0.475466	-0.475466
15	CHO*	7	CH₂O*	TS11	Addition to C(sp2)	fac	Hydrogenation	-290.822	-290.3	-290.501	-289.957	-290.923	-290.325	0.515	0.603	-0.0245338	0.0245338	-0.0245338	0.0245338
16	CHOH*	17	CH*	TS12	Reverse nucleop. add. to C(sp2)	fac	C-O cleavage	-290.48	-289.825	-289.378	-288.772	-290.15	-289.523	1.053	1.526	0.301534	-0.301534	0.301534	-0.301534
16	CHOH*	18	CH₂OH*	TS13	Addition to C(sp2)	ed	Hydrogenation	-294.334	-293.512	-293.981	-293.159	-294.685	-293.758	0.521	0.932	-0.245534	0.245534	-0.245534	0.245534
9	HOCH₂OH*	18	CH₂OH*	TS14	Reverse nucleop. add. to C(sp2)	fac	C-O cleavage	-305.762	-304.399	-304.302	-303.132	-305.302	-304.076	1.267	1.436	0.322534	-0.322534	0.322534	-0.322534
7	CH₂O*	18	CH₂OH*	TS15	ROH	fac	Protonation	-294.777	-294.012	-293.752	-293.08	-294.685	-293.758	0.932466	0.678	0.254466	-0.254466	0.254466	-0.254466
7	CH₂O*	20	CH₃O*	TS16	Addition to C(sp2)	fac	Hydrogenation	-294.777	-294.012	-294.384	-293.622	-295.332	-294.343	0.390466	0.726	-0.330534	0.330534	-0.330534	0.330534
19	CH₂*	40	*-CH₂CH₂O-*	TS17	Metathesis	fac	C-C coupling	-306.235	-305.094	-306.446	-305.181	-307.438	-306.04	0.178	0.899	-0.945534	0.945534	-0.945534	0.945534
40	*-CH₂CH₂O-*	39	CH₃CH₂O*	TS18	sp3-like	fac	Hydrogenation	-311.292	-309.727	-310.625	-309.071	-312.132	-310.434	0.704	1.402	-0.706534	0.706534	-0.706534	0.706534
23	CH₃*	39	CH₃CH₂O*	TS19	Radical addition to C(sp2)	fac	C-C coupling	-310.999	-309.532	-310.106	-308.564	-312.132	-310.434	1.257	1.88	-0.901534	0.901534	-0.901534	0.901534
2	CO₂*	12	HOCO*	TS2	RCOOH	ed	Protonation	-295.136	-294.857	-293.731	-293.458	-294.555	-294.068	1.39947	0.874	0.789466	-0.789466	0.789466	-0.789466
39	CH₃CH₂O*	37	CH₃CH₂OH*	TS20	ROH	ed	Protonation	-315.986	-314.121	-314.949	-313.2	-315.929	-314.035	1.205	0.866	0.0864662	-0.0864662	0.0864662	-0.0864662
18	CH₂OH*	19	CH₂*	TS21	Reverse nucleop. add. to C(sp2)	fac	C-O cleavage	-294.685	-293.758	-293.807	-292.947	-294.466	-293.624	0.852	1.183	0.133534	-0.133534	0.133534	-0.133534
18	CH₂OH*	21	CH₃OH*	TS22	sp3-like	fac	Hydrogenation	-298.539	-297.445	-297.852	-296.742	-299.165	-297.935	0.754	2.567	-0.489534	0.489534	-0.489534	0.489534
20	CH₃O*	21	CH₃OH*	TS23	ROH	ed	Protonation	-299.186	-298.03	-298.229	-297.185	-299.165	-297.935	1.179	0.902	0.0954662	-0.0954662	0.0954662	-0.0954662
21	CH₃OH*	23	CH₃*	TS24	Homolytic C-O cleavage	fac	C-O cleavage	-299.165	-297.935	-297.593	-296.556	-299.23	-298.062	1.481	2.045	-0.127466	0.127466	-0.127466	0.127466
17	CH*	24	CHCO*	TS25	Metathesis	fac	C-C coupling	-295.176	-294.746	-294.597	-294.16	-296.168	-295.691	1.172	1.531	-0.944534	0.944534	-0.944534	0.944534
17	CH*	19	CH₂*	TS26	Addition to C(sp2)	fac	Hydrogenation	-283.387	-282.892	-283.162	-282.676	-283.849	-283.306	0.285	1.026	-0.413534	0.413534	-0.413534	0.413534
24	CHCO*	25	CH₂CO*	TS27	Addition to C(sp2)	fac	Hydrogenation	-300.022	-299.378	-298.876	-298.297	-299.66	-298.962	1.08147	0.665	0.416466	-0.416466	0.416466	-0.416466
19	CH₂*	25	CH₂CO*	TS28	Metathesis	fac	C-C coupling	-299.492	-298.847	-298.953	-298.259	-299.66	-298.962	0.768	0.705	-0.114534	0.114534	-0.114534	0.114534
19	CH₂*	27	CH₂COO*	TS29	Metathesis	fac	C-C coupling	-306.594	-305.939	-306.416	-305.64	-306.644	-305.818	0.352	1.942	0.121466	-0.121466	0.121466	-0.121466
3	HCOO*	4	HCOOH*	TS3	RCOOH	fac	Protonation	-299.171	-298.505	-298.093	-297.445	-298.195	-297.524	1.072	0.256	0.981466	-0.981466	0.981466	-0.981466
27	CH₂COO*	28	CH₃COO*	TS30	sp3-like	fac	Hydrogenation	-310.498	-309.505	-310.611	-309.581	-312.074	-310.891	0.227	1.53	-1.38553	1.38553	-1.38553	1.38553
19	CH₂*	23	CH₃*	TS31	sp3-like	fac	Hydrogenation	-287.703	-286.993	-287.336	-286.625	-288.613	-287.744	0.633	1.443	-0.750534	0.750534	-0.750534	0.750534
25	CH₂CO*	26	CH₂CHO*	TS32	Addition to C(sp2)	fac	Hydrogenation	-303.514	-302.649	-303.219	-302.366	-304.097	-303.043	0.32	0.677	-0.393534	0.393534	-0.393534	0.393534
25	CH₂CO*	31	CH₃CO*	TS33	sp3-like	fac	Hydrogenation	-303.514	-302.649	-302.566	-301.679	-304.019	-302.977	0.986	1.496	-0.327534	0.327534	-0.327534	0.327534
26	CH₂CHO*	33	CH₃CHO*	TS34	Addition to C(sp2)	fac	Hydrogenation	-307.951	-306.73	-307.442	-306.236	-307.882	-306.619	0.696	0.669	0.111466	-0.111466	0.111466	-0.111466
23	CH₃*	31	CH₃CO*	TS35	Radical addition to C(sp2)	fac	C-C coupling	-304.256	-303.285	-302.907	-301.906	-304.019	-302.977	1.661	1.238	0.308466	-0.308466	0.308466	-0.308466
23	CH₃*	28	CH₃COO*	TS36	Radical addition to C(sp2)	fac	C-C coupling	-311.358	-310.377	-310.084	-309.056	-312.074	-310.891	1.597	1.835	-0.513534	0.513534	-0.513534	0.513534
28	CH₃COO*	29	CH₃COOH*	TS37	RCOOH	fac	Protonation	-315.928	-314.578	-314.854	-313.651	-315.469	-314.057	1.345	0.416	0.521466	-0.521466	0.521466	-0.521466
29	CH₃COOH*	32	CH₃CH(O)OH*	TS38	Addition to C(sp2)	fac	Hydrogenation	-319.323	-317.744	-318.459	-316.819	-318.916	-317.128	0.925466	0.712	0.616466	-0.616466	0.616466	-0.616466
32	CH₃CH(O)OH*	35	CH₃CH(OH)OH*	TS39	ROH	fac	Protonation	-322.77	-320.815	-321.601	-319.747	-322.686	-320.629	1.228	0.882	0.186466	-0.186466	0.186466	-0.186466
4	HCOOH*	11	HOCHOH*	TS4	RCOOH	fac	Protonation	-302.049	-301.211	-300.854	-300.048	-301.349	-300.315	1.287	0.267	0.896466	-0.896466	0.896466	-0.896466
35	CH₃CH(OH)OH*	36	CH₃CHOH*	TS40	Reverse nucleop. add. to C(sp2)	fac	C-O cleavage	-322.686	-320.629	-321.55	-319.608	-322.028	-320.107	1.021	1.055	0.521534	-0.521534	0.521534	-0.521534
23	CH₃*	41	CH₄*	TS41	sp3-like	fac	Hydrogenation	-292.467	-291.431	-291.546	-290.561	-292.905	-291.93	1.145	1.369	-0.498534	0.498534	-0.498534	0.498534
31	CH₃CO*	33	CH₃CHO*	TS42	Addition to C(sp2)	fac	Hydrogenation	-307.873	-306.664	-307.388	-306.175	-307.882	-306.619	0.734	1.852	0.0454662	-0.0454662	0.0454662	-0.0454662
33	CH₃CHO*	39	CH₃CH₂O*	TS43	Addition to C(sp2)	fac	Hydrogenation	-311.736	-310.306	-311.244	-309.748	-312.132	-310.434	0.589	0.686	-0.127534	0.127534	-0.127534	0.127534
33	CH₃CHO*	36	CH₃CHOH*	TS44	ROH	fac	Protonation	-311.736	-310.306	-310.76	-309.378	-311.411	-309.789	0.997	0.411	0.517466	-0.517466	0.517466	-0.517466
36	CH₃CHOH*	37	CH₃CH₂OH*	TS45	sp3-like	fac	Hydrogenation	-315.265	-313.476	-314.557	-312.756	-315.929	-314.035	0.720466	1.279	-0.558534	0.558534	-0.558534	0.558534
45	OH*	46	H₂O*	TS46	ROH	fac	Protonation	-283.008	-282.542	-282.009	-281.631	-283.082	-282.59	1.365	1.026	-0.0475338	0.0475338	-0.0475338	0.0475338
4	HCOOH*	15	CHO*	TS5	Reverse nucleop. add. to C(sp2)	fac	C-O cleavage	-298.195	-297.524	-297.382	-296.664	-297.585	-296.931	1.408	0.476	0.592534	-0.592534	0.592534	-0.592534
11	HOCHOH*	9	HOCH₂OH*	TS6	sp3-like	fac	Hydrogenation	-305.203	-304.002	-304.623	-303.495	-305.762	-304.399	0.934	0.99	-0.396534	0.396534	-0.396534	0.396534
11	HOCHOH*	16	CHOH*	TS7	Reverse nucleop. add. to C(sp2)	fac	C-O cleavage	-301.349	-300.315	-300.702	-299.706	-301.097	-300.143	0.609	0.833	0.171534	-0.171534	0.171534	-0.171534
12	HOCO*	13	CO*	TS8	Reverse nucleop. add. to C(sp2)	fac	C-O cleavage	-294.555	-294.068	-294.303	-293.883	-294.797	-294.396	0.357	0.528	-0.328466	0.328466	-0.328466	0.328466
13	CO*	15	CHO*	TS9	Addition to C(sp2)	fac	Hydrogenation	-288.034	-287.765	-286.83	-286.609	-286.968	-286.613	1.15647	0.258	1.15247	-1.15247	1.15247	-1.15247
4	HCOOH*	6	OCH₂OH*	TSn1	Addition to C(sp2)	fac	Hydrogenation	-302.049	-301.211	-301.578	-300.661	-302.111	-300.993	0.714	0.661	0.218466	-0.218466	0.218466	-0.218466
6	OCH₂OH*	7	CH₂O*	TSn2	Reverse nucleop. add. to C(sp2)	ed	C-O cleavage	-302.111	-300.993	-302.093	-301.072	-301.54	-300.643	0.243	0.315	0.349534	-0.349534	0.349534	-0.349534
6	OCH₂OH*	9	HOCH₂OH*	TSn3	ROH	fac	Protonation	-305.965	-304.68	-304.856	-303.674	-305.762	-304.399	1.00647	0.746	0.281466	-0.281466	0.281466	-0.281466
29	CH₃COOH*	31	CH₃CO*	TSn4	Reverse nucleop. add. to C(sp2)	fac	C-O cleavage	-315.469	-314.057	-314.098	-312.705	-314.636	-313.295	1.352	0.876	0.761534	-0.761534	0.761534	-0.761534
32	CH₃CH(O)OH*	33	CH₃CHO*	TSn5	Reverse nucleop. add. to C(sp2)	ed	C-O cleavage	-318.916	-317.128	-319.025	-317.346	-318.499	-316.937	0.132	0.395	0.190534	-0.190534	0.190534	-0.190534
	E (nanoparticle)	-268.537

## Sheet: Cu-Interm
Intermediate numbers/indexes correspond to strucutres in the supporting archive						All values are in eV
(Free) energy of isolated intermediates (see discussion in DOI: 10.26434/CHEMRXIV-2025-PXPS4-V2)
			T = 273.15 K	p = 1 bar (all gas species)		T = 523.15 K	p(H₂) = 30 bar; p(CO₂) = 10 bar; other gases: 1 bar
Num (index)	Formula	Eₑₗ	G	Eₑₗ (relative)	G (relative)	Eₑₗ	G	Eₑₗ (relative)	G (relative)
1	CO₂	-22.486	-22.692	0	0	-22.486	-23.156	0	0
2	CO₂*	-291.282	-291.17	-0.259466	0.0585338	-291.282	-291.17	-0.259466	0.522534
3	HCOO*	-295.317	-294.818	-0.806466	-0.0954662	-295.317	-294.818	-0.806466	0.471534
4	HCOOH*	-298.195	-297.524	-0.196466	0.692534	-298.195	-297.524	-0.196466	1.36253
5	HCOOH	-29.502	-29.209	-0.04	0.471	-29.502	-29.867	-0.04	0.483
6	OCH₂OH*	-302.111	-300.993	-0.624466	0.717534	-302.111	-300.993	-0.624466	1.49053
7	CH₂O*	-290.923	-290.325	-0.164466	0.796534	-290.923	-290.325	-0.164466	1.15953
8	CH₂O	-21.982	-21.801	0.24	0.784	-21.982	-22.391	0.24	0.557
9	HOCH₂OH*	-305.762	-304.399	-0.787466	0.805534	-305.762	-304.399	-0.787466	1.68153
10	HOCH₂OH	-36.776	-35.864	-0.338	0.804	-36.776	-36.517	-0.338	1.027
11	HOCHOH*	-301.349	-300.315	0.137534	1.39553	-301.349	-300.315	0.137534	2.16853
12	HOCO*	-294.555	-294.068	-0.0444662	0.654534	-294.555	-294.068	-0.0444662	1.22153
13	CO*	-284.18	-284.078	-0.397466	0.0555338	-284.18	-284.078	-0.397466	0.212534
14	CO	-14.548	-14.888	0.698	0.709	-14.548	-15.421	0.698	0.333
15	CHO*	-286.968	-286.613	0.302534	1.01453	-286.968	-286.613	0.302534	1.27453
16	CHOH*	-290.48	-289.825	0.278534	1.29653	-290.48	-289.825	0.278534	1.65953
17	CH*	-279.533	-279.205	0.497534	1.32753	-279.533	-279.205	0.497534	1.28053
18	CH₂OH*	-294.685	-293.758	-0.438466	0.857534	-294.685	-293.758	-0.438466	1.32353
19	CH₂*	-283.849	-283.306	-0.330466	0.720534	-283.849	-283.306	-0.330466	0.776534
20	CH₃O*	-295.332	-294.343	-1.08547	0.272534	-295.332	-294.343	-1.08547	0.738534
21	CH₃OH*	-299.165	-297.935	-1.43047	0.174534	-299.165	-297.935	-1.43047	0.743534
22	CH₃OH	-30.149	-29.355	-0.951	0.218	-30.149	-29.978	-0.951	0.164
23	CH₃*	-288.613	-287.744	-1.60647	-0.223466	-288.613	-287.744	-1.60647	-0.0644662
24	CHCO*	-296.168	-295.691	-0.891466	0.438534	-296.168	-295.691	-0.891466	0.548534
25	CH₂CO*	-299.66	-298.962	-0.895466	0.661534	-299.66	-298.962	-0.895466	0.874534
26	CH₂CHO*	-304.097	-303.043	-1.84447	0.0745338	-304.097	-303.043	-1.84447	0.390534
27	CH₂COO*	-306.644	-305.818	-0.639466	0.900534	-306.644	-305.818	-0.639466	1.42053
28	CH₃COO*	-312.074	-310.891	-2.58147	-0.678466	-312.074	-310.891	-2.58147	-0.0554662
29	CH₃COOH*	-315.469	-314.057	-2.48847	-0.350466	-315.469	-314.057	-2.48847	0.375534
30	CH₃COOH	-46.304	-45.346	-1.86	-0.176	-46.304	-46.042	-1.86	-0.146
31	CH₃CO*	-304.019	-302.977	-1.76647	0.140534	-304.019	-302.977	-1.76647	0.456534
32	CH₃CH(O)OH*	-318.916	-317.128	-2.44747	0.0725338	-318.916	-317.128	-2.44747	0.901534
33	CH₃CHO*	-307.882	-306.619	-2.14147	-0.0074662	-307.882	-306.619	-2.14147	0.411534
34	CH₃CHO	-38.893	-38.046	-1.689	0.029	-38.893	-38.708	-1.689	-0.214
35	CH₃CH(OH)OH*	-322.686	-320.629	-2.72947	0.0655338	-322.686	-320.629	-2.72947	0.997534
36	CH₃CHOH*	-311.411	-309.789	-2.18247	0.316534	-311.411	-309.789	-2.18247	0.838534
37	CH₃CH₂OH*	-315.929	-314.035	-3.21247	-0.435466	-315.929	-314.035	-3.21247	0.189534
38	CH₃CH₂OH	-46.765	-45.28	-2.585	-0.217	-46.765	-45.951	-2.585	-0.263
39	CH₃CH₂O*	-312.132	-310.434	-2.90347	-0.328466	-312.132	-310.434	-2.90347	0.193534
40	*-CH₂CH₂O-*	-307.438	-306.04	-1.69747	0.571534	-307.438	-306.04	-1.69747	0.990534
41	CH₄*	-292.905	-291.93	-2.41047	-0.915466	-292.905	-291.93	-2.41047	-0.653466
42	CH₄	-24.152	-23.391	-2.194	-0.913	-24.152	-23.863	-2.194	-1.123
43	1/2H₂	-3.488	-3.494	0	0	-3.488	-3.597	0	0
44	H*	-272.391	-272.224	-0.366466	-0.193466	-272.391	-272.224	-0.366466	-0.0904662
45	OH*	-279.154	-278.855	0.110534	0.270534	-279.154	-278.855	0.110534	0.680534
46	H₂O*	-283.082	-282.59	-0.329466	0.0295338	-283.082	-282.59	-0.329466	0.542534
47	H₂O	-14.216	-14.083	0	0	-14.216	-14.596	0	0

## Sheet: Ni-Barriers
Reaction indices and intermediate numbers correspond to structures in the supplementary archive
In this sheet, ∆G are defined with isolated intermediates, while ∆G‡ are defined including co-adsorption energy and post-reaction orientetion/diffusion (see discussion in DOI: 10.26434/CHEMRXIV-2025-PXPS4-V2)
All values are in eV						fac: facet active site
				Reaction		ed: edge active site										T = 273.15 K	p = 1 bar (all gas species)	T = 523.15 K	p(H₂) = 30 bar; p(CO₂) = 10 bar; other gases: 1 bar
Source, Num	Formula	Target, Num	Formula	Label	TS Type	Active_site	Reaction Type	E (initial)	G (initial)	E (TS)	G (TS)	E (final)	G (final)	∆G‡ (forward)	∆G‡ (reverse)	∆G (forward)	∆G (reverse)	∆G (forward)	∆G (reverse)
1	CO₂	2	CO₂*	AD1	NA	fac	Adsorption	-400.266	-400.472			-400.506	-400.426			0.0462256	-0.0462256	0.510226	-0.510226
29	CH₃COOH*	30	CH₃COOH	AD10	NA	fac	Desorption	-424.822	-423.416			-424.083	-423.136			0.279774	-0.279774	-0.416226	0.416226
43	1/2H₂	44	H*	AD11	NA	fac	Adsorption	-381.269	-381.275			-381.818	-381.645			-0.369774	0.369774	-0.266774	0.266774
46	H₂O*	47	H₂O	AD12	NA	fac	Desorption	-392.361	-391.841			-391.997	-391.863			-0.0222256	0.0222256	-0.535226	0.535226
4	HCOOH*	5	HCOOH	AD2	NA	fac	Desorption	-407.406	-406.667			-407.281	-406.989			-0.322226	0.322226	-0.980226	0.980226
13	CO*	14	CO	AD3	NA	fac	Desorption	-394.474	-394.334			-392.328	-392.668			1.66577	-1.66577	1.13277	-1.13277
7	CH₂O*	8	CH₂O	AD4	NA	fac	Desorption	-400.692	-400.044			-399.763	-399.582			0.461774	-0.461774	-0.128226	0.128226
37	CH₃CH₂OH*	38	CH₃CH₂OH	AD5	NA	fac	Desorption	-425.188	-423.226			-424.546	-423.058			0.167774	-0.167774	-0.503226	0.503226		Below, only ML-predicted values of ∆G‡ are shown. ∆G were calculated from DFT data
9	HOCH₂OH*	10	HOCH₂OH	AD6	NA	fac	Desorption	-414.88	-413.483			-414.556	-413.644			-0.161226	0.161226	-0.814226	0.814226
21	CH₃OH*	22	CH₃OH	AD7	NA	fac	Desorption	-408.435	-407.194			-407.929	-407.136			0.0577743	-0.0577743	-0.565226	0.565226			ML Inference
41	CH₄*	42	CH₄	AD8	NA	fac	Desorption	-402.115	-401.145			-401.933	-401.172			-0.0272257	0.0272257	-0.499226	0.499226
33	CH₃CHO*	34	CH₃CHO	AD9	NA	fac	Desorption	-417.167	-415.867			-416.674	-415.827			0.0397744	-0.0397744	-0.622226	0.622226		Label	∆G‡ (forward)	∆G‡ (reverse)
2	CO₂*	3	HCOO*	TS1	Addition to C(sp2)	fac	Hydrogenation	-404.543	-404.29	-403.679	-403.406	-403.862	-403.449	0.883774	0.043	0.840774	-0.840774	0.840774	-0.840774		TS1
15	CHO*	16	CHOH*	TS10	ROH	NA	Protonation	-401.18	-400.595			-400.53	-399.836	0.967955	0.338669	0.758774	-0.758774	0.758774	-0.758774		TS10	0.967955	0.338669
15	CHO*	7	CH₂O*	TS11	Addition to C(sp2)	NA	Hydrogenation	-401.18	-400.595			-400.692	-400.044	0.748171	0.360285	0.550774	-0.550774	0.550774	-0.550774		TS11	0.748171	0.360285
16	CHOH*	17	CH*	TS12	Reverse nucleop. add. to C(sp2)	fac	C-O cleavage	-400.53	-399.836	-399.948	-399.317	-401.293	-400.623	0.519	1.669	-0.786774	0.786774	-0.786774	0.786774		TS12
16	CHOH*	18	CH₂OH*	TS13	Addition to C(sp2)	NA	Hydrogenation	-404.567	-403.7			-404.424	-403.438	0.549485	0.631307	0.261774	-0.261774	0.261774	-0.261774		TS13	0.549485	0.631307
9	HOCH₂OH*	18	CH₂OH*	TS14	Reverse nucleop. add. to C(sp2)	ed	C-O cleavage	-414.88	-413.483	-414.534	-413.363	-415.201	-413.899	0.608	1.062	-0.415774	0.415774	-0.415774	0.415774		TS14
7	CH₂O*	18	CH₂OH*	TS15	ROH	NA	Protonation	-404.729	-403.908			-404.424	-403.438	0.769121	0.487998	0.469774	-0.469774	0.469774	-0.469774		TS15	0.769121	0.487998
7	CH₂O*	20	CH₃O*	TS16	Addition to C(sp2)	NA	Hydrogenation	-404.729	-403.908			-404.778	-403.76	0.535834	0.577238	0.147774	-0.147774	0.147774	-0.147774		TS16	0.535834	0.577238
19	CH₂*	40	*-CH₂CH₂O-*	TS17	Metathesis	fac	C-C coupling	-417.056	-415.835	-416.262	-414.978	-417.125	-415.697	0.856774	0.735	0.137774	-0.137774	0.137774	-0.137774		TS17
40	*-CH₂CH₂O-*	39	CH₃CH₂O*	TS18	sp3-like	NA	Hydrogenation	-421.162	-419.561			-421.525	-419.827	0.525691	0.980814	-0.266226	0.266226	-0.266226	0.266226		TS18	0.525691	0.980814
23	CH₃*	39	CH₃CH₂O*	TS19	Radical addition to C(sp2)	fac	C-C coupling	-421.135	-419.619	-419.437	-417.886	-421.525	-419.827	1.73277	1.941	-0.208226	0.208226	-0.208226	0.208226		TS19
2	CO₂*	12	HOCO*	TS2	RCOOH	ed	Protonation	-404.543	-404.29	-403.795	-403.479	-404.254	-403.752	1.005	0.588	0.537774	-0.537774	0.537774	-0.537774		TS2
39	CH₃CH₂O*	37	CH₃CH₂OH*	TS20	ROH	NA	Protonation	-425.562	-423.691			-425.188	-423.226	0.908339	0.568273	0.464774	-0.464774	0.464774	-0.464774		TS20	0.908339	0.568273
18	CH₂OH*	19	CH₂*	TS21	Reverse nucleop. add. to C(sp2)	fac	C-O cleavage	-404.424	-403.438	-403.845	-402.946	-404.922	-404.033	0.492	1.62	-0.594774	0.594774	-0.594774	0.594774		TS21
18	CH₂OH*	21	CH₃OH*	TS22	sp3-like	NA	Hydrogenation	-408.461	-407.302			-408.435	-407.194	0.66819	1.32983	0.107774	-0.107774	0.107774	-0.107774		TS22	0.66819	1.32983
20	CH₃O*	21	CH₃OH*	TS23	ROH	NA	Protonation	-408.815	-407.624			-408.435	-407.194	0.852693	0.842646	0.429774	-0.429774	0.429774	-0.429774		TS23	0.852693	0.842646
21	CH₃OH*	23	CH₃*	TS24	Homolytic C-O cleavage	fac	C-O cleavage	-408.435	-407.194	-406.707	-405.639	-409.001	-407.817	1.659	2.748	-0.622774	0.622774	-0.622774	0.622774		TS24
17	CH*	24	CHCO*	TS25	Metathesis	fac	C-C coupling	-407.209	-406.715	-405.968	-405.483	-406.087	-405.576	1.23177	0.256	1.13877	-1.13877	1.13877	-1.13877		TS25
17	CH*	19	CH₂*	TS26	Addition to C(sp2)	fac	Hydrogenation	-394.553	-394.026	-393.587	-393.109	-394.145	-393.572	0.916774	0.463	0.453774	-0.453774	0.453774	-0.453774		TS26
24	CHCO*	25	CH₂CO*	TS27	Addition to C(sp2)	NA	Hydrogenation	-410.124	-409.44			-409.764	-409.001	0.657188	0.408138	0.438774	-0.438774	0.438774	-0.438774		TS27	0.657188	0.408138
19	CH₂*	25	CH₂CO*	TS28	Metathesis	fac	C-C coupling	-410.838	-410.125	-409.368	-408.644	-409.764	-409.001	1.48077	0.402	1.12377	-1.12377	1.12377	-1.12377		TS28
19	CH₂*	27	CH₂COO*	TS29	Metathesis	fac	C-C coupling	-416.87	-416.217	-416.614	-415.797	-416.065	-415.203	0.419774	0.711	1.01377	-1.01377	1.01377	-1.01377		TS29
3	HCOO*	4	HCOOH*	TS3	RCOOH	NA	Protonation	-407.899	-407.313			-407.406	-406.667	0.947142	0.360739	0.645774	-0.645774	0.645774	-0.645774		TS3	0.947142	0.360739
27	CH₂COO*	28	CH₃COO*	TS30	sp3-like	NA	Hydrogenation	-420.102	-419.067			-421.419	-420.227	0.153366	1.32727	-1.16023	1.16023	-1.16023	1.16023		TS30	0.153366	1.32727
19	CH₂*	23	CH₃*	TS31	sp3-like	fac	Hydrogenation	-398.182	-397.436	-397.475	-396.754	-398.224	-397.356	0.681774	0.751	0.0797743	-0.0797743	0.0797743	-0.0797743		TS31
25	CH₂CO*	26	CH₂CHO*	TS32	Addition to C(sp2)	NA	Hydrogenation	-413.801	-412.865			-413.644	-412.556	0.607963	0.537058	0.308774	-0.308774	0.308774	-0.308774		TS32	0.607963	0.537058
25	CH₂CO*	31	CH₃CO*	TS33	sp3-like	NA	Hydrogenation	-413.801	-412.865			-413.91	-412.839	0.640967	0.88162	0.0257743	-0.0257743	0.0257743	-0.0257743		TS33	0.640967	0.88162
26	CH₂CHO*	33	CH₃CHO*	TS34	sp3-like	NA	Hydrogenation	-417.681	-416.42			-417.167	-415.867	0.848861	0.523178	0.552774	-0.552774	0.552774	-0.552774		TS34	0.848861	0.523178
23	CH₃*	31	CH₃CO*	TS35	Radical addition to C(sp2)	fac	C-C coupling	-414.917	-413.909	-413.134	-412.123	-413.91	-412.839	1.888	0.741	1.06977	-1.06977	1.06977	-1.06977		TS35
23	CH₃*	28	CH₃COO*	TS36	Radical addition to C(sp2)	fac	C-C coupling	-420.949	-420.001	-419.71	-418.594	-421.419	-420.227	1.40677	1.633	-0.226226	0.226226	-0.226226	0.226226		TS36
28	CH₃COO*	29	CH₃COOH*	TS37	RCOOH	NA	Protonation	-425.456	-424.091			-424.822	-423.416	1.08511	0.627213	0.674774	-0.674774	0.674774	-0.674774		TS37	1.08511	0.627213
29	CH₃COOH*	32	CH₃CH(O)OH*	TS38	Addition to C(sp2)	NA	Hydrogenation	-428.859	-427.28			-428.251	-426.434	0.812559	0.442591	0.845774	-0.845774	0.845774	-0.845774		TS38	0.812559	0.442591
32	CH₃CH(O)OH*	35	CH₃CH(OH)OH*	TS39	ROH	NA	Protonation	-432.288	-430.298			-431.937	-429.889	0.83532	1.02519	0.408774	-0.408774	0.408774	-0.408774		TS39	0.83532	1.02519
4	HCOOH*	11	HOCHOH*	TS4	ROH	NA	Protonation	-411.443	-410.531			-411.061	-410.069	0.793312	0.54214	0.461774	-0.461774	0.461774	-0.461774		TS4	0.793312	0.54214
35	CH₃CH(OH)OH*	36	CH₃CHOH*	TS40	Reverse nucleop. add. to C(sp2)	fac	C-O cleavage	-431.937	-429.889	-430.749	-428.832	-431.853	-429.839	1.057	1.382	0.0502257	-0.0502257	0.0502257	-0.0502257		TS40
23	CH₃*	41	CH₄*	TS41	sp3-like	fac	Hydrogenation	-402.261	-401.22	-401.372	-400.393	-402.115	-401.145	0.978	0.752	0.0747743	-0.0747743	0.0747743	-0.0747743		TS41
31	CH₃CO*	33	CH₃CHO*	TS42	Addition to C(sp2)	NA	Hydrogenation	-417.947	-416.703			-417.167	-415.867	0.78922	0.363812	0.835774	-0.835774	0.835774	-0.835774		TS42	0.78922	0.363812
33	CH₃CHO*	39	CH₃CH₂O*	TS43	Addition to C(sp2)	NA	Hydrogenation	-421.204	-419.731			-421.525	-419.827	0.453815	0.758616	-0.0962257	0.0962257	-0.0962257	0.0962257		TS43	0.453815	0.758616
33	CH₃CHO*	36	CH₃CHOH*	TS44	ROH	NA	Protonation	-421.204	-419.731			-421.076	-419.378	0.69966	0.613973	0.352774	-0.352774	0.352774	-0.352774		TS44	0.69966	0.613973
36	CH₃CHOH*	37	CH₃CH₂OH*	TS45	sp3-like	NA	Hydrogenation	-425.113	-423.242			-425.188	-423.226	0.746616	0.819423	0.0157743	-0.0157743	0.0157743	-0.0157743		TS45	0.746616	0.819423
45	OH*	46	H₂O*	TS46	ROH	fac	Protonation	-392.595	-392.106	-391.653	-391.276	-392.361	-391.841	1.45	0.645	0.264774	-0.264774	0.264774	-0.264774		TS46
4	HCOOH*	15	CHO*	TS5	Reverse nucleop. add. to C(sp2)	fac	C-O cleavage	-407.406	-406.667	-407.159	-406.42	-407.92	-407.192	0.541	0.775	-0.524774	0.524774	-0.524774	0.524774		TS5
11	HOCHOH*	9	HOCH₂OH*	TS6	sp3-like	NA	Hydrogenation	-415.098	-413.933			-414.88	-413.483	0.770576	0.549009	0.449774	-0.449774	0.449774	-0.449774		TS6	0.770576	0.549009
11	HOCHOH*	16	CHOH*	TS7	Reverse nucleop. add. to C(sp2)	ed	C-O cleavage	-411.061	-410.069	-410.741	-409.703	-411.307	-410.297	0.438	1.143	-0.227774	0.227774	-0.227774	0.227774		TS7
12	HOCO*	13	CO*	TS8	Reverse nucleop. add. to C(sp2)	fac	C-O cleavage	-404.254	-403.752	-403.848	-403.448	-405.251	-404.795	0.482	1.34677	-1.04277	1.04277	-1.04277	1.04277		TS8
13	CO*	15	CHO*	TS9	Addition to C(sp2)	NA	Hydrogenation	-398.511	-398.198			-397.143	-396.731	1.24633	0.226022	1.46677	-1.46677	1.46677	-1.46677		TS9	1.24633	0.226022
4	HCOOH*	6	OCH₂OH*	TSn1	Addition to C(sp2)	NA	Hydrogenation	-411.443	-410.531			-411.456	-410.313	0.64972	0.562565	0.217774	-0.217774	0.217774	-0.217774		TSn1	0.64972	0.562565
6	OCH₂OH*	7	CH₂O*	TSn2	Reverse nucleop. add. to C(sp2)	ed	C-O cleavage	-411.456	-410.313	-411.611	-410.579	-411.469	-410.505	0.272	0.445	-0.191774	0.191774	-0.191774	0.191774		TSn2
6	OCH₂OH*	9	HOCH₂OH*	TSn3	ROH	NA	Protonation	-415.493	-414.177			-414.88	-413.483	0.872274	0.452068	0.693774	-0.693774	0.693774	-0.693774		TSn3	0.872274	0.452068
29	CH₃COOH*	31	CH₃CO*	TSn4	Reverse nucleop. add. to C(sp2)	fac	C-O cleavage	-424.822	-423.416	-424.036	-422.579	-424.687	-423.3	0.837	1.324	0.116226	-0.116226	0.116226	-0.116226		TSn4
32	CH₃CH(O)OH*	33	CH₃CHO*	TSn5	Reverse nucleop. add. to C(sp2)	ed	C-O cleavage	-428.251	-426.434	-428.53	-426.83	-427.944	-426.328	0.152	0.579	0.106226	-0.106226	0.106226	-0.106226		TSn5
	E (nanoparticle)	-377.781

## Sheet: Ni-Interm
Intermediate numbers/indexes correspond to strucutres in the supporting archive						All values are in eV
(Free) energy of isolated intermediates (see discussion in DOI: 10.26434/CHEMRXIV-2025-PXPS4-V2)
			T = 273.15 K	p = 1 bar (all gas species)		T = 523.15 K	p(H₂) = 30 bar; p(CO₂) = 10 bar; other gases: 1 bar
Num (index)	Formula	Eₑₗ	G	Eₑₗ (relative)	G (relative)	Eₑₗ	G	Eₑₗ (relative)	G (relative)
1	CO₂	-22.485	-22.691	0	0	-22.485	-23.155	0	0
2	CO₂*	-400.506	-400.426	-0.239774	0.0462256	-400.506	-400.426	-0.239774	0.510226
3	HCOO*	-403.862	-403.449	-0.107774	0.517226	-403.862	-403.449	-0.107774	1.08423
4	HCOOH*	-407.406	-406.667	-0.163774	0.793226	-407.406	-406.667	-0.163774	1.46323
5	HCOOH	-29.5	-29.208	-0.039	0.471	-29.5	-29.866	-0.039	0.483
6	OCH₂OH*	-411.456	-410.313	-0.725774	0.641226	-411.456	-410.313	-0.725774	1.41423
7	CH₂O*	-400.692	-400.044	-0.689774	0.322226	-400.692	-400.044	-0.689774	0.685226
8	CH₂O	-21.982	-21.801	0.239	0.784	-21.982	-22.391	0.239	0.557
9	HOCH₂OH*	-414.88	-413.483	-0.661774	0.965226	-414.88	-413.483	-0.661774	1.84123
10	HOCH₂OH	-36.775	-35.863	-0.338	0.804	-36.775	-36.516	-0.338	1.027
11	HOCHOH*	-411.061	-410.069	-0.330774	0.885226	-411.061	-410.069	-0.330774	1.65823
12	HOCO*	-404.254	-403.752	-0.499774	0.214226	-404.254	-403.752	-0.499774	0.781226
13	CO*	-394.474	-394.334	-1.44777	-0.955774	-394.474	-394.334	-1.44777	-0.798774
14	CO	-14.547	-14.887	0.698	0.71	-14.547	-15.42	0.698	0.334
15	CHO*	-397.143	-396.731	-0.628774	0.141226	-397.143	-396.731	-0.628774	0.401226
16	CHOH*	-400.53	-399.836	-0.527774	0.530226	-400.53	-399.836	-0.527774	0.893226
17	CH*	-390.516	-390.162	-1.24177	-0.383774	-390.516	-390.162	-1.24177	-0.430774
18	CH₂OH*	-404.424	-403.438	-0.933774	0.422226	-404.424	-403.438	-0.933774	0.888226
19	CH₂*	-394.145	-393.572	-1.38277	-0.299774	-394.145	-393.572	-1.38277	-0.243774
20	CH₃O*	-404.778	-403.76	-1.28777	0.100226	-404.778	-403.76	-1.28777	0.566226
21	CH₃OH*	-408.435	-407.194	-1.45677	0.160226	-408.435	-407.194	-1.45677	0.729226
22	CH₃OH	-30.148	-29.355	-0.951	0.218	-30.148	-29.978	-0.951	0.164
23	CH₃*	-398.224	-397.356	-1.97377	-0.589774	-398.224	-397.356	-1.97377	-0.430774
24	CHCO*	-406.087	-405.576	-1.56777	-0.200774	-406.087	-405.576	-1.56777	-0.0907744
25	CH₂CO*	-409.764	-409.001	-1.75677	-0.131774	-409.764	-409.001	-1.75677	0.0812256
26	CH₂CHO*	-413.644	-412.556	-2.14877	-0.192774	-413.644	-412.556	-2.14877	0.123226
27	CH₂COO*	-416.065	-415.203	-0.817774	0.760226	-416.065	-415.203	-0.817774	1.28023
28	CH₃COO*	-421.419	-420.227	-2.68377	-0.769774	-421.419	-420.227	-2.68377	-0.146774
29	CH₃COOH*	-424.822	-423.416	-2.59877	-0.464774	-424.822	-423.416	-2.59877	0.261226
30	CH₃COOH	-46.302	-45.355	-1.86	-0.185	-46.302	-46.051	-1.86	-0.155
31	CH₃CO*	-413.91	-412.839	-2.41477	-0.475774	-413.91	-412.839	-2.41477	-0.159774
32	CH₃CH(O)OH*	-428.251	-426.434	-2.53977	0.0112257	-428.251	-426.434	-2.53977	0.840226
33	CH₃CHO*	-417.167	-415.867	-2.18377	-0.00977435	-417.167	-415.867	-2.18377	0.409226
34	CH₃CHO	-38.893	-38.046	-1.691	0.03	-38.893	-38.708	-1.691	-0.213
35	CH₃CH(OH)OH*	-431.937	-429.889	-2.73777	0.0502257	-431.937	-429.889	-2.73777	0.982226
36	CH₃CHOH*	-421.076	-419.378	-2.60477	-0.0267743	-421.076	-419.378	-2.60477	0.495226
37	CH₃CH₂OH*	-425.188	-423.226	-3.22877	-0.380774	-425.188	-423.226	-3.22877	0.244226
38	CH₃CH₂OH	-46.765	-45.277	-2.587	-0.213	-46.765	-45.948	-2.587	-0.259
39	CH₃CH₂O*	-421.525	-419.827	-3.05377	-0.475774	-421.525	-419.827	-3.05377	0.0462256
40	*-CH₂CH₂O-*	-417.125	-415.697	-2.14177	0.160226	-417.125	-415.697	-2.14177	0.579226
41	CH₄*	-402.115	-401.145	-2.37677	-0.884774	-402.115	-401.145	-2.37677	-0.622774
42	CH₄	-24.152	-23.391	-2.195	-0.912	-24.152	-23.863	-2.195	-1.122
43	1/2H₂	-3.488	-3.494	0	0	-3.488	-3.597	0	0
44	H*	-381.818	-381.645	-0.548774	-0.369774	-381.818	-381.645	-0.548774	-0.266774
45	OH*	-388.558	-388.242	-0.0487743	0.127226	-388.558	-388.242	-0.0487743	0.537226
46	H₂O*	-392.361	-391.841	-0.363774	0.0222256	-392.361	-391.841	-0.363774	0.535226
47	H₂O	-14.216	-14.082	0	0	-14.216	-14.595	0	0

## Sheet: Pd-Barriers
Reaction indices and intermediate numbers correspond to structures in the supplementary archive
In this sheet, ∆G are defined with isolated intermediates, while ∆G‡ are defined including co-adsorption energy and post-reaction orientetion/diffusion (see discussion in DOI: 10.26434/CHEMRXIV-2025-PXPS4-V2)
All values are in eV						fac: facet active site
				Reaction		ed: edge active site										T = 273.15 K	p = 1 bar (all gas species)	T = 523.15 K	p(H₂) = 30 bar; p(CO₂) = 10 bar; other gases: 1 bar
Source, Num	Formula	Target, Num	Formula	Label	TS Type	Active_site	Reaction Type	E (initial)	G (initial)	E (TS)	G (TS)	E (final)	G (final)	∆G‡ (forward)	∆G‡ (reverse)	∆G (forward)	∆G (reverse)	∆G (forward)	∆G (reverse)
1	CO₂	2	CO₂*	AD1	NA	fac	Adsorption	-401.474	-401.679			-401.787	-401.618			0.0607864	-0.0607864	0.524786	-0.524786
29	CH₃COOH*	30	CH₃COOH	AD10	NA	fac	Desorption	-426.047	-424.665			-425.29	-424.322			0.343214	-0.343214	-0.352786	0.352786
43	1/2H₂	44	H*	AD11	NA	fac	Adsorption	-382.47	-382.476			-383.076	-382.908			-0.432214	0.432214	-0.329214	0.329214
46	H₂O*	47	H₂O	AD12	NA	fac	Desorption	-393.606	-393.098			-393.2	-393.066			0.0322136	-0.0322136	-0.480786	0.480786
4	HCOOH*	5	HCOOH	AD2	NA	fac	Desorption	-408.946	-408.24			-408.487	-408.195			0.0452136	-0.0452136	-0.612786	0.612786
13	CO*	14	CO	AD3	NA	fac	Desorption	-395.784	-395.633			-393.532	-393.872			1.76121	-1.76121	1.22821	-1.22821
7	CH₂O*	8	CH₂O	AD4	NA	fac	Desorption	-401.796	-401.117			-400.967	-400.786			0.331214	-0.331214	-0.258786	0.258786
37	CH₃CH₂OH*	38	CH₃CH₂OH	AD5	NA	fac	Desorption	-426.504	-424.572			-425.751	-424.265			0.307214	-0.307214	-0.363786	0.363786
9	HOCH₂OH*	10	HOCH₂OH	AD6	NA	fac	Desorption	-416.492	-415.12			-415.763	-414.851			0.269214	-0.269214	-0.383786	0.383786
21	CH₃OH*	22	CH₃OH	AD7	NA	fac	Desorption	-409.689	-408.478			-409.134	-408.34			0.138214	-0.138214	-0.484786	0.484786
41	CH₄*	42	CH₄	AD8	NA	fac	Desorption	-403.405	-402.406			-403.135	-402.373			0.0332136	-0.0332136	-0.438786	0.438786
33	CH₃CHO*	34	CH₃CHO	AD9	NA	fac	Desorption	-418.626	-417.254			-417.878	-417.033			0.221214	-0.221214	-0.440786	0.440786
2	CO₂*	3	HCOO*	TS1	Addition to C(sp2)	ed	Hydrogenation	-405.881	-405.544	-404.968	-404.586	-405.398	-404.895	0.958214	0.309	0.649214	-0.649214	0.649214	-0.649214
15	CHO*	16	CHOH*	TS10	ROH	fac	Protonation	-402.523	-401.936	-401.5	-400.97	-402.105	-401.378	0.966214	0.408	0.558214	-0.558214	0.558214	-0.558214
15	CHO*	7	CH₂O*	TS11	Addition to C(sp2)	fac	Hydrogenation	-402.523	-401.936	-401.403	-400.828	-401.796	-401.117	1.10821	0.292	0.819214	-0.819214	0.819214	-0.819214
16	CHOH*	17	CH*	TS12	Reverse nucleop. add. to C(sp2)	fac	C-O cleavage	-402.105	-401.378	-400.785	-400.143	-401.857	-401.188	1.24	1.04521	0.189786	-0.189786	0.189786	-0.189786
16	CHOH*	18	CH₂OH*	TS13	Addition to C(sp2)	fac	Hydrogenation	-406.199	-405.304	-405.163	-404.293	-405.807	-404.812	1.01121	0.519	0.492214	-0.492214	0.492214	-0.492214
9	HOCH₂OH*	18	CH₂OH*	TS14	Reverse nucleop. add. to C(sp2)	fac	C-O cleavage	-416.492	-415.12	-414.917	-413.689	-415.987	-414.688	1.431	1.393	0.431786	-0.431786	0.431786	-0.431786
7	CH₂O*	18	CH₂OH*	TS15	ROH	fac	Protonation	-405.89	-405.043	-405.094	-404.292	-405.807	-404.812	0.751214	0.52	0.231214	-0.231214	0.231214	-0.231214
7	CH₂O*	20	CH₃O*	TS16	Addition to C(sp2)	fac	Hydrogenation	-405.89	-405.043	-405.079	-404.228	-405.308	-404.33	0.911	0.389	0.713214	-0.713214	0.713214	-0.713214
19	CH₂*	40	*-CH₂CH₂O-*	TS17	Metathesis	fac	C-C coupling	-417.964	-416.687	-416.95	-415.663	-417.922	-416.536	1.02421	0.873	0.151214	-0.151214	0.151214	-0.151214
40	*-CH₂CH₂O-*	39	CH₃CH₂O*	TS18	sp3-like	fac	Hydrogenation	-422.016	-420.462	-421.294	-419.739	-422.086	-420.422	0.723214	0.686	0.0402136	-0.0402136	0.0402136	-0.0402136
23	CH₃*	39	CH₃CH₂O*	TS19	Radical addition to C(sp2)	fac	C-C coupling	-422.075	-420.54	-420.663	-419.108	-422.086	-420.422	1.781	1.638	0.118214	-0.118214	0.118214	-0.118214
2	CO₂*	12	HOCO*	TS2	RCOOH	ed	Protonation	-405.881	-405.544	-405.101	-404.769	-405.392	-404.881	0.775214	0.385	0.663214	-0.663214	0.663214	-0.663214
39	CH₃CH₂O*	37	CH₃CH₂OH*	TS20	ROH	fac	Protonation	-426.18	-424.348	-425.274	-423.512	-426.504	-424.572	0.836214	1.06	-0.223786	0.223786	-0.223786	0.223786
18	CH₂OH*	19	CH₂*	TS21	Reverse nucleop. add. to C(sp2)	fac	C-O cleavage	-405.807	-404.812	-404.541	-403.612	-405.33	-404.428	1.2	0.816214	0.383786	-0.383786	0.383786	-0.383786
18	CH₂OH*	21	CH₃OH*	TS22	sp3-like	fac	Hydrogenation	-409.901	-408.738	-409.034	-407.9	-409.689	-408.478	0.838214	0.617	0.260214	-0.260214	0.260214	-0.260214
20	CH₃O*	21	CH₃OH*	TS23	ROH	fac	Protonation	-409.402	-408.256	-408.764	-407.715	-409.689	-408.478	0.541214	0.763	-0.221786	0.221786	-0.221786	0.221786
21	CH₃OH*	23	CH₃*	TS24	Homolytic C-O cleavage	fac	C-O cleavage	-409.689	-408.478	-407.604	-406.623	-409.441	-408.281	1.882	2.801	0.196786	-0.196786	0.196786	-0.196786
17	CH*	24	CHCO*	TS25	Metathesis	fac	C-C coupling	-408.479	-407.963	-406.414	-405.985	-407.322	-406.777	1.97821	0.792	1.18621	-1.18621	1.18621	-1.18621
17	CH*	19	CH₂*	TS26	Addition to C(sp2)	fac	Hydrogenation	-395.771	-395.238	-394.701	-394.22	-395.15	-394.552	1.01821	0.332	0.686214	-0.686214	0.686214	-0.686214
24	CHCO*	25	CH₂CO*	TS27	Addition to C(sp2)	fac	Hydrogenation	-411.416	-410.703	-410.454	-409.786	-411.241	-410.435	0.917214	0.649	0.268214	-0.268214	0.268214	-0.268214
19	CH₂*	25	CH₂CO*	TS28	Metathesis	fac	C-C coupling	-411.952	-411.203	-410.307	-409.589	-411.241	-410.435	1.61421	0.849	0.768214	-0.768214	0.768214	-0.768214
19	CH₂*	27	CH₂COO*	TS29	Metathesis	fac	C-C coupling	-417.955	-417.188	-416.986	-416.185	-417.639	-416.717	1.00321	0.532	0.471214	-0.471214	0.471214	-0.471214
3	HCOO*	4	HCOOH*	TS3	RCOOH	fac	Protonation	-409.492	-408.821	-408.623	-407.948	-408.946	-408.24	0.873214	0.296	0.581214	-0.581214	0.581214	-0.581214
27	CH₂COO*	28	CH₃COO*	TS30	sp3-like	fac	Hydrogenation	-421.733	-420.643	-421.422	-420.396	-422.178	-420.986	0.422	0.902	-0.342786	0.342786	-0.342786	0.342786
19	CH₂*	23	CH₃*	TS31	sp3-like	fac	Hydrogenation	-399.244	-398.478	-398.421	-397.665	-399.261	-398.405	0.813214	0.768	0.0732136	-0.0732136	0.0732136	-0.0732136
25	CH₂CO*	26	CH₂CHO*	TS32	Addition to C(sp2)	fac	Hydrogenation	-415.335	-414.361	-414.315	-413.363	-414.803	-413.717	0.998214	0.354	0.644214	-0.644214	0.644214	-0.644214
25	CH₂CO*	31	CH₃CO*	TS33	sp3-like	fac	Hydrogenation	-415.335	-414.361	-414.452	-413.51	-415.24	-414.16	0.851214	0.792	0.201214	-0.201214	0.201214	-0.201214
26	CH₂CHO*	33	CH₃CHO*	TS34	sp3-like	ed	Hydrogenation	-418.897	-417.643	-418.026	-416.846	-418.626	-417.254	0.797214	0.414	0.389214	-0.389214	0.389214	-0.389214
23	CH₃*	31	CH₃CO*	TS35	Radical addition to C(sp2)	fac	C-C coupling	-416.063	-415.056	-414.372	-413.348	-415.24	-414.16	1.70821	0.911	0.896214	-0.896214	0.896214	-0.896214
23	CH₃*	28	CH₃COO*	TS36	Radical addition to C(sp2)	fac	C-C coupling	-422.066	-421.041	-420.661	-419.594	-422.178	-420.986	1.44721	1.456	0.0552136	-0.0552136	0.0552136	-0.0552136
28	CH₃COO*	29	CH₃COOH*	TS37	RCOOH	fac	Protonation	-426.272	-424.912	-425.52	-424.249	-426.047	-424.665	0.663214	0.416	0.247214	-0.247214	0.247214	-0.247214
29	CH₃COOH*	32	CH₃CH(O)OH*	TS38	Addition to C(sp2)	fac	Hydrogenation	-430.141	-428.591	-428.728	-427.113	-428.78	-427.098	1.47821	-0.015	1.49321	-1.49321	1.49321	-1.49321
32	CH₃CH(O)OH*	35	CH₃CH(OH)OH*	TS39	ROH	fac	Protonation	-432.874	-431.024	-432.225	-430.383	-433.318	-431.258	0.641214	0.875	-0.233786	0.233786	-0.233786	0.233786
4	HCOOH*	11	HOCHOH*	TS4	ROH	fac	Protonation	-413.04	-412.166	-412.013	-411.157	-412.643	-411.575	1.00921	0.418	0.591214	-0.591214	0.591214	-0.591214
35	CH₃CH(OH)OH*	36	CH₃CHOH*	TS40	Reverse nucleop. add. to C(sp2)	fac	C-O cleavage	-433.318	-431.258	-431.704	-429.825	-432.821	-430.844	1.433	1.07	0.413786	-0.413786	0.413786	-0.413786
23	CH₃*	41	CH₄*	TS41	sp3-like	fac	Hydrogenation	-403.355	-402.331	-402.698	-401.737	-403.405	-402.406	0.594214	0.669	-0.0747864	0.0747864	-0.0747864	0.0747864
31	CH₃CO*	33	CH₃CHO*	TS42	Addition to C(sp2)	fac	Hydrogenation	-419.334	-418.086	-418.337	-417.165	-418.626	-417.254	0.921214	0.089	0.832214	-0.832214	0.832214	-0.832214
33	CH₃CHO*	39	CH₃CH₂O*	TS43	Addition to C(sp2)	fac	Hydrogenation	-422.72	-421.18	-421.732	-420.241	-422.086	-420.422	0.939214	0.181	0.758214	-0.758214	0.758214	-0.758214
33	CH₃CHO*	36	CH₃CHOH*	TS44	ROH	ed	Protonation	-422.72	-421.18	-421.954	-420.481	-422.641	-420.968	0.76	0.487	0.212214	-0.212214	0.212214	-0.212214
36	CH₃CHOH*	37	CH₃CH₂OH*	TS45	sp3-like	fac	Hydrogenation	-426.735	-424.894	-425.744	-423.978	-426.504	-424.572	0.916214	0.594	0.322214	-0.322214	0.322214	-0.322214
45	OH*	46	H₂O*	TS46	ROH	fac	Protonation	-393.256	-392.784	-392.607	-392.222	-393.606	-393.098	0.562214	0.876	-0.313786	0.313786	-0.313786	0.313786
4	HCOOH*	15	CHO*	TS5	Reverse nucleop. add. to C(sp2)	fac	C-O cleavage	-408.946	-408.24	-408.397	-407.688	-408.609	-407.886	0.563	0.463	0.353786	-0.353786	0.353786	-0.353786
11	HOCHOH*	9	HOCH₂OH*	TS6	sp3-like	fac	Hydrogenation	-416.737	-415.501	-415.719	-414.578	-416.492	-415.12	0.923214	0.542	0.381214	-0.381214	0.381214	-0.381214
11	HOCHOH*	16	CHOH*	TS7	Reverse nucleop. add. to C(sp2)	fac	C-O cleavage	-412.643	-411.575	-411.47	-410.481	-412.285	-411.254	1.094	0.899	0.320786	-0.320786	0.320786	-0.320786
12	HOCO*	13	CO*	TS8	Reverse nucleop. add. to C(sp2)	fac	C-O cleavage	-405.392	-404.881	-404.7	-404.311	-405.964	-405.509	0.632	1.19821	-0.628214	0.628214	-0.628214	0.628214
13	CO*	15	CHO*	TS9	Addition to C(sp2)	fac	Hydrogenation	-399.878	-399.559	-398.183	-397.98	-398.429	-398.01	1.57921	0.03	1.54921	-1.54921	1.54921	-1.54921
4	HCOOH*	6	OCH₂OH*	TSn1	Addition to C(sp2)	fac	Hydrogenation	-413.04	-412.166	-412.033	-411.13	-412.149	-411.061	1.338	0.179	1.10521	-1.10521	1.10521	-1.10521
6	OCH₂OH*	7	CH₂O*	TSn2	Reverse nucleop. add. to C(sp2)	ed	C-O cleavage	-412.149	-411.061	-412.015	-411.012	-411.976	-410.993	0.338	0.521	0.0677864	-0.0677864	0.0677864	-0.0677864
6	OCH₂OH*	9	HOCH₂OH*	TSn3	ROH	fac	Protonation	-416.243	-414.987	-415.544	-414.36	-416.492	-415.12	0.627214	0.76	-0.132786	0.132786	-0.132786	0.132786
29	CH₃COOH*	31	CH₃CO*	TSn4	Reverse nucleop. add. to C(sp2)	fac	C-O cleavage	-426.047	-424.665	-425.116	-423.671	-425.42	-424.036	0.994	0.365214	0.628786	-0.628786	0.628786	-0.628786
32	CH₃CH(O)OH*	33	CH₃CHO*	TSn5	Reverse nucleop. add. to C(sp2)	ed	C-O cleavage	-428.78	-427.098	-429.033	-427.361	-428.806	-427.13	0.175	0.344	-0.0322136	0.0322136	-0.0322136	0.0322136
	E (nanoparticle)	-378.982

## Sheet: Pd-Interm
Intermediate numbers/indexes correspond to strucutres in the supporting archive						All values are in eV
(Free) energy of isolated intermediates (see discussion in DOI: 10.26434/CHEMRXIV-2025-PXPS4-V2)
			T = 273.15 K	p = 1 bar (all gas species)		T = 523.15 K	p(H₂) = 30 bar; p(CO₂) = 10 bar; other gases: 1 bar
Num (index)	Formula	Eₑₗ	G	Eₑₗ (relative)	G (relative)	Eₑₗ	G	Eₑₗ (relative)	G (relative)
1	CO₂	-22.492	-22.697	0	0	-22.492	-23.161	0	0
2	CO₂*	-401.787	-401.618	-0.313214	0.0607864	-401.787	-401.618	-0.313214	0.524786
3	HCOO*	-405.398	-404.895	-0.436214	0.277786	-405.398	-404.895	-0.436214	0.844786
4	HCOOH*	-408.946	-408.24	-0.496214	0.426786	-408.946	-408.24	-0.496214	1.09679
5	HCOOH	-29.505	-29.213	-0.037	0.472	-29.505	-29.871	-0.037	0.484
6	OCH₂OH*	-412.149	-411.061	-0.211214	1.09979	-412.149	-411.061	-0.211214	1.87279
7	CH₂O*	-401.796	-401.117	-0.588214	0.453786	-401.796	-401.117	-0.588214	0.816786
8	CH₂O	-21.985	-21.804	0.241	0.785	-21.985	-22.394	0.241	0.558
9	HOCH₂OH*	-416.492	-415.12	-1.06621	0.534786	-416.492	-415.12	-1.06621	1.41079
10	HOCH₂OH	-36.781	-35.869	-0.337	0.804	-36.781	-36.522	-0.337	1.027
11	HOCHOH*	-412.643	-411.575	-0.705214	0.585786	-412.643	-411.575	-0.705214	1.35879
12	HOCO*	-405.392	-404.881	-0.430214	0.291786	-405.392	-404.881	-0.430214	0.858786
13	CO*	-395.784	-395.633	-1.55221	-1.05021	-395.784	-395.633	-1.55221	-0.893214
14	CO	-14.55	-14.89	0.7	0.711	-14.55	-15.423	0.7	0.335
15	CHO*	-398.429	-398.01	-0.709214	0.0667864	-398.429	-398.01	-0.709214	0.326786
16	CHOH*	-402.105	-401.378	-0.897214	0.192786	-402.105	-401.378	-0.897214	0.555786
17	CH*	-391.677	-391.312	-1.19921	-0.331214	-391.677	-391.312	-1.19921	-0.378214
18	CH₂OH*	-405.807	-404.812	-1.11121	0.252786	-405.807	-404.812	-1.11121	0.718786
19	CH₂*	-395.15	-394.552	-1.18421	-0.0772136	-395.15	-394.552	-1.18421	-0.0212136
20	CH₃O*	-405.308	-404.33	-0.612214	0.734786	-405.308	-404.33	-0.612214	1.20079
21	CH₃OH*	-409.689	-408.478	-1.50521	0.0807864	-409.689	-408.478	-1.50521	0.649786
22	CH₃OH	-30.152	-29.358	-0.95	0.219	-30.152	-29.981	-0.95	0.165
23	CH₃*	-399.261	-398.405	-1.80721	-0.436214	-399.261	-398.405	-1.80721	-0.277214
24	CHCO*	-407.322	-406.777	-1.59421	-0.195214	-407.322	-406.777	-1.59421	-0.0852136
25	CH₂CO*	-411.241	-410.435	-2.02521	-0.359214	-411.241	-410.435	-2.02521	-0.146214
26	CH₂CHO*	-414.803	-413.717	-2.09921	-0.147214	-414.803	-413.717	-2.09921	0.168786
27	CH₂COO*	-417.639	-416.717	-1.18121	0.454786	-417.639	-416.717	-1.18121	0.974786
28	CH₃COO*	-422.178	-420.986	-2.23221	-0.320214	-422.178	-420.986	-2.23221	0.302786
29	CH₃COOH*	-426.047	-424.665	-2.61321	-0.505214	-426.047	-424.665	-2.61321	0.220786
30	CH₃COOH	-46.308	-45.34	-1.856	-0.162	-46.308	-46.036	-1.856	-0.132
31	CH₃CO*	-415.24	-414.16	-2.53621	-0.590214	-415.24	-414.16	-2.53621	-0.274214
32	CH₃CH(O)OH*	-428.78	-427.098	-1.85821	0.555786	-428.78	-427.098	-1.85821	1.38479
33	CH₃CHO*	-418.626	-417.254	-2.43421	-0.190214	-418.626	-417.254	-2.43421	0.228786
34	CH₃CHO	-38.896	-38.051	-1.686	0.031	-38.896	-38.713	-1.686	-0.212
35	CH₃CH(OH)OH*	-433.318	-431.258	-2.90821	-0.110214	-433.318	-431.258	-2.90821	0.821786
36	CH₃CHOH*	-422.641	-420.968	-2.96121	-0.410214	-422.641	-420.968	-2.96121	0.111786
37	CH₃CH₂OH*	-426.504	-424.572	-3.33621	-0.520214	-426.504	-424.572	-3.33621	0.104786
38	CH₃CH₂OH	-46.769	-45.283	-2.583	-0.213	-46.769	-45.954	-2.583	-0.259
39	CH₃CH₂O*	-422.086	-420.422	-2.40621	0.135786	-422.086	-420.422	-2.40621	0.657786
40	*-CH₂CH₂O-*	-417.922	-416.536	-1.73021	0.527786	-417.922	-416.536	-1.73021	0.946786
41	CH₄*	-403.405	-402.406	-2.46321	-0.943214	-403.405	-402.406	-2.46321	-0.681214
42	CH₄	-24.153	-23.391	-2.193	-0.91	-24.153	-23.863	-2.193	-1.12
43	1/2H₂	-3.488	-3.494	0	0	-3.488	-3.597	0	0
44	H*	-383.076	-382.908	-0.606214	-0.432214	-383.076	-382.908	-0.606214	-0.329214
45	OH*	-389.162	-388.858	0.549786	0.713786	-389.162	-388.858	0.549786	1.12379
46	H₂O*	-393.606	-393.098	-0.406214	-0.0322136	-393.606	-393.098	-0.406214	0.480786
47	H₂O	-14.218	-14.084	0	0	-14.218	-14.597	0	0

[truncated: 6 more sheets: Pt-Barriers, Pt-Interm, Rh-Barriers, Rh-Interm, Hydrogenations-predicted, Rh_Microkinetic_parameters]
