# Supplementary material for: Construction of Sabatier Volcanoes for CO2 Hydrogenation to C1‐2 Oxygenates Using Data‐Efficient Machine Learning
Source: Adv Sci (Weinh). 2026 Jun 16:e75932. Online ahead of print. doi: 10.1002/advs.75932 (PMC13336856; doi:10.1002/advs.75932)
Supplement: Supplementary file 3 — Supporting File 3: advs75932‐sup‐0003‐SI7.zip. [file ADVS-9999-e75932-s003.zip]

Archive with 1,135 entries (565 files):
- SI/
- SI/DS1.xlsx
- SI/Inference_results/
- SI/Inference_results/Inferred_Forward.xlsx
- SI/Inference_results/Inferred_Reverse.xlsx
- SI/Intermediates/
- SI/Intermediates/Au/
- SI/Intermediates/Au/1/
- SI/Intermediates/Au/1/struct.xyz
- SI/Intermediates/Au/10/
- SI/Intermediates/Au/10/struct.xyz
- SI/Intermediates/Au/11/
- SI/Intermediates/Au/11/struct.xyz
- SI/Intermediates/Au/12/
- SI/Intermediates/Au/12/struct.xyz
- SI/Intermediates/Au/13/
- SI/Intermediates/Au/13/struct.xyz
- SI/Intermediates/Au/14/
- SI/Intermediates/Au/14/struct.xyz
- SI/Intermediates/Au/15/
- SI/Intermediates/Au/15/struct.xyz
- SI/Intermediates/Au/16/
- SI/Intermediates/Au/16/struct.xyz
- SI/Intermediates/Au/17/
- SI/Intermediates/Au/17/struct.xyz
- SI/Intermediates/Au/18/
- SI/Intermediates/Au/18/struct.xyz
- SI/Intermediates/Au/19/
- SI/Intermediates/Au/19/struct.xyz
- SI/Intermediates/Au/2/
- SI/Intermediates/Au/2/struct.xyz
- SI/Intermediates/Au/20/
- SI/Intermediates/Au/20/struct.xyz
- SI/Intermediates/Au/21/
- SI/Intermediates/Au/21/struct.xyz
- SI/Intermediates/Au/22/
- SI/Intermediates/Au/22/struct.xyz
- SI/Intermediates/Au/23/
- SI/Intermediates/Au/23/struct.xyz
- SI/Intermediates/Au/24/
- SI/Intermediates/Au/24/struct.xyz
- SI/Intermediates/Au/25/
- SI/Intermediates/Au/25/struct.xyz
- SI/Intermediates/Au/26/
- SI/Intermediates/Au/26/struct.xyz
- SI/Intermediates/Au/27/
- SI/Intermediates/Au/27/struct.xyz
- SI/Intermediates/Au/28/
- SI/Intermediates/Au/28/struct.xyz
- SI/Intermediates/Au/29/
- SI/Intermediates/Au/29/struct.xyz
- SI/Intermediates/Au/3/
- SI/Intermediates/Au/3/struct.xyz
- SI/Intermediates/Au/30/
- SI/Intermediates/Au/30/struct.xyz
- SI/Intermediates/Au/31/
- SI/Intermediates/Au/31/struct.xyz
- SI/Intermediates/Au/32/
- SI/Intermediates/Au/32/struct.xyz
- SI/Intermediates/Au/33/
- SI/Intermediates/Au/33/struct.xyz
- SI/Intermediates/Au/34/
- SI/Intermediates/Au/34/struct.xyz
- SI/Intermediates/Au/35/
- SI/Intermediates/Au/35/struct.xyz
- SI/Intermediates/Au/36/
- SI/Intermediates/Au/36/struct.xyz
- SI/Intermediates/Au/37/
- SI/Intermediates/Au/37/struct.xyz
- SI/Intermediates/Au/38/
- SI/Intermediates/Au/38/struct.xyz
- SI/Intermediates/Au/39/
- SI/Intermediates/Au/39/struct.xyz
- SI/Intermediates/Au/4/
- SI/Intermediates/Au/4/struct.xyz
- SI/Intermediates/Au/40/
- SI/Intermediates/Au/40/struct.xyz
- SI/Intermediates/Au/41/
- SI/Intermediates/Au/41/struct.xyz
- SI/Intermediates/Au/42/
- SI/Intermediates/Au/42/struct.xyz
- SI/Intermediates/Au/43/
- SI/Intermediates/Au/43/struct.xyz
- SI/Intermediates/Au/44/
- SI/Intermediates/Au/44/struct.xyz
- SI/Intermediates/Au/45/
- SI/Intermediates/Au/45/struct.xyz
- SI/Intermediates/Au/46/
- SI/Intermediates/Au/46/struct.xyz
- SI/Intermediates/Au/47/
- SI/Intermediates/Au/47/struct.xyz
- SI/Intermediates/Au/5/
- SI/Intermediates/Au/5/struct.xyz
- SI/Intermediates/Au/6/
- SI/Intermediates/Au/6/struct.xyz
- SI/Intermediates/Au/7/
- SI/Intermediates/Au/7/struct.xyz
- SI/Intermediates/Au/8/
- SI/Intermediates/Au/8/struct.xyz
- SI/Intermediates/Au/9/
- SI/Intermediates/Au/9/struct.xyz
- SI/Intermediates/Co/
- SI/Intermediates/Co/1/
- SI/Intermediates/Co/1/struct.xyz
- SI/Intermediates/Co/10/
- SI/Intermediates/Co/10/struct.xyz
- SI/Intermediates/Co/11/
- SI/Intermediates/Co/11/struct.xyz
- SI/Intermediates/Co/12/
- SI/Intermediates/Co/12/struct.xyz
- SI/Intermediates/Co/13/
- SI/Intermediates/Co/13/struct.xyz
- SI/Intermediates/Co/14/
- SI/Intermediates/Co/14/struct.xyz
- SI/Intermediates/Co/15/
- SI/Intermediates/Co/15/struct.xyz
- SI/Intermediates/Co/16/
- SI/Intermediates/Co/16/struct.xyz
- SI/Intermediates/Co/17/
- SI/Intermediates/Co/17/struct.xyz
- SI/Intermediates/Co/18/
- SI/Intermediates/Co/18/struct.xyz
- SI/Intermediates/Co/19/
- SI/Intermediates/Co/19/struct.xyz
- SI/Intermediates/Co/2/
- SI/Intermediates/Co/2/struct.xyz
- SI/Intermediates/Co/20/
- SI/Intermediates/Co/20/struct.xyz
- SI/Intermediates/Co/21/
- SI/Intermediates/Co/21/struct.xyz
- SI/Intermediates/Co/22/
- SI/Intermediates/Co/22/struct.xyz
- SI/Intermediates/Co/23/
- SI/Intermediates/Co/23/struct.xyz
- SI/Intermediates/Co/24/
- SI/Intermediates/Co/24/struct.xyz
- SI/Intermediates/Co/25/
- SI/Intermediates/Co/25/struct.xyz
- SI/Intermediates/Co/26/
- SI/Intermediates/Co/26/struct.xyz
- SI/Intermediates/Co/27/
- SI/Intermediates/Co/27/struct.xyz
- SI/Intermediates/Co/28/
- SI/Intermediates/Co/28/struct.xyz
- SI/Intermediates/Co/29/
- SI/Intermediates/Co/29/struct.xyz
- SI/Intermediates/Co/3/
- SI/Intermediates/Co/3/struct.xyz
- SI/Intermediates/Co/30/
- SI/Intermediates/Co/30/struct.xyz
- SI/Intermediates/Co/31/
- SI/Intermediates/Co/31/struct.xyz
- SI/Intermediates/Co/32/
- SI/Intermediates/Co/32/struct.xyz
- SI/Intermediates/Co/33/
- SI/Intermediates/Co/33/struct.xyz
- SI/Intermediates/Co/34/
- SI/Intermediates/Co/34/struct.xyz
- SI/Intermediates/Co/35/
- SI/Intermediates/Co/35/struct.xyz
- SI/Intermediates/Co/36/
- SI/Intermediates/Co/36/struct.xyz
- SI/Intermediates/Co/37/
- SI/Intermediates/Co/37/struct.xyz
- SI/Intermediates/Co/38/
- SI/Intermediates/Co/38/struct.xyz
- SI/Intermediates/Co/39/
- SI/Intermediates/Co/39/struct.xyz
- SI/Intermediates/Co/4/
- SI/Intermediates/Co/4/struct.xyz
- SI/Intermediates/Co/40/
- SI/Intermediates/Co/40/struct.xyz
- SI/Intermediates/Co/41/
- SI/Intermediates/Co/41/struct.xyz
- SI/Intermediates/Co/42/
- SI/Intermediates/Co/42/struct.xyz
- SI/Intermediates/Co/43/
- SI/Intermediates/Co/43/struct.xyz
- SI/Intermediates/Co/44/
- SI/Intermediates/Co/44/struct.xyz
- SI/Intermediates/Co/45/
- SI/Intermediates/Co/45/struct.xyz
- SI/Intermediates/Co/46/
- SI/Intermediates/Co/46/struct.xyz
- SI/Intermediates/Co/47/
- SI/Intermediates/Co/47/struct.xyz
- SI/Intermediates/Co/5/
- SI/Intermediates/Co/5/struct.xyz
- SI/Intermediates/Co/6/
- SI/Intermediates/Co/6/struct.xyz
- SI/Intermediates/Co/7/
- SI/Intermediates/Co/7/struct.xyz
- SI/Intermediates/Co/8/
- SI/Intermediates/Co/8/struct.xyz
- SI/Intermediates/Co/9/
- SI/Intermediates/Co/9/struct.xyz
- SI/Intermediates/Cu/
- SI/Intermediates/Cu/1/
- SI/Intermediates/Cu/1/struct.xyz
- SI/Intermediates/Cu/10/
- SI/Intermediates/Cu/10/struct.xyz
- SI/Intermediates/Cu/11/
- SI/Intermediates/Cu/11/struct.xyz
- SI/Intermediates/Cu/12/
- SI/Intermediates/Cu/12/struct.xyz
- SI/Intermediates/Cu/13/
- SI/Intermediates/Cu/13/struct.xyz
- SI/Intermediates/Cu/14/
- SI/Intermediates/Cu/14/struct.xyz
- SI/Intermediates/Cu/15/
- SI/Intermediates/Cu/15/struct.xyz
- SI/Intermediates/Cu/16/
- SI/Intermediates/Cu/16/struct.xyz
- SI/Intermediates/Cu/17/
- SI/Intermediates/Cu/17/struct.xyz
- SI/Intermediates/Cu/18/
- SI/Intermediates/Cu/18/struct.xyz
- SI/Intermediates/Cu/19/
- SI/Intermediates/Cu/19/struct.xyz
- SI/Intermediates/Cu/2/
- SI/Intermediates/Cu/2/struct.xyz
- SI/Intermediates/Cu/20/
- SI/Intermediates/Cu/20/struct.xyz
- SI/Intermediates/Cu/21/
- SI/Intermediates/Cu/21/struct.xyz
- SI/Intermediates/Cu/22/
- SI/Intermediates/Cu/22/struct.xyz
- SI/Intermediates/Cu/23/
- SI/Intermediates/Cu/23/struct.xyz
- SI/Intermediates/Cu/24/
- SI/Intermediates/Cu/24/struct.xyz
- SI/Intermediates/Cu/25/
- SI/Intermediates/Cu/25/struct.xyz
- SI/Intermediates/Cu/26/
- SI/Intermediates/Cu/26/struct.xyz
- SI/Intermediates/Cu/27/
- SI/Intermediates/Cu/27/struct.xyz
- SI/Intermediates/Cu/28/
- SI/Intermediates/Cu/28/struct.xyz
- SI/Intermediates/Cu/29/
- SI/Intermediates/Cu/29/struct.xyz
- SI/Intermediates/Cu/3/
- SI/Intermediates/Cu/3/struct.xyz
- SI/Intermediates/Cu/30/
- SI/Intermediates/Cu/30/struct.xyz
- SI/Intermediates/Cu/31/
- SI/Intermediates/Cu/31/struct.xyz
- SI/Intermediates/Cu/32/
- SI/Intermediates/Cu/32/struct.xyz
- SI/Intermediates/Cu/33/
- SI/Intermediates/Cu/33/struct.xyz
- SI/Intermediates/Cu/34/
- SI/Intermediates/Cu/34/struct.xyz
- SI/Intermediates/Cu/35/
- SI/Intermediates/Cu/35/struct.xyz
- SI/Intermediates/Cu/36/
- SI/Intermediates/Cu/36/struct.xyz
- SI/Intermediates/Cu/37/
- SI/Intermediates/Cu/37/struct.xyz
- SI/Intermediates/Cu/38/
- SI/Intermediates/Cu/38/struct.xyz
- SI/Intermediates/Cu/39/
- SI/Intermediates/Cu/39/struct.xyz
- SI/Intermediates/Cu/4/
- SI/Intermediates/Cu/4/struct.xyz
- SI/Intermediates/Cu/40/
- SI/Intermediates/Cu/40/struct.xyz
- SI/Intermediates/Cu/41/
- SI/Intermediates/Cu/41/struct.xyz
- SI/Intermediates/Cu/42/
- SI/Intermediates/Cu/42/struct.xyz
- SI/Intermediates/Cu/43/
- SI/Intermediates/Cu/43/struct.xyz
- SI/Intermediates/Cu/44/
- SI/Intermediates/Cu/44/struct.xyz
- SI/Intermediates/Cu/45/
- SI/Intermediates/Cu/45/struct.xyz
- SI/Intermediates/Cu/46/
- SI/Intermediates/Cu/46/struct.xyz
- SI/Intermediates/Cu/47/
- SI/Intermediates/Cu/47/struct.xyz
- SI/Intermediates/Cu/5/
- SI/Intermediates/Cu/5/struct.xyz
- SI/Intermediates/Cu/6/
- SI/Intermediates/Cu/6/struct.xyz
- SI/Intermediates/Cu/7/
- SI/Intermediates/Cu/7/struct.xyz
- SI/Intermediates/Cu/8/
- SI/Intermediates/Cu/8/struct.xyz
- SI/Intermediates/Cu/9/
- SI/Intermediates/Cu/9/struct.xyz
- SI/Intermediates/Ni/
- SI/Intermediates/Ni/1/
- SI/Intermediates/Ni/1/struct.xyz
- SI/Intermediates/Ni/10/
- SI/Intermediates/Ni/10/struct.xyz
- SI/Intermediates/Ni/11/
- SI/Intermediates/Ni/11/struct.xyz
- SI/Intermediates/Ni/12/
- SI/Intermediates/Ni/12/struct.xyz
[truncated: 835 more entries]
