# Supplementary material for: Construction of Sabatier Volcanoes for CO2 Hydrogenation to C1‐2 Oxygenates Using Data‐Efficient Machine Learning
Source: Adv Sci (Weinh). 2026 Jun 16:e75932. Online ahead of print. doi: 10.1002/advs.75932 (PMC13336856; doi:10.1002/advs.75932)
Supplement: Supplementary file 3 — Supporting File 3: advs75932‐sup‐0003‐SI7.zip. [file ADVS-9999-e75932-s003.zip › SI/DS1.xlsx]

## Sheet: Standard
Source	Target	Metal	Label	TS_type	Active_site	Class	E_init_st	G_init_st	E_TS	G_TS	E_fin_st	G_fin_st	E_act_st	F_act_st	E_act-1_st	F_act-1_st	deltaErxn	deltaFrxn	deltaErxn-1	deltaFrxn-1
2	3	Au	TS1	add_Csp2	ed	Hyd	-267.001	-266.69	-266.218	-265.901	-266.676	-266.181	0.782545	0.788545	0.458	0.28	0.324545	0.508545	-0.324545	-0.508545
16	17	Au	TS12	rev_nuc_add_Csp2	fac	Clv	-262.435	-261.709	-260.718	-260.084	-261.463	-260.803	1.717	1.625	0.945	0.921	0.972455	0.906455	-0.972455	-0.906455
9	18	Au	TS14	rev_nuc_add_Csp2	fac-ed	Clv	-277.971	-276.614	-276.165	-274.943	-276.573	-275.321	1.806	1.691	0.806	0.741	1.39845	1.29345	-1.39845	-1.29345
19	40	Au	TS17	Metathesis	fac	Cpl	-278.284	-277.094	-277.6	-276.307	-278.686	-277.282	0.73	0.832	1.338	1.185	-0.402455	-0.188455	0.402455	0.188455
23	39	Au	TS19	rad_add_Csp2	fac	Cpl	-282.976	-281.59	-281.739	-280.181	-283.267	-281.605	1.245	1.40855	1.528	1.424	-0.291455	-0.0154549	0.291455	0.0154549
2	12	Au	TS2	RCOOH	ed	Prt	-267.001	-266.69	-265.758	-265.448	-266.533	-266.057	1.24255	1.24155	0.922	0.735	0.467545	0.632545	-0.467545	-0.632545
18	19	Au	TS21	rev_nuc_add_Csp2	fac	Clv	-267.045	-266.087	-264.918	-264.009	-265.486	-264.551	2.127	2.078	0.821	0.78	1.55945	1.53645	-1.55945	-1.53645
17	24	Au	TS25	Metathesis	fac	Cpl	-266.833	-266.333	-265.981	-265.521	-267.883	-267.354	1.002	1.002	1.902	1.833	-1.05045	-1.02145	1.05045	1.02145
17	19	Au	TS26	add_Csp2	fac	Hyd	-255.364	-254.857	-254.953	-254.476	-255.958	-255.317	0.412	0.385	1.135	0.972	-0.594455	-0.460455	0.594455	0.460455
19	25	Au	TS28	Metathesis	fac	Cpl	-270.856	-270.081	-270.162	-269.418	-271.774	-270.941	1.118	1.09	1.612	1.523	-0.918455	-0.860455	0.918455	0.860455
19	27	Au	TS29	Metathesis	fac-ed	Cpl	-278.713	-277.902	-277.636	-276.798	-278.231	-277.387	1.07655	1.10355	1.048	0.947	0.481545	0.514545	-0.481545	-0.514545
19	23	Au	TS31	sp3-like	fac-ed	Hyd	-259.387	-258.605	-258.935	-258.163	-260.65	-259.813	0.525	0.495	1.923	1.848	-1.26345	-1.20845	1.26345	1.20845
23	31	Au	TS35	rad_add_Csp2	fac	Cpl	-275.548	-274.577	-274.447	-273.458	-276.344	-275.274	1.417	1.407	1.914	1.816	-0.796455	-0.697455	0.796455	0.697455
23	28	Au	TS36	rad_add_Csp2	fac	Cpl	-283.405	-282.398	-281.832	-280.775	-283.421	-282.299	1.575	1.631	1.767	1.67	-0.0164549	0.0985451	0.0164549	-0.0985451
35	36	Au	TS40	rev_nuc_add_Csp2	ed	Clv	-294.761	-292.77	-292.88	-290.975	-293.409	-291.47	1.909	1.795	1.05	0.961	1.35245	1.30045	-1.35245	-1.30045
23	41	Au	TS41	sp3-like	fac	Hyd	-264.079	-263.101	-263.495	-262.509	-265.186	-264.235	0.583545	0.591545	1.691	1.726	-1.10745	-1.13445	1.10745	1.13445
45	46	Au	TS46	ROH	fac	Prt	-253.774	-253.339	-253.44	-253.039	-255.317	-254.846	0.594	0.566	1.877	1.807	-1.54345	-1.50745	1.54345	1.50745
4	15	Au	TS5	rev_nuc_add_Csp2	fac-ed	Clv	-270.648	-269.914	-269.041	-268.367	-268.864	-268.208	1.607	1.574	0.399	0.383	1.78445	1.70645	-1.78445	-1.70645
11	16	Au	TS7	rev_nuc_add_Csp2	fac-ed	Clv	-273.836	-272.725	-272.306	-271.307	-271.963	-270.943	1.53	1.418	0.215	0.189	1.87345	1.78245	-1.87345	-1.78245
12	13	Au	TS8	rev_nuc_add_Csp2	fac	Clv	-266.533	-266.057	-265.464	-265.073	-265.243	-264.815	1.069	0.984	0.121	0.12	1.29045	1.24245	-1.29045	-1.24245
6	7	Au	TSn2	rev_nuc_add_Csp2	ed	Clv	-273.409	-272.347	-273.052	-272.086	-272.671	-271.828	0.699	0.557	0.037	0.08	0.738455	0.519455	-0.738455	-0.519455
29	31	Au	TSn4	rev_nuc_add_Csp2	ed	Clv	-287.454	-286.029	-285.751	-284.376	-285.872	-284.508	1.703	1.653	0.413	0.373	1.58245	1.52145	-1.58245	-1.52145
32	33	Au	TSn5	rev_nuc_add_Csp2	ed	Clv	-290.195	-288.439	-290.112	-288.478	-289.698	-288.166	0.496	0.365	0.094	0.108	0.497455	0.273455	-0.497455	-0.273455
2	3	Co	TS1	add_Csp2	fac	Hyd	-516.609	-516.259	-515.932	-515.623	-517.397	-516.871	0.676591	0.635591	1.465	1.269	-0.788409	-0.612409	0.788409	0.612409
16	17	Co	TS12	rev_nuc_add_Csp2	fac	Clv	-512.774	-512.091	-512.297	-511.661	-514.222	-513.566	0.477	0.43	2.26	2.246	-1.44759	-1.47459	1.44759	1.47459
9	18	Co	TS14	rev_nuc_add_Csp2	ed	Clv	-527.03	-525.652	-527.388	-526.139	-527.714	-526.433	0.744	0.623	1.289	1.191	-0.683591	-0.780591	0.683591	0.780591
19	40	Co	TS17	Metathesis	fac-ed	Cpl	-529.349	-528.132	-528.1	-526.744	-529.615	-528.189	1.24859	1.38759	1.515	1.445	-0.266409	-0.0574088	0.266409	0.0574088
23	39	Co	TS19	rad_add_Csp2	fac-ed	Cpl	-533.876	-532.357	-532.202	-530.647	-534.418	-532.702	1.67359	1.70959	2.252	2.113	-0.542409	-0.345409	0.542409	0.345409
2	12	Co	TS2	RCOOH	ed	Prt	-516.609	-516.259	-515.855	-515.446	-516.554	-516.092	1.735	1.776	1.329	1.185	0.0545912	0.166591	-0.0545912	-0.166591
18	19	Co	TS21	rev_nuc_add_Csp2	fac	Clv	-516.558	-515.59	-516.109	-515.222	-517.273	-516.393	0.449	0.368	2.227	2.231	-0.714591	-0.802591	0.714591	0.802591
17	24	Co	TS25	Metathesis	fac	Cpl	-519.45	-518.977	-518.286	-517.79	-518.847	-518.339	1.16359	1.18659	0.81	0.792	0.602591	0.637591	-0.602591	-0.637591
17	19	Co	TS26	add_Csp2	fac	Hyd	-507.108	-506.589	-505.776	-505.319	-506.117	-505.55	1.33159	1.26959	0.398	0.289	0.990591	1.03859	-0.990591	-1.03859
19	25	Co	TS28	Metathesis	fac	Cpl	-522.501	-521.804	-521.844	-521.113	-521.837	-521.024	0.662	0.690591	0.13	0.085	0.663591	0.779591	-0.663591	-0.779591
19	27	Co	TS29	Metathesis	fac	Cpl	-528.848	-528.107	-529.442	-528.592	-529.675	-528.763	0.343	0.388	0.952	0.866	-0.827409	-0.656409	0.827409	0.656409
19	23	Co	TS31	sp3-like	fac-ed	Hyd	-510.159	-509.416	-510.104	-509.389	-510.644	-509.775	0.58	0.546	0.774	0.646	-0.485409	-0.359409	0.485409	0.359409
23	31	Co	TS35	rad_add_Csp2	fac	Cpl	-527.028	-526.029	-525.014	-524.008	-526.541	-525.494	2.01359	2.02059	1.944	1.842	0.486591	0.534591	-0.486591	-0.534591
23	28	Co	TS36	rad_add_Csp2	fac	Cpl	-533.375	-532.332	-532.045	-530.868	-534.183	-533.02	1.32959	1.46359	2.451	2.437	-0.808409	-0.688409	0.808409	0.688409
35	36	Co	TS40	rev_nuc_add_Csp2	fac	Clv	-544.544	-542.482	-542.893	-540.932	-544.676	-542.722	1.651	1.55	2.452	2.384	-0.131591	-0.239591	0.131591	0.239591
23	41	Co	TS41	sp3-like	fac	Hyd	-514.686	-513.641	-513.8	-512.839	-514.79	-513.793	1.238	1.19	0.99	0.954	-0.104409	-0.152409	0.104409	0.152409
45	46	Co	TS46	ROH	fac	Prt	-505.034	-504.545	-504.146	-503.772	-504.947	-504.428	2.035	1.917	0.801	0.656	0.0865912	0.116591	-0.0865912	-0.116591
4	15	Co	TS5	rev_nuc_add_Csp2	fac-ed	Clv	-520.011	-519.264	-520.43	-519.637	-520.25	-519.55	0.133	0.086	1.281	1.332	-0.238591	-0.285591	0.238591	0.285591
11	16	Co	TS7	rev_nuc_add_Csp2	fac-ed	Clv	-522.951	-521.875	-523.463	-522.384	-523.93	-522.934	0.387	0.314	0.947	1.026	-0.978591	-1.05859	0.978591	1.05859
12	13	Co	TS8	rev_nuc_add_Csp2	fac	Clv	-516.554	-516.092	-516.468	-516.046	-517.376	-516.933	0.086	0.046	1.827	1.783	-0.821591	-0.840591	0.821591	0.840591
6	7	Co	TSn2	rev_nuc_add_Csp2	ed	Clv	-523.723	-522.589	-524.115	-523.049	-524.224	-523.261	0.365	0.316	0.851	0.971	-0.500591	-0.671591	0.500591	0.671591
29	31	Co	TSn4	rev_nuc_add_Csp2	fac	Clv	-537.489	-536.116	-536.624	-535.181	-537.697	-536.337	0.865	0.935	1.549	1.608	-0.207591	-0.220591	0.207591	0.220591
32	33	Co	TSn5	rev_nuc_add_Csp2	ed	Clv	-540.51	-538.694	-541.011	-539.311	-540.35	-538.766	0.85	0.772	1.004	1.058	0.160409	-0.0715912	-0.160409	0.0715912
2	3	Cu	TS1	add_Csp2	fac	Hyd	-295.136	-294.857	-294.381	-294.08	-295.317	-294.818	0.817	0.821	0.936	0.738	-0.180534	0.0394662	0.180534	-0.0394662
15	16	Cu	TS10	ROH	fac	Prt	-290.822	-290.3	-289.915	-289.442	-290.48	-289.825	1.041	0.977	0.565	0.383	0.342466	0.475466	-0.342466	-0.475466
15	7	Cu	TS11	add_Csp2	fac-ed	Hyd	-290.822	-290.3	-290.501	-289.957	-290.923	-290.325	0.523	0.515	0.715	0.603	-0.100534	-0.0245338	0.100534	0.0245338
16	17	Cu	TS12	rev_nuc_add_Csp2	fac	Clv	-290.48	-289.825	-289.378	-288.772	-290.15	-289.523	1.102	1.053	1.565	1.526	0.329534	0.301534	-0.329534	-0.301534
16	18	Cu	TS13	add_Csp2	ed	Hyd	-294.334	-293.512	-293.981	-293.159	-294.685	-293.758	0.542	0.521	1.039	0.932	-0.350534	-0.245534	0.350534	0.245534
9	18	Cu	TS14	rev_nuc_add_Csp2	fac-ed	Clv	-305.762	-304.399	-304.302	-303.132	-305.302	-304.076	1.46	1.267	1.53	1.436	0.459534	0.322534	-0.459534	-0.322534
7	18	Cu	TS15	ROH	fac	Prt	-294.777	-294.012	-293.752	-293.08	-294.685	-293.758	1.02547	0.932466	0.933	0.678	0.0924662	0.254466	-0.0924662	-0.254466
7	20	Cu	TS16	add_Csp2	fac	Hyd	-294.777	-294.012	-294.384	-293.622	-295.332	-294.343	0.393466	0.390466	0.956	0.726	-0.554534	-0.330534	0.554534	0.330534
19	40	Cu	TS17	Metathesis	fac	Cpl	-306.235	-305.094	-306.446	-305.181	-307.438	-306.04	0.083	0.178	1.042	0.899	-1.20253	-0.945534	1.20253	0.945534
40	39	Cu	TS18	sp3-like	fac	Hyd	-311.292	-309.727	-310.625	-309.071	-312.132	-310.434	0.731	0.704	1.531	1.402	-0.839534	-0.706534	0.839534	0.706534
23	39	Cu	TS19	rad_add_Csp2	fac	Cpl	-310.999	-309.532	-310.106	-308.564	-312.132	-310.434	1.108	1.257	2.042	1.88	-1.13253	-0.901534	1.13253	0.901534
2	12	Cu	TS2	RCOOH	ed	Prt	-295.136	-294.857	-293.731	-293.458	-294.555	-294.068	1.40547	1.39947	1.112	0.874	0.581466	0.789466	-0.581466	-0.789466
39	37	Cu	TS20	ROH	ed	Prt	-315.986	-314.121	-314.949	-313.2	-315.929	-314.035	1.294	1.205	1.076	0.866	0.0574662	0.0864662	-0.0574662	-0.0864662
18	19	Cu	TS21	rev_nuc_add_Csp2	fac	Clv	-294.685	-293.758	-293.807	-292.947	-294.466	-293.624	0.976	0.852	1.19	1.183	0.218534	0.133534	-0.218534	-0.133534
18	21	Cu	TS22	sp3-like	fac-ed	Hyd	-298.539	-297.445	-297.852	-296.742	-299.165	-297.935	0.774	0.754	1.457	2.567	-0.625534	-0.489534	0.625534	0.489534
20	21	Cu	TS23	ROH	ed	Prt	-299.186	-298.03	-298.229	-297.185	-299.165	-297.935	1.281	1.179	1.088	0.902	0.0214662	0.0954662	-0.0214662	-0.0954662
17	24	Cu	TS25	Metathesis	fac	Cpl	-295.176	-294.746	-294.597	-294.16	-296.168	-295.691	1.195	1.172	1.571	1.531	-0.991534	-0.944534	0.991534	0.944534
17	19	Cu	TS26	add_Csp2	fac	Hyd	-283.387	-282.892	-283.162	-282.676	-283.849	-283.306	0.304	0.285	1.098	1.026	-0.461534	-0.413534	0.461534	0.413534
24	25	Cu	TS27	add_Csp2	fac	Hyd	-300.022	-299.378	-298.876	-298.297	-299.66	-298.962	1.14647	1.08147	0.784	0.665	0.362466	0.416466	-0.362466	-0.416466
19	25	Cu	TS28	Metathesis	fac	Cpl	-299.492	-298.847	-298.953	-298.259	-299.66	-298.962	0.728	0.768	0.723	0.705	-0.167534	-0.114534	0.167534	0.114534
19	27	Cu	TS29	Metathesis	fac-ed	Cpl	-306.594	-305.939	-306.416	-305.64	-306.644	-305.818	0.285	0.352	1.166	1.942	-0.0495338	0.121466	0.0495338	-0.121466
3	4	Cu	TS3	RCOOH	fac-ed	Prt	-299.171	-298.505	-298.093	-297.445	-298.195	-297.524	1.081	1.072	0.323	0.256	0.976466	0.981466	-0.976466	-0.981466
27	28	Cu	TS30	sp3-like	fac-ed	Hyd	-310.498	-309.505	-310.611	-309.581	-312.074	-310.891	0.252	0.227	1.683	1.53	-1.57553	-1.38553	1.57553	1.38553
19	23	Cu	TS31	sp3-like	fac-ed	Hyd	-287.703	-286.993	-287.336	-286.625	-288.613	-287.744	0.662	0.633	1.56	1.443	-0.909534	-0.750534	0.909534	0.750534
25	26	Cu	TS32	add_Csp2	fac	Hyd	-303.514	-302.649	-303.219	-302.366	-304.097	-303.043	0.318	0.32	0.878	0.677	-0.582534	-0.393534	0.582534	0.393534
25	31	Cu	TS33	sp3-like	fac-ed	Hyd	-303.514	-302.649	-302.566	-301.679	-304.019	-302.977	1.057	0.986	1.659	1.496	-0.504534	-0.327534	0.504534	0.327534
26	33	Cu	TS34	add_Csp2	fac-ed	Hyd	-307.951	-306.73	-307.442	-306.236	-307.882	-306.619	0.756	0.696	0.776	0.669	0.0694662	0.111466	-0.0694662	-0.111466
23	31	Cu	TS35	rad_add_Csp2	fac	Cpl	-304.256	-303.285	-302.907	-301.906	-304.019	-302.977	1.593	1.661	1.28	1.238	0.237466	0.308466	-0.237466	-0.308466
23	28	Cu	TS36	rad_add_Csp2	fac	Cpl	-311.358	-310.377	-310.084	-309.056	-312.074	-310.891	1.532	1.597	1.99	1.835	-0.715534	-0.513534	0.715534	0.513534
28	29	Cu	TS37	RCOOH	fac	Prt	-315.928	-314.578	-314.854	-313.651	-315.469	-314.057	1.491	1.345	0.615	0.416	0.459466	0.521466	-0.459466	-0.521466
29	32	Cu	TS38	add_Csp2	fac-ed	Hyd	-319.323	-317.744	-318.459	-316.819	-318.916	-317.128	0.864466	0.925466	0.892	0.712	0.407466	0.616466	-0.407466	-0.616466
32	35	Cu	TS39	ROH	fac	Prt	-322.77	-320.815	-321.601	-319.747	-322.686	-320.629	1.324	1.228	1.085	0.882	0.0844662	0.186466	-0.0844662	-0.186466
4	11	Cu	TS4	RCOOH	fac	Prt	-302.049	-301.211	-300.854	-300.048	-301.349	-300.315	1.324	1.287	0.495	0.267	0.700466	0.896466	-0.700466	-0.896466
35	36	Cu	TS40	rev_nuc_add_Csp2	fac-ed	Clv	-322.686	-320.629	-321.55	-319.608	-322.028	-320.107	1.136	1.021	1.083	1.055	0.657534	0.521534	-0.657534	-0.521534
23	41	Cu	TS41	sp3-like	fac	Hyd	-292.467	-291.431	-291.546	-290.561	-292.905	-291.93	1.15	1.145	1.359	1.369	-0.437534	-0.498534	0.437534	0.498534
31	33	Cu	TS42	add_Csp2	fac-ed	Hyd	-307.873	-306.664	-307.388	-306.175	-307.882	-306.619	0.747	0.734	0.639	1.852	-0.0085338	0.0454662	0.0085338	-0.0454662
33	39	Cu	TS43	add_Csp2	fac	Hyd	-311.736	-310.306	-311.244	-309.748	-312.132	-310.434	0.514	0.589	0.888	0.686	-0.395534	-0.127534	0.395534	0.127534
33	36	Cu	TS44	ROH	fac	Prt	-311.736	-310.306	-310.76	-309.378	-311.411	-309.789	0.993	0.997	0.651	0.411	0.325466	0.517466	-0.325466	-0.517466
36	37	Cu	TS45	sp3-like	fac	Hyd	-315.265	-313.476	-314.557	-312.756	-315.929	-314.035	0.708466	0.720466	1.372	1.279	-0.663534	-0.558534	0.663534	0.558534
45	46	Cu	TS46	ROH	fac	Prt	-283.008	-282.542	-282.009	-281.631	-283.082	-282.59	1.473	1.365	1.182	1.026	-0.0735338	-0.0475338	0.0735338	0.0475338
4	15	Cu	TS5	rev_nuc_add_Csp2	fac	Clv	-298.195	-297.524	-297.382	-296.664	-297.585	-296.931	1.437	1.408	0.417	0.476	0.609534	0.592534	-0.609534	-0.592534
11	9	Cu	TS6	sp3-like	fac	Hyd	-305.203	-304.002	-304.623	-303.495	-305.762	-304.399	1.17	0.934	1.195	0.99	-0.558534	-0.396534	0.558534	0.396534
11	16	Cu	TS7	rev_nuc_add_Csp2	fac-ed	Clv	-301.349	-300.315	-300.702	-299.706	-301.097	-300.143	0.647	0.609	0.84	0.833	0.251534	0.171534	-0.251534	-0.171534
12	13	Cu	TS8	rev_nuc_add_Csp2	fac	Clv	-294.555	-294.068	-294.303	-293.883	-294.797	-294.396	0.439	0.357	0.494466	0.528	-0.242466	-0.328466	0.242466	0.328466
13	15	Cu	TS9	add_Csp2	fac	Hyd	-288.034	-287.765	-286.83	-286.609	-286.968	-286.613	1.20447	1.15647	0.421	0.258	1.06647	1.15247	-1.06647	-1.15247
4	6	Cu	TSn1	add_Csp2	fac-ed	Hyd	-302.049	-301.211	-301.578	-300.661	-302.111	-300.993	0.697	0.714	0.78	0.661	-0.0615338	0.218466	0.0615338	-0.218466
6	7	Cu	TSn2	rev_nuc_add_Csp2	ed	Clv	-302.111	-300.993	-302.093	-301.072	-301.54	-300.643	0.335	0.243	0.241	0.315	0.570534	0.349534	-0.570534	-0.349534
6	9	Cu	TSn3	ROH	fac	Prt	-305.965	-304.68	-304.856	-303.674	-305.762	-304.399	1.10947	1.00647	0.932	0.746	0.203466	0.281466	-0.203466	-0.281466
29	31	Cu	TSn4	rev_nuc_add_Csp2	fac	Clv	-315.469	-314.057	-314.098	-312.705	-314.636	-313.295	1.371	1.352	0.829	0.876	0.832534	0.761534	-0.832534	-0.761534
32	33	Cu	TSn5	rev_nuc_add_Csp2	ed	Clv	-318.916	-317.128	-319.025	-317.346	-318.499	-316.937	0.25	0.132	0.362	0.395	0.416534	0.190534	-0.416534	-0.190534
2	3	Ni	TS1	add_Csp2	fac	Hyd	-404.543	-404.29	-403.679	-403.406	-403.862	-403.449	0.863774	0.883774	0.183	0.043	0.680774	0.840774	-0.680774	-0.840774
16	17	Ni	TS12	rev_nuc_add_Csp2	fac	Clv	-400.53	-399.836	-399.948	-399.317	-401.293	-400.623	0.582	0.519	1.703	1.669	-0.762774	-0.786774	0.762774	0.786774
9	18	Ni	TS14	rev_nuc_add_Csp2	ed	Clv	-414.88	-413.483	-414.534	-413.363	-415.201	-413.899	0.812	0.608	1.235	1.062	-0.320774	-0.415774	0.320774	0.415774
19	40	Ni	TS17	Metathesis	fac	Cpl	-417.056	-415.835	-416.262	-414.978	-417.125	-415.697	0.793774	0.856774	0.863	0.735	-0.0692257	0.137774	0.0692257	-0.137774
23	39	Ni	TS19	rad_add_Csp2	fac	Cpl	-421.135	-419.619	-419.437	-417.886	-421.525	-419.827	1.69777	1.73277	2.088	1.941	-0.390226	-0.208226	0.390226	0.208226
2	12	Ni	TS2	RCOOH	ed	Prt	-404.543	-404.29	-403.795	-403.479	-404.254	-403.752	1.061	1.005	0.783	0.588	0.288774	0.537774	-0.288774	-0.537774
18	19	Ni	TS21	rev_nuc_add_Csp2	fac-ed	Clv	-404.424	-403.438	-403.845	-402.946	-404.922	-404.033	0.579	0.492	1.614	1.62	-0.497774	-0.594774	0.497774	0.594774
17	24	Ni	TS25	Metathesis	fac	Cpl	-407.209	-406.715	-405.968	-405.483	-406.087	-405.576	1.24077	1.23177	0.285	0.256	1.12177	1.13877	-1.12177	-1.13877
17	19	Ni	TS26	add_Csp2	fac-ed	Hyd	-394.553	-394.026	-393.587	-393.109	-394.145	-393.572	0.965774	0.916774	0.558	0.463	0.407774	0.453774	-0.407774	-0.453774
19	25	Ni	TS28	Metathesis	fac	Cpl	-410.838	-410.125	-409.368	-408.644	-409.764	-409.001	1.46977	1.48077	0.47	0.402	1.07377	1.12377	-1.07377	-1.12377
19	27	Ni	TS29	Metathesis	fac	Cpl	-416.87	-416.217	-416.614	-415.797	-416.065	-415.203	0.311	0.419774	0.834	0.711	0.804774	1.01377	-0.804774	-1.01377
19	23	Ni	TS31	sp3-like	fac-ed	Hyd	-398.182	-397.436	-397.475	-396.754	-398.224	-397.356	0.706774	0.681774	0.873	0.751	-0.0422257	0.0797743	0.0422257	-0.0797743
23	31	Ni	TS35	rad_add_Csp2	fac	Cpl	-414.917	-413.909	-413.134	-412.123	-413.91	-412.839	1.857	1.888	0.799	0.741	1.00677	1.06977	-1.00677	-1.06977
23	28	Ni	TS36	rad_add_Csp2	fac	Cpl	-420.949	-420.001	-419.71	-418.594	-421.419	-420.227	1.29	1.40677	1.709	1.633	-0.470226	-0.226226	0.470226	0.226226
35	36	Ni	TS40	rev_nuc_add_Csp2	fac	Clv	-431.937	-429.889	-430.749	-428.832	-431.853	-429.839	1.188	1.057	1.442	1.382	0.0842257	0.0502257	-0.0842257	-0.0502257
23	41	Ni	TS41	sp3-like	fac	Hyd	-402.261	-401.22	-401.372	-400.393	-402.115	-401.145	1.016	0.978	0.743	0.752	0.145774	0.0747743	-0.145774	-0.0747743
45	46	Ni	TS46	ROH	fac-ed	Prt	-392.595	-392.106	-391.653	-391.276	-392.361	-391.841	1.567	1.45	0.807	0.645	0.233774	0.264774	-0.233774	-0.264774
4	15	Ni	TS5	rev_nuc_add_Csp2	fac	Clv	-407.406	-406.667	-407.159	-406.42	-407.92	-407.192	0.61	0.541	0.761	0.775	-0.513774	-0.524774	0.513774	0.524774
11	16	Ni	TS7	rev_nuc_add_Csp2	fac-ed	Clv	-411.061	-410.069	-410.741	-409.703	-411.307	-410.297	0.479	0.438	1.115	1.143	-0.245774	-0.227774	0.245774	0.227774
12	13	Ni	TS8	rev_nuc_add_Csp2	fac	Clv	-404.254	-403.752	-403.848	-403.448	-405.251	-404.795	0.588	0.482	1.40277	1.34677	-0.996774	-1.04277	0.996774	1.04277
6	7	Ni	TSn2	rev_nuc_add_Csp2	ed	Clv	-411.456	-410.313	-411.611	-410.579	-411.469	-410.505	0.357	0.272	0.358	0.445	-0.0127743	-0.191774	0.0127743	0.191774
29	31	Ni	TSn4	rev_nuc_add_Csp2	fac	Clv	-424.822	-423.416	-424.036	-422.579	-424.687	-423.3	0.786	0.837	1.244	1.324	0.135226	0.116226	-0.135226	-0.116226
32	33	Ni	TSn5	rev_nuc_add_Csp2	ed	Clv	-428.251	-426.434	-428.53	-426.83	-427.944	-426.328	0.259	0.152	0.543	0.579	0.307226	0.106226	-0.307226	-0.106226
2	3	Pd	TS1	add_Csp2	ed	Hyd	-405.881	-405.544	-404.968	-404.586	-405.398	-404.895	0.921	0.958214	0.43	0.309	0.483214	0.649214	-0.483214	-0.649214
15	16	Pd	TS10	ROH	fac	Prt	-402.523	-401.936	-401.5	-400.97	-402.105	-401.378	1.02321	0.966214	0.605	0.408	0.418214	0.558214	-0.418214	-0.558214
15	7	Pd	TS11	add_Csp2	fac	Hyd	-402.523	-401.936	-401.403	-400.828	-401.796	-401.117	1.12021	1.10821	0.393	0.292	0.727214	0.819214	-0.727214	-0.819214
16	17	Pd	TS12	rev_nuc_add_Csp2	fac	Clv	-402.105	-401.378	-400.785	-400.143	-401.857	-401.188	1.32	1.24	1.07221	1.04521	0.247786	0.189786	-0.247786	-0.189786
16	18	Pd	TS13	add_Csp2	fac	Hyd	-406.199	-405.304	-405.163	-404.293	-405.807	-404.812	1.03621	1.01121	0.644	0.519	0.392214	0.492214	-0.392214	-0.492214
9	18	Pd	TS14	rev_nuc_add_Csp2	fac-ed	Clv	-416.492	-415.12	-414.917	-413.689	-415.987	-414.688	1.575	1.431	1.456	1.393	0.504786	0.431786	-0.504786	-0.431786
7	18	Pd	TS15	ROH	fac	Prt	-405.89	-405.043	-405.094	-404.292	-405.807	-404.812	0.796214	0.751214	0.713	0.52	0.0832136	0.231214	-0.0832136	-0.231214
7	20	Pd	TS16	add_Csp2	fac	Hyd	-405.89	-405.043	-405.079	-404.228	-405.308	-404.33	0.922	0.911	0.528	0.389	0.582214	0.713214	-0.582214	-0.713214
19	40	Pd	TS17	Metathesis	fac	Cpl	-417.964	-416.687	-416.95	-415.663	-417.922	-416.536	1.01421	1.02421	0.972	0.873	0.0422136	0.151214	-0.0422136	-0.151214
40	39	Pd	TS18	sp3-like	fac	Hyd	-422.016	-420.462	-421.294	-419.739	-422.086	-420.422	0.722214	0.723214	0.818	0.686	-0.0697864	0.0402136	0.0697864	-0.0402136
23	39	Pd	TS19	rad_add_Csp2	fac-ed	Cpl	-422.075	-420.54	-420.663	-419.108	-422.086	-420.422	1.767	1.781	1.764	1.638	-0.0107864	0.118214	0.0107864	-0.118214
2	12	Pd	TS2	RCOOH	ed	Prt	-405.881	-405.544	-405.101	-404.769	-405.392	-404.881	0.780214	0.775214	0.593	0.385	0.489214	0.663214	-0.489214	-0.663214
39	37	Pd	TS20	ROH	fac	Prt	-426.18	-424.348	-425.274	-423.512	-426.504	-424.572	0.906214	0.836214	1.23	1.06	-0.323786	-0.223786	0.323786	0.223786
18	19	Pd	TS21	rev_nuc_add_Csp2	fac	Clv	-405.807	-404.812	-404.541	-403.612	-405.33	-404.428	1.266	1.2	0.789214	0.816214	0.476786	0.383786	-0.476786	-0.383786
18	21	Pd	TS22	sp3-like	fac	Hyd	-409.901	-408.738	-409.034	-407.9	-409.689	-408.478	0.867214	0.838214	0.697	0.617	0.212214	0.260214	-0.212214	-0.260214
20	21	Pd	TS23	ROH	fac	Prt	-409.402	-408.256	-408.764	-407.715	-409.689	-408.478	0.638214	0.541214	0.925	0.763	-0.286786	-0.221786	0.286786	0.221786
17	24	Pd	TS25	Metathesis	fac	Cpl	-408.479	-407.963	-406.414	-405.985	-407.322	-406.777	2.06521	1.97821	0.908	0.792	1.15721	1.18621	-1.15721	-1.18621
17	19	Pd	TS26	add_Csp2	fac	Hyd	-395.771	-395.238	-394.701	-394.22	-395.15	-394.552	1.07021	1.01821	0.449	0.332	0.621214	0.686214	-0.621214	-0.686214
24	25	Pd	TS27	add_Csp2	fac	Hyd	-411.416	-410.703	-410.454	-409.786	-411.241	-410.435	0.962214	0.917214	0.787	0.649	0.175214	0.268214	-0.175214	-0.268214
19	25	Pd	TS28	Metathesis	fac	Cpl	-411.952	-411.203	-410.307	-409.589	-411.241	-410.435	1.64521	1.61421	0.934	0.849	0.711214	0.768214	-0.711214	-0.768214
19	27	Pd	TS29	Metathesis	fac	Cpl	-417.955	-417.188	-416.986	-416.185	-417.639	-416.717	0.969214	1.00321	0.653	0.532	0.316214	0.471214	-0.316214	-0.471214
3	4	Pd	TS3	RCOOH	fac-ed	Prt	-409.492	-408.821	-408.623	-407.948	-408.946	-408.24	0.869214	0.873214	0.357	0.296	0.546214	0.581214	-0.546214	-0.581214
27	28	Pd	TS30	sp3-like	fac-ed	Hyd	-421.733	-420.643	-421.422	-420.396	-422.178	-420.986	0.5	0.422	1.047	0.902	-0.444786	-0.342786	0.444786	0.342786
19	23	Pd	TS31	sp3-like	fac	Hyd	-399.244	-398.478	-398.421	-397.665	-399.261	-398.405	0.823214	0.813214	0.84	0.768	-0.0167864	0.0732136	0.0167864	-0.0732136
25	26	Pd	TS32	add_Csp2	fac	Hyd	-415.335	-414.361	-414.315	-413.363	-414.803	-413.717	1.02021	0.998214	0.488	0.354	0.532214	0.644214	-0.532214	-0.644214
25	31	Pd	TS33	sp3-like	fac-ed	Hyd	-415.335	-414.361	-414.452	-413.51	-415.24	-414.16	0.883214	0.851214	0.958	0.792	0.0952136	0.201214	-0.0952136	-0.201214
26	33	Pd	TS34	sp3-like	fac-ed	Hyd	-418.897	-417.643	-418.026	-416.846	-418.626	-417.254	0.871214	0.797214	0.6	0.414	0.271214	0.389214	-0.271214	-0.389214
23	31	Pd	TS35	rad_add_Csp2	fac	Cpl	-416.063	-415.056	-414.372	-413.348	-415.24	-414.16	1.69121	1.70821	0.995	0.911	0.823214	0.896214	-0.823214	-0.896214
23	28	Pd	TS36	rad_add_Csp2	fac	Cpl	-422.066	-421.041	-420.661	-419.594	-422.178	-420.986	1.40521	1.44721	1.573	1.456	-0.111786	0.0552136	0.111786	-0.0552136
28	29	Pd	TS37	RCOOH	fac	Prt	-426.272	-424.912	-425.52	-424.249	-426.047	-424.665	0.752214	0.663214	0.527	0.416	0.225214	0.247214	-0.225214	-0.247214
29	32	Pd	TS38	add_Csp2	fac	Hyd	-430.141	-428.591	-428.728	-427.113	-428.78	-427.098	1.41321	1.47821	0.052	0.01	1.36121	1.49321	-1.36121	-1.49321
32	35	Pd	TS39	ROH	fac-ed	Prt	-432.874	-431.024	-432.225	-430.383	-433.318	-431.258	0.72	0.641214	1.093	0.875	-0.443786	-0.233786	0.443786	0.233786
4	11	Pd	TS4	ROH	fac	Prt	-413.04	-412.166	-412.013	-411.157	-412.643	-411.575	1.02721	1.00921	0.63	0.418	0.397214	0.591214	-0.397214	-0.591214
35	36	Pd	TS40	rev_nuc_add_Csp2	fac-ed	Clv	-433.318	-431.258	-431.704	-429.825	-432.821	-430.844	1.614	1.433	1.167	1.07	0.496786	0.413786	-0.496786	-0.413786
23	41	Pd	TS41	sp3-like	fac	Hyd	-403.355	-402.331	-402.698	-401.737	-403.405	-402.406	0.657214	0.594214	0.707	0.669	-0.0497864	-0.0747864	0.0497864	0.0747864
31	33	Pd	TS42	add_Csp2	fac	Hyd	-419.334	-418.086	-418.337	-417.165	-418.626	-417.254	0.997214	0.921214	0.289	0.089	0.708214	0.832214	-0.708214	-0.832214
33	39	Pd	TS43	add_Csp2	fac	Hyd	-422.72	-421.18	-421.732	-420.241	-422.086	-420.422	0.988214	0.939214	0.354	0.181	0.634214	0.758214	-0.634214	-0.758214
33	36	Pd	TS44	ROH	fac-ed	Prt	-422.72	-421.18	-421.954	-420.481	-422.641	-420.968	0.85	0.76	0.687	0.487	0.0792136	0.212214	-0.0792136	-0.212214
36	37	Pd	TS45	sp3-like	fac	Hyd	-426.735	-424.894	-425.744	-423.978	-426.504	-424.572	0.991214	0.916214	0.76	0.594	0.231214	0.322214	-0.231214	-0.322214
45	46	Pd	TS46	ROH	fac	Prt	-393.256	-392.784	-392.607	-392.222	-393.606	-393.098	0.649214	0.562214	0.999	0.876	-0.349786	-0.313786	0.349786	0.313786
4	15	Pd	TS5	rev_nuc_add_Csp2	fac-ed	Clv	-408.946	-408.24	-408.397	-407.688	-408.609	-407.886	0.6	0.563	0.451	0.463	0.336786	0.353786	-0.336786	-0.353786
11	9	Pd	TS6	sp3-like	fac	Hyd	-416.737	-415.501	-415.719	-414.578	-416.492	-415.12	1.01821	0.923214	0.773	0.542	0.245214	0.381214	-0.245214	-0.381214
11	16	Pd	TS7	rev_nuc_add_Csp2	fac-ed	Clv	-412.643	-411.575	-411.47	-410.481	-412.285	-411.254	1.173	1.094	0.944	0.899	0.357786	0.320786	-0.357786	-0.320786
12	13	Pd	TS8	rev_nuc_add_Csp2	fac	Clv	-405.392	-404.881	-404.7	-404.311	-405.964	-405.509	0.756	0.632	1.26421	1.19821	-0.572214	-0.628214	0.572214	0.628214
13	15	Pd	TS9	add_Csp2	fac	Hyd	-399.878	-399.559	-398.183	-397.98	-398.429	-398.01	1.69521	1.57921	0.246	0.03	1.44921	1.54921	-1.44921	-1.54921
4	6	Pd	TSn1	add_Csp2	fac-ed	Hyd	-413.04	-412.166	-412.033	-411.13	-412.149	-411.061	1.372	1.338	0.343	0.179	0.891214	1.10521	-0.891214	-1.10521
6	7	Pd	TSn2	rev_nuc_add_Csp2	ed	Clv	-412.149	-411.061	-412.015	-411.012	-411.976	-410.993	0.452	0.338	0.54	0.521	0.172786	0.0677864	-0.172786	-0.0677864
6	9	Pd	TSn3	ROH	fac	Prt	-416.243	-414.987	-415.544	-414.36	-416.492	-415.12	0.699214	0.627214	0.948	0.76	-0.248786	-0.132786	0.248786	0.132786
29	31	Pd	TSn4	rev_nuc_add_Csp2	fac	Clv	-426.047	-424.665	-425.116	-423.671	-425.42	-424.036	0.931	0.994	0.304214	0.365214	0.626786	0.628786	-0.626786	-0.628786
32	33	Pd	TSn5	rev_nuc_add_Csp2	ed	Clv	-428.78	-427.098	-429.033	-427.361	-428.806	-427.13	0.295	0.175	0.243	0.344	-0.0262136	-0.0322136	0.0262136	0.0322136
2	3	Pt	TS1	add_Csp2	fac	Hyd	-468.495	-468.23	-467.496	-467.108	-467.502	-467.088	1.018	1.12156	0.006	0.01	0.992559	1.14156	-0.992559	-1.14156
16	17	Pt	TS12	rev_nuc_add_Csp2	fac	Clv	-464.678	-463.983	-464.306	-463.617	-465.099	-464.376	0.865	0.807	0.792559	0.758558	-0.420559	-0.392559	0.420559	0.392559
9	18	Pt	TS14	rev_nuc_add_Csp2	ed	Clv	-479.217	-477.788	-477.995	-476.699	-478.961	-477.631	1.222	1.089	1.797	1.771	0.256441	0.157442	-0.256441	-0.157442
19	40	Pt	TS17	Metathesis	fac	Cpl	-481.403	-480.022	-479.964	-478.598	-481.292	-479.841	1.43856	1.42356	1.328	1.243	0.110559	0.180559	-0.110559	-0.180559
23	39	Pt	TS19	rad_add_Csp2	fac-ed	Cpl	-485.387	-483.78	-483.535	-481.987	-484.602	-482.879	1.85156	1.79256	1.792	1.644	0.784559	0.900558	-0.784559	-0.900558
2	12	Pt	TS2	RCOOH	ed	Prt	-468.495	-468.23	-468.028	-467.676	-468.528	-468.033	0.796	0.732	0.773	0.573	-0.0334415	0.196559	0.0334415	-0.196559
18	19	Pt	TS21	rev_nuc_add_Csp2	ed	Clv	-469.037	-468.044	-467.852	-466.92	-468.418	-467.42	1.185	1.124	1.214	1.185	0.619441	0.624441	-0.619441	-0.624441
17	24	Pt	TS25	Metathesis	fac	Cpl	-471.921	-471.374	-469.848	-469.365	-470.728	-470.146	2.07256	2.00856	0.88	0.781	1.19256	1.22756	-1.19256	-1.22756
17	19	Pt	TS26	add_Csp2	fac	Hyd	-459.141	-458.613	-457.834	-457.288	-458.494	-457.833	1.30656	1.32456	0.66	0.545	0.646559	0.779559	-0.646559	-0.779559
19	25	Pt	TS28	Metathesis	fac	Cpl	-475.24	-474.418	-473.555	-472.789	-474.649	-473.785	1.68456	1.62856	1.094	0.996	0.590559	0.632559	-0.590559	-0.632559
19	27	Pt	TS29	Metathesis	fac	Cpl	-481.283	-480.499	-479.574	-478.71	-480.61	-479.648	1.70856	1.78856	1.191	1.131	0.672559	0.850559	-0.672559	-0.850559
19	23	Pt	TS31	sp3-like	fac	Hyd	-462.46	-461.657	-461.785	-460.961	-462.478	-461.591	0.674559	0.695559	0.693	0.63	-0.0184415	0.0655585	0.0184415	-0.0655585
23	31	Pt	TS35	rad_add_Csp2	fac	Cpl	-479.224	-478.176	-477.191	-476.144	-478.431	-477.362	2.03256	2.03156	1.24	1.218	0.792559	0.813558	-0.792559	-0.813558
23	28	Pt	TS36	rad_add_Csp2	fac	Cpl	-485.267	-484.257	-483.182	-482.046	-484.976	-483.755	2.08456	2.21056	1.854	1.77	0.290559	0.501559	-0.290559	-0.501559
35	33	Pt	TS40	rev_nuc_add_Csp2	fac	Clv	-495.901	-493.867	-495.026	-493.111	-495.822	-494.334	0.875	0.756	0.796	1.223	0.079	-0.467	-0.079	0.467
23	41	Pt	TS41	sp3-like	fac	Hyd	-466.444	-465.415	-465.555	-464.532	-466.142	-465.133	0.888559	0.882559	0.587	0.601	0.301559	0.281559	-0.301559	-0.281559
45	46	Pt	TS46	ROH	fac	Prt	-455.63	-455.151	-455.651	-455.183	-456.36	-455.843	0.335	0.333	0.709	0.66	-0.730441	-0.692441	0.730441	0.692441
4	15	Pt	TS5	rev_nuc_add_Csp2	fac-ed	Clv	-471.726	-471.025	-471.625	-470.821	-471.236	-470.443	0.134	0.204	0.308	0.359	0.490441	0.582441	-0.490441	-0.582441
11	16	Pt	TS7	rev_nuc_add_Csp2	fac-ed	Clv	-475.815	-474.741	-475.006	-473.918	-474.602	-473.57	0.809	0.823	0.284	0.44	1.21344	1.17144	-1.21344	-1.17144
12	13	Pt	TS8	rev_nuc_add_Csp2	fac	Clv	-468.528	-468.033	-467.998	-467.514	-468.41	-467.912	0.53	0.519	0.411559	0.448	0.118442	0.121442	-0.118442	-0.121442
6	7	Pt	TSn2	rev_nuc_add_Csp2	ed	Clv	-475.507	-474.367	-474.806	-473.815	-474.573	-473.516	0.701	0.552	0.136	0.166	0.934441	0.851442	-0.934441	-0.851442
29	31	Pt	TSn4	rev_nuc_add_Csp2	fac	Clv	-488.323	-486.892	-488.213	-486.695	-488.355	-486.949	0.11	0.197	0.364	0.474	-0.0315585	-0.0565585	0.0315585	0.0565585
32	33	Pt	TSn5	rev_nuc_add_Csp2	ed	Clv	-491.753	-489.946	-491.958	-490.306	-491.529	-489.838	0.401	0.226	0.159	0.142	0.224441	0.108442	-0.224441	-0.108442
2	3	Rh	TS1	add_Csp2	ed	Hyd	-538.29	-538.004	-538.053	-537.657	-538.299	-537.762	0.612	0.657	0.799	0.668	-0.00876946	0.242231	0.00876946	-0.242231
16	17	Rh	TS12	rev_nuc_add_Csp2	fac	Clv	-534.682	-533.957	-534.184	-533.523	-534.915	-534.24	0.498	0.434	0.923	0.919	-0.233231	-0.283231	0.233231	0.283231
9	18	Rh	TS14	rev_nuc_add_Csp2	fac-ed	Clv	-548.81	-547.419	-547.598	-546.393	-548.985	-547.64	1.498	1.334	1.38723	1.24723	-0.175231	-0.221231	0.175231	0.221231
19	40	Rh	TS17	Metathesis	fac	Cpl	-551.2	-549.887	-550.155	-548.866	-550.971	-549.586	1.04523	1.02123	0.816	0.72	0.229231	0.301231	-0.229231	-0.301231
23	39	Rh	TS19	rad_add_Csp2	fac-ed	Cpl	-554.909	-553.323	-553.552	-552.012	-554.978	-553.328	1.783	1.802	1.887	1.75	-0.0687695	-0.00476946	0.0687695	0.00476946
2	12	Rh	TS2	RCOOH	ed	Prt	-538.29	-538.004	-537.854	-537.537	-538.064	-537.552	0.941	0.905	0.7	0.509	0.226231	0.452231	-0.226231	-0.452231
18	19	Rh	TS21	rev_nuc_add_Csp2	fac	Clv	-538.436	-537.412	-537.359	-536.424	-538.632	-537.739	1.181	1.089	1.84	1.893	-0.196231	-0.327231	0.196231	0.327231
17	24	Rh	TS25	Metathesis	fac	Cpl	-541.138	-540.649	-539.875	-539.4	-540.324	-539.787	1.292	1.29	0.449	0.387	0.814231	0.862231	-0.814231	-0.862231
17	19	Rh	TS26	add_Csp2	fac	Hyd	-528.39	-527.874	-527.791	-527.283	-528.083	-527.511	0.709	0.71	0.292	0.228	0.307231	0.363231	-0.307231	-0.363231
19	25	Rh	TS28	Metathesis	fac	Cpl	-544.855	-544.148	-543.303	-542.55	-543.729	-542.945	1.55223	1.59823	0.426	0.395	1.12623	1.20323	-1.12623	-1.20323
19	27	Rh	TS29	Metathesis	fac	Cpl	-550.855	-550.159	-550.149	-549.337	-550.758	-549.813	0.706231	0.822231	0.836	0.743	0.0972305	0.346231	-0.0972305	-0.346231
19	23	Rh	TS31	sp3-like	fac	Hyd	-532.107	-531.373	-531.46	-530.68	-531.792	-530.947	0.647231	0.693231	0.332	0.267	0.315231	0.426231	-0.315231	-0.426231
23	31	Rh	TS35	rad_add_Csp2	fac	Cpl	-548.564	-547.584	-546.987	-545.972	-548.105	-547.006	1.57723	1.61223	1.118	1.034	0.459231	0.578231	-0.459231	-0.578231
23	28	Rh	TS36	rad_add_Csp2	fac	Cpl	-554.564	-553.595	-553.614	-552.529	-555.106	-553.912	0.964	1.06623	1.599	1.491	-0.541769	-0.316769	0.541769	0.316769
35	36	Rh	TS40	rev_nuc_add_Csp2	fac	Clv	-565.678	-563.622	-564.544	-562.63	-565.742	-563.715	1.134	0.992	1.482	1.389	-0.0642305	-0.0932305	0.0642305	0.0932305
23	41	Rh	TS41	sp3-like	fac	Hyd	-535.816	-534.809	-535.246	-534.263	-535.864	-534.821	0.606	0.589	0.618	0.558	-0.0477695	-0.0117695	0.0477695	0.0117695
45	46	Rh	TS46	ROH	fac	Prt	-526.067	-525.584	-525.322	-524.937	-526.143	-525.618	0.849	0.772	0.821	0.681	-0.0757695	-0.0337695	0.0757695	0.0337695
4	15	Rh	TS5	rev_nuc_add_Csp2	fac-ed	Clv	-541.748	-540.985	-541.731	-540.952	-541.669	-540.917	0.143	0.099	0.457	0.548	0.0787695	0.0677695	-0.0787695	-0.0677695
11	16	Rh	TS7	rev_nuc_add_Csp2	fac-ed	Clv	-545.169	-544.119	-544.671	-543.604	-545.231	-544.185	0.498	0.515	0.772	0.854	-0.0622305	-0.0662305	0.0622305	0.0662305
12	13	Rh	TS8	rev_nuc_add_Csp2	fac	Clv	-538.064	-537.552	-537.937	-537.476	-538.815	-538.359	0.521	0.458	1.003	1.036	-0.751231	-0.807231	0.751231	0.807231
6	7	Rh	TSn2	rev_nuc_add_Csp2	ed	Clv	-545.076	-543.972	-545.233	-544.215	-545.16	-544.098	0.457	0.363	0.805	0.809	-0.0842305	-0.126231	0.0842305	0.126231
29	31	Rh	TSn4	rev_nuc_add_Csp2	fac	Clv	-558.61	-557.235	-558.072	-556.586	-558.654	-557.234	0.538	0.649	0.722	0.806	-0.0442305	0.00076946	0.0442305	-0.00076946
32	33	Rh	TSn5	rev_nuc_add_Csp2	ed	Clv	-561.845	-560.057	-562.227	-560.521	-561.96	-560.212	0.139	0.034	0.398	0.446	-0.115231	-0.155231	0.115231	0.155231
