# Supplementary material for: Construction of Sabatier Volcanoes for CO2 Hydrogenation to C1‐2 Oxygenates Using Data‐Efficient Machine Learning
Source: Adv Sci (Weinh). 2026 Jun 16:e75932. Online ahead of print. doi: 10.1002/advs.75932 (PMC13336856; doi:10.1002/advs.75932)
Supplement: Supplementary file 3 — Supporting File 3: advs75932‐sup‐0003‐SI7.zip. [file ADVS-9999-e75932-s003.zip › SI/Inference_results/Inferred_Forward.xlsx]

## Sheet: Sheet1
Source	Target	Metal	Label	TS_type	Class	Predicted_F_act_st [eV]
15	16	Au	TS10	ROH	Prt	1.06217
15	7	Au	TS11	add_Csp2	Hyd	0.572257
16	18	Au	TS13	add_Csp2	Hyd	0.377283			Indexing on intermediates
7	18	Au	TS15	ROH	Prt	0.671054			ID	Formula
7	20	Au	TS16	add_Csp2	Hyd	0.721755			1	CO₂
40	39	Au	TS18	sp3-like	Hyd	0.5972			2	CO₂*
39	37	Au	TS20	ROH	Prt	0.583135			3	HCOO*
18	21	Au	TS22	sp3-like	Hyd	0.638823			4	HCOOH*
20	21	Au	TS23	ROH	Prt	0.612372			5	HCOOH
24	25	Au	TS27	add_Csp2	Hyd	0.615945			6	OCH₂OH*
3	4	Au	TS3	RCOOH	Prt	0.753177			7	CH₂O*
27	28	Au	TS30	sp3-like	Hyd	0.163516			8	CH₂O
25	26	Au	TS32	add_Csp2	Hyd	0.538866			9	HOCH₂OH*
25	31	Au	TS33	sp3-like	Hyd	0.572778			10	HOCH₂OH
26	33	Au	TS34	add_Csp2	Hyd	0.499357			11	HOCHOH*
28	29	Au	TS37	RCOOH	Prt	0.929873			12	HOCO*
29	32	Au	TS38	add_Csp2	Hyd	1.05507			13	CO*
32	35	Au	TS39	ROH	Prt	0.5931			14	CO
4	11	Au	TS4	RCOOH	Prt	1.11192			15	CHO*
31	33	Au	TS42	add_Csp2	Hyd	0.619967			16	CHOH*
33	39	Au	TS43	add_Csp2	Hyd	0.921319			17	CH*
33	36	Au	TS44	ROH	Prt	0.804075			18	CH₂OH*
36	37	Au	TS45	sp3-like	Hyd	0.650119			19	CH₂*
11	9	Au	TS6	sp3-like	Hyd	0.681578			20	CH₃O*
13	15	Au	TS9	add_Csp2	Hyd	0.760766			21	CH₃OH*
4	6	Au	TSn1	add_Csp2	Hyd	1.19862			22	CH₃OH
6	9	Au	TSn3	ROH	Prt	0.594258			23	CH₃*
15	16	Co	TS10	ROH	Prt	1.14123			24	CHCO*
15	7	Co	TS11	add_Csp2	Hyd	0.811555			25	CH₂CO*
16	18	Co	TS13	add_Csp2	Hyd	0.842585			26	CH₂CHO*
7	18	Co	TS15	ROH	Prt	1.21721			27	CH₂COO*
7	20	Co	TS16	add_Csp2	Hyd	0.779539			28	CH₃COO*
40	39	Co	TS18	sp3-like	Hyd	0.666918			29	CH₃COOH*
39	37	Co	TS20	ROH	Prt	1.58355			30	CH₃COOH
18	21	Co	TS22	sp3-like	Hyd	0.940282			31	CH₃CO*
20	21	Co	TS23	ROH	Prt	1.34606			32	CH₃CH(O)OH*
24	25	Co	TS27	add_Csp2	Hyd	1.21885			33	CH₃CHO*
3	4	Co	TS3	RCOOH	Prt	1.96234			34	CH₃CHO
27	28	Co	TS30	sp3-like	Hyd	0.38471			35	CH₃CH(OH)OH*
25	26	Co	TS32	add_Csp2	Hyd	0.777471			36	CH₃CHOH*
25	31	Co	TS33	sp3-like	Hyd	0.659725			37	CH₃CH₂OH*
26	33	Co	TS34	sp3-like	Hyd	1.17636			38	CH₃CH₂OH
28	29	Co	TS37	RCOOH	Prt	1.59901			39	CH₃CH₂O*
29	32	Co	TS38	add_Csp2	Hyd	1.51902			40	*-CH₂CH₂O-*
32	35	Co	TS39	ROH	Prt	1.11972			41	CH₄*
4	11	Co	TS4	ROH	Prt	1.72253			42	CH₄
31	33	Co	TS42	add_Csp2	Hyd	1.46676			43	1/2H₂
33	39	Co	TS43	add_Csp2	Hyd	0.533213			44	H*
33	36	Co	TS44	ROH	Prt	0.909199			45	OH*
36	37	Co	TS45	sp3-like	Hyd	1.19478			46	H₂O*
11	9	Co	TS6	sp3-like	Hyd	1.02257			47	H₂O
13	15	Co	TS9	add_Csp2	Hyd	1.45442
4	6	Co	TSn1	add_Csp2	Hyd	1.21091
6	9	Co	TSn3	ROH	Prt	1.40635
15	16	Ni	TS10	ROH	Prt	0.967955
15	7	Ni	TS11	add_Csp2	Hyd	0.748171
16	18	Ni	TS13	add_Csp2	Hyd	0.549485
7	18	Ni	TS15	ROH	Prt	0.769121
7	20	Ni	TS16	add_Csp2	Hyd	0.535834
40	39	Ni	TS18	sp3-like	Hyd	0.525691
39	37	Ni	TS20	ROH	Prt	0.908339
18	21	Ni	TS22	sp3-like	Hyd	0.66819
20	21	Ni	TS23	ROH	Prt	0.852693
24	25	Ni	TS27	add_Csp2	Hyd	0.657188
3	4	Ni	TS3	RCOOH	Prt	0.947142
27	28	Ni	TS30	sp3-like	Hyd	0.153366
25	26	Ni	TS32	add_Csp2	Hyd	0.607963
25	31	Ni	TS33	sp3-like	Hyd	0.640967
26	33	Ni	TS34	sp3-like	Hyd	0.848861
28	29	Ni	TS37	RCOOH	Prt	1.08511
29	32	Ni	TS38	add_Csp2	Hyd	0.812559
32	35	Ni	TS39	ROH	Prt	0.83532
4	11	Ni	TS4	ROH	Prt	0.793312
31	33	Ni	TS42	add_Csp2	Hyd	0.78922
33	39	Ni	TS43	add_Csp2	Hyd	0.453815
33	36	Ni	TS44	ROH	Prt	0.69966
36	37	Ni	TS45	sp3-like	Hyd	0.746616
11	9	Ni	TS6	sp3-like	Hyd	0.770576
13	15	Ni	TS9	add_Csp2	Hyd	1.24633
4	6	Ni	TSn1	add_Csp2	Hyd	0.64972
6	9	Ni	TSn3	ROH	Prt	0.872274
15	16	Pt	TS10	ROH	Prt	1.09884
15	7	Pt	TS11	add_Csp2	Hyd	0.952059
16	18	Pt	TS13	add_Csp2	Hyd	0.52203
7	18	Pt	TS15	ROH	Prt	0.655672
7	20	Pt	TS16	add_Csp2	Hyd	0.854389
40	39	Pt	TS18	sp3-like	Hyd	1.01911
39	37	Pt	TS20	ROH	Prt	0.654428
18	21	Pt	TS22	sp3-like	Hyd	1.00271
20	21	Pt	TS23	ROH	Prt	0.699347
24	25	Pt	TS27	add_Csp2	Hyd	0.732585
3	4	Pt	TS3	RCOOH	Prt	0.690931
27	28	Pt	TS30	sp3-like	Hyd	0.260188
25	26	Pt	TS32	add_Csp2	Hyd	0.987741
25	31	Pt	TS33	sp3-like	Hyd	0.870965
26	33	Pt	TS34	sp3-like	Hyd	0.895102
28	29	Pt	TS37	RCOOH	Prt	1.15866
29	32	Pt	TS38	add_Csp2	Hyd	0.837297
32	35	Pt	TS39	ROH	Prt	0.732595
4	11	Pt	TS4	ROH	Prt	0.740281
31	33	Pt	TS42	add_Csp2	Hyd	1.01957
33	39	Pt	TS43	add_Csp2	Hyd	1.08007
33	36	Pt	TS44	ROH	Prt	0.731363
36	37	Pt	TS45	sp3-like	Hyd	1.15827
11	9	Pt	TS6	sp3-like	Hyd	1.01733
13	15	Pt	TS9	add_Csp2	Hyd	1.34042
4	6	Pt	TSn1	add_Csp2	Hyd	0.834583
6	9	Pt	TSn3	ROH	Prt	0.853692
15	16	Rh	TS10	ROH	Prt	1.03575
15	7	Rh	TS11	add_Csp2	Hyd	0.891086
16	18	Rh	TS13	add_Csp2	Hyd	0.721457
7	18	Rh	TS15	ROH	Prt	0.869164
7	20	Rh	TS16	add_Csp2	Hyd	0.767578
40	39	Rh	TS18	sp3-like	Hyd	0.769035
39	37	Rh	TS20	ROH	Prt	0.750361
18	21	Rh	TS22	sp3-like	Hyd	0.865081
20	21	Rh	TS23	ROH	Prt	0.926645
24	25	Rh	TS27	add_Csp2	Hyd	0.737576
3	4	Rh	TS3	RCOOH	Prt	1.06446
27	28	Rh	TS30	sp3-like	Hyd	0.314194
25	26	Rh	TS32	add_Csp2	Hyd	0.59622
25	31	Rh	TS33	sp3-like	Hyd	0.62309
26	33	Rh	TS34	sp3-like	Hyd	0.790542
28	29	Rh	TS37	RCOOH	Prt	1.24424
29	32	Rh	TS38	add_Csp2	Hyd	1.04779
32	35	Rh	TS39	ROH	Prt	0.985705
4	11	Rh	TS4	ROH	Prt	1.15791
31	33	Rh	TS42	add_Csp2	Hyd	0.85324
33	39	Rh	TS43	add_Csp2	Hyd	0.761032
33	36	Rh	TS44	ROH	Prt	0.916301
36	37	Rh	TS45	sp3-like	Hyd	0.785894
11	9	Rh	TS6	sp3-like	Hyd	1.02423
13	15	Rh	TS9	add_Csp2	Hyd	1.26017
4	6	Rh	TSn1	add_Csp2	Hyd	1.0504
6	9	Rh	TSn3	ROH	Prt	1.0206
