# Supplementary material for: Construction of Sabatier Volcanoes for CO2 Hydrogenation to C1‐2 Oxygenates Using Data‐Efficient Machine Learning
Source: Adv Sci (Weinh). 2026 Jun 16:e75932. Online ahead of print. doi: 10.1002/advs.75932 (PMC13336856; doi:10.1002/advs.75932)
Supplement: Supplementary file 3 — Supporting File 3: advs75932‐sup‐0003‐SI7.zip. [file ADVS-9999-e75932-s003.zip › SI/Inference_results/Inferred_Reverse.xlsx]

## Sheet: Sheet1
Source	Target	Metal	Label	TS_type	Class	Predicted_F_act-1_st [eV]
15	16	Au	TS10	ROH	Prt	0.439803
15	7	Au	TS11	add_Csp2	Hyd	0.839608
16	18	Au	TS13	add_Csp2	Hyd	1.72209			Indexing on intermediates
7	18	Au	TS15	ROH	Prt	0.882477			ID	Formula
7	20	Au	TS16	add_Csp2	Hyd	0.651873			1	CO₂
40	39	Au	TS18	sp3-like	Hyd	1.59938			2	CO₂*
39	37	Au	TS20	ROH	Prt	1.81239			3	HCOO*
18	21	Au	TS22	sp3-like	Hyd	2.22051			4	HCOOH*
20	21	Au	TS23	ROH	Prt	2.16817			5	HCOOH
24	25	Au	TS27	add_Csp2	Hyd	0.893106			6	OCH₂OH*
3	4	Au	TS3	RCOOH	Prt	1.02624			7	CH₂O*
27	28	Au	TS30	sp3-like	Hyd	1.81738			8	CH₂O
25	26	Au	TS32	add_Csp2	Hyd	1.22373			9	HOCH₂OH*
25	31	Au	TS33	sp3-like	Hyd	1.68247			10	HOCH₂OH
26	33	Au	TS34	add_Csp2	Hyd	1.21186			11	HOCHOH*
28	29	Au	TS37	RCOOH	Prt	1.12303			12	HOCO*
29	32	Au	TS38	add_Csp2	Hyd	0.51318			13	CO*
32	35	Au	TS39	ROH	Prt	1.93762			14	CO
4	11	Au	TS4	RCOOH	Prt	0.720139			15	CHO*
31	33	Au	TS42	add_Csp2	Hyd	1.07463			16	CHOH*
33	39	Au	TS43	add_Csp2	Hyd	0.598027			17	CH*
33	36	Au	TS44	ROH	Prt	0.977791			18	CH₂OH*
36	37	Au	TS45	sp3-like	Hyd	1.4886			19	CH₂*
11	9	Au	TS6	sp3-like	Hyd	1.35365			20	CH₃O*
13	15	Au	TS9	add_Csp2	Hyd	0.669923			21	CH₃OH*
4	6	Au	TSn1	add_Csp2	Hyd	0.46172			22	CH₃OH
6	9	Au	TSn3	ROH	Prt	1.56511			23	CH₃*
15	16	Co	TS10	ROH	Prt	0.491446			24	CHCO*
15	7	Co	TS11	add_Csp2	Hyd	0.680745			25	CH₂CO*
16	18	Co	TS13	add_Csp2	Hyd	0.811382			26	CH₂CHO*
7	18	Co	TS15	ROH	Prt	0.529352			27	CH₂COO*
7	20	Co	TS16	add_Csp2	Hyd	0.797083			28	CH₃COO*
40	39	Co	TS18	sp3-like	Hyd	1.45513			29	CH₃COOH*
39	37	Co	TS20	ROH	Prt	0.412195			30	CH₃COOH
18	21	Co	TS22	sp3-like	Hyd	1.57635			31	CH₃CO*
20	21	Co	TS23	ROH	Prt	0.932925			32	CH₃CH(O)OH*
24	25	Co	TS27	add_Csp2	Hyd	0.319867			33	CH₃CHO*
3	4	Co	TS3	RCOOH	Prt	0.256383			34	CH₃CHO
27	28	Co	TS30	sp3-like	Hyd	1.25413			35	CH₃CH(OH)OH*
25	26	Co	TS32	add_Csp2	Hyd	0.817778			36	CH₃CHOH*
25	31	Co	TS33	sp3-like	Hyd	1.47447			37	CH₃CH₂OH*
26	33	Co	TS34	sp3-like	Hyd	0.660897			38	CH₃CH₂OH
28	29	Co	TS37	RCOOH	Prt	0.734966			39	CH₃CH₂O*
29	32	Co	TS38	add_Csp2	Hyd	0.433697			40	*-CH₂CH₂O-*
32	35	Co	TS39	ROH	Prt	1.48333			41	CH₄*
4	11	Co	TS4	ROH	Prt	0.410409			42	CH₄
31	33	Co	TS42	add_Csp2	Hyd	0.315676			43	1/2H₂
33	39	Co	TS43	add_Csp2	Hyd	1.55729			44	H*
33	36	Co	TS44	ROH	Prt	1.10504			45	OH*
36	37	Co	TS45	sp3-like	Hyd	0.79723			46	H₂O*
11	9	Co	TS6	sp3-like	Hyd	0.960731			47	H₂O
13	15	Co	TS9	add_Csp2	Hyd	0.301737
4	6	Co	TSn1	add_Csp2	Hyd	0.610085
6	9	Co	TSn3	ROH	Prt	0.580433
15	16	Ni	TS10	ROH	Prt	0.338669
15	7	Ni	TS11	add_Csp2	Hyd	0.360285
16	18	Ni	TS13	add_Csp2	Hyd	0.631307
7	18	Ni	TS15	ROH	Prt	0.487998
7	20	Ni	TS16	add_Csp2	Hyd	0.577238
40	39	Ni	TS18	sp3-like	Hyd	0.980814
39	37	Ni	TS20	ROH	Prt	0.568273
18	21	Ni	TS22	sp3-like	Hyd	1.32983
20	21	Ni	TS23	ROH	Prt	0.842646
24	25	Ni	TS27	add_Csp2	Hyd	0.408138
3	4	Ni	TS3	RCOOH	Prt	0.360739
27	28	Ni	TS30	sp3-like	Hyd	1.32727
25	26	Ni	TS32	add_Csp2	Hyd	0.537058
25	31	Ni	TS33	sp3-like	Hyd	0.88162
26	33	Ni	TS34	sp3-like	Hyd	0.523178
28	29	Ni	TS37	RCOOH	Prt	0.627213
29	32	Ni	TS38	add_Csp2	Hyd	0.442591
32	35	Ni	TS39	ROH	Prt	1.02519
4	11	Ni	TS4	ROH	Prt	0.54214
31	33	Ni	TS42	add_Csp2	Hyd	0.363812
33	39	Ni	TS43	add_Csp2	Hyd	0.758616
33	36	Ni	TS44	ROH	Prt	0.613973
36	37	Ni	TS45	sp3-like	Hyd	0.819423
11	9	Ni	TS6	sp3-like	Hyd	0.549009
13	15	Ni	TS9	add_Csp2	Hyd	0.226022
4	6	Ni	TSn1	add_Csp2	Hyd	0.562565
6	9	Ni	TSn3	ROH	Prt	0.452068
15	16	Pt	TS10	ROH	Prt	0.4353
15	7	Pt	TS11	add_Csp2	Hyd	0.446969
16	18	Pt	TS13	add_Csp2	Hyd	1.12637
7	18	Pt	TS15	ROH	Prt	0.963095
7	20	Pt	TS16	add_Csp2	Hyd	0.558451
40	39	Pt	TS18	sp3-like	Hyd	0.512409
39	37	Pt	TS20	ROH	Prt	1.06986
18	21	Pt	TS22	sp3-like	Hyd	1.39723
20	21	Pt	TS23	ROH	Prt	1.48877
24	25	Pt	TS27	add_Csp2	Hyd	0.46953
3	4	Pt	TS3	RCOOH	Prt	0.613108
27	28	Pt	TS30	sp3-like	Hyd	0.72814
25	26	Pt	TS32	add_Csp2	Hyd	0.304841
25	31	Pt	TS33	sp3-like	Hyd	0.757955
26	33	Pt	TS34	sp3-like	Hyd	0.675126
28	29	Pt	TS37	RCOOH	Prt	0.540405
29	32	Pt	TS38	add_Csp2	Hyd	0.458661
32	35	Pt	TS39	ROH	Prt	1.01838
4	11	Pt	TS4	ROH	Prt	0.660092
31	33	Pt	TS42	add_Csp2	Hyd	0.373435
33	39	Pt	TS43	add_Csp2	Hyd	0.356422
33	36	Pt	TS44	ROH	Prt	0.784056
36	37	Pt	TS45	sp3-like	Hyd	0.517398
11	9	Pt	TS6	sp3-like	Hyd	0.374081
13	15	Pt	TS9	add_Csp2	Hyd	0.310588
4	6	Pt	TSn1	add_Csp2	Hyd	0.426673
6	9	Pt	TSn3	ROH	Prt	0.522739
15	16	Rh	TS10	ROH	Prt	0.459818
15	7	Rh	TS11	add_Csp2	Hyd	0.428785
16	18	Rh	TS13	add_Csp2	Hyd	0.70655
7	18	Rh	TS15	ROH	Prt	0.618419
7	20	Rh	TS16	add_Csp2	Hyd	0.540635
40	39	Rh	TS18	sp3-like	Hyd	0.897415
39	37	Rh	TS20	ROH	Prt	0.83853
18	21	Rh	TS22	sp3-like	Hyd	1.36059
20	21	Rh	TS23	ROH	Prt	1.0158
24	25	Rh	TS27	add_Csp2	Hyd	0.411675
3	4	Rh	TS3	RCOOH	Prt	0.448977
27	28	Rh	TS30	sp3-like	Hyd	0.943633
25	26	Rh	TS32	add_Csp2	Hyd	0.669979
25	31	Rh	TS33	sp3-like	Hyd	1.15858
26	33	Rh	TS34	sp3-like	Hyd	0.713822
28	29	Rh	TS37	RCOOH	Prt	0.713844
29	32	Rh	TS38	add_Csp2	Hyd	0.499232
32	35	Rh	TS39	ROH	Prt	1.13792
4	11	Rh	TS4	ROH	Prt	0.551346
31	33	Rh	TS42	add_Csp2	Hyd	0.454252
33	39	Rh	TS43	add_Csp2	Hyd	0.586897
33	36	Rh	TS44	ROH	Prt	0.720738
36	37	Rh	TS45	sp3-like	Hyd	0.760455
11	9	Rh	TS6	sp3-like	Hyd	0.596834
13	15	Rh	TS9	add_Csp2	Hyd	0.306335
4	6	Rh	TSn1	add_Csp2	Hyd	0.41345
6	9	Rh	TSn3	ROH	Prt	0.680526
