# Supplementary material for: Construction of Sabatier Volcanoes for CO2 Hydrogenation to C1‐2 Oxygenates Using Data‐Efficient Machine Learning
Source: Adv Sci (Weinh). 2026 Jun 16:e75932. Online ahead of print. doi: 10.1002/advs.75932 (PMC13336856; doi:10.1002/advs.75932)
Supplement: Supplementary file 3 — Supporting File 3: advs75932‐sup‐0003‐SI7.zip. [file ADVS-9999-e75932-s003.zip › SI/Intermediates/Au/10/struct.xyz]

7
Properties=species:S:1:pos:R:3 pbc="F F F"
C        0.17842098       0.17725369       0.43762103
O       -1.13558244      -0.29851877       0.16527015
O        1.13558244      -0.21650850      -0.54038339
H        0.56946099      -0.21896664       1.38854234
H       -1.10515847      -1.27287015       0.18192433
H        0.87361408       0.18671653      -1.38854234
H        0.07497546       1.27287015       0.47827676
