# Supplementary material for: Construction of Sabatier Volcanoes for CO2 Hydrogenation to C1‐2 Oxygenates Using Data‐Efficient Machine Learning
Source: Adv Sci (Weinh). 2026 Jun 16:e75932. Online ahead of print. doi: 10.1002/advs.75932 (PMC13336856; doi:10.1002/advs.75932)
Supplement: Supplementary file 3 — Supporting File 3: advs75932‐sup‐0003‐SI7.zip. [file ADVS-9999-e75932-s003.zip › SI/Intermediates/Au/11/struct.xyz]

85
Properties=species:S:1:pos:R:3 pbc="F F F"
Au      -5.84768105      -1.97209153       0.05174721
Au      -5.92794280      -0.10150912      -2.02961990
Au      -5.91093897       0.13316941       1.96305901
Au      -5.99167543       2.00109852      -0.10317458
Au      -1.83382153      -5.77513811       0.26175348
Au      -4.16775736      -2.30594761      -2.18208726
Au      -2.13123916      -4.19617966      -2.06057985
Au      -2.20916827      -2.35431029      -4.13285103
Au      -3.91718996      -3.95307075       0.14116673
Au      -4.03968183      -1.95461081       2.21411958
Au      -2.02920077      -3.85806723       2.31593867
Au      -1.99140987      -1.89588063       0.05785065
Au      -2.09486684      -1.79152265       4.17597690
Au      -1.99959945      -0.18251581      -5.91639492
Au      -4.02559998      -0.14542602      -4.03943666
Au      -4.17544151       2.08854571      -2.26182980
Au      -2.03359407       0.01571251      -2.03826780
Au      -2.20935145       2.05875885      -4.23070831
Au      -3.92670817       0.08534969      -0.03163790
Au      -4.32594216       2.45134954       2.14324540
Au      -2.03871124       0.23622253       2.00360978
Au      -2.10426285       2.15821566      -0.09035588
Au      -4.02895505       0.30937064       3.98783664
Au      -2.01991270       0.44890476       5.88519173
Au      -2.37901184       2.62027413       4.10957384
Au      -2.26264137       4.10023916      -2.35347805
Au      -4.15046835       4.07585873      -0.19394362
Au      -2.42093482       4.45930770       2.03416314
Au      -2.19004605       6.02623074      -0.29538999
Au       0.16718571      -5.80996847      -1.69781220
Au       0.17443474      -5.59951667       2.26576021
Au       2.17768038      -5.63054290       0.30819877
Au       0.05196715      -2.08434912      -5.79368915
Au       0.09075844      -4.02265639      -3.81879692
Au       0.03618094      -1.93246226      -1.93946775
Au       2.26787625      -3.94343625      -1.92679985
Au       2.21046886      -2.08365784      -3.97261808
Au       0.09568484      -3.71848989       0.17195994
Au       0.07909595      -1.74884592       2.09561227
Au       2.46874444      -3.96652529       2.58160761
Au       2.08256895      -1.79605358       0.11139477
Au       0.10315962      -3.60919114       4.20209273
Au       0.05012124      -1.49798403       6.01059705
Au       2.24844890      -1.74078619       4.27160703
Au      -0.02484369       1.87537679      -6.01059705
Au       2.01095387      -0.02608204      -5.87690633
Au      -0.00897706       0.00420208      -3.91271331
Au      -0.04673961       2.10899765      -2.12878901
Au       2.02653416       0.16218971      -2.02904240
Au       2.22439836       2.32365736      -4.35155546
Au      -0.01630189       0.19016723      -0.02054478
Au      -0.09653794       2.30604923       1.90882196
Au       2.00843053       0.33462088       1.99960134
Au       1.96417407       2.27790125      -0.13630973
Au      -0.01950767       0.37651501       3.89237851
Au      -0.11233377       2.48083957       5.77691024
Au       1.96531757       0.54830757       5.90804444
Au       2.04056557       2.59551816       3.96677219
Au      -0.08905618       3.98565545      -4.21143534
Au      -0.16812616       5.98923506      -2.29409834
Au       2.12709978       4.35867953      -2.47938457
Au      -0.13121356       4.09518039      -0.20617601
Au      -0.21572835       6.19218381       1.67481813
Au       1.99417740       4.45662786       1.91889570
Au       1.80383521       6.14936226      -0.31993110
Au      -0.18126117       4.40118269       3.79060934
Au       4.16072490      -1.91849829      -2.01091186
Au       4.16737962      -3.72295565       0.24016739
Au       4.19741206      -1.74691934       2.28041346
Au       5.99167543      -1.63320765       0.12487036
Au       4.03262310       0.14504694      -3.99742135
Au       4.17198902       2.47415020      -2.38283324
Au       5.92912145       0.28746117      -1.97758031
Au       3.91559065       0.30964387      -0.01291804
Au       4.00992521       2.55259189       2.00408539
Au       5.92142619       0.47805450       1.97353798
Au       5.84930269       2.38236718      -0.12796438
Au       3.99085883       0.49065829       3.99894723
Au       3.89653935       4.33597823      -0.23931331
C        3.73781780      -5.26648910       3.82521758
O        3.17919056      -5.46948374       5.05037974
O        4.98859317      -4.68377912       3.92771071
H        3.69094512      -6.19218381       3.23939333
H        3.29734368      -4.65592059       5.58174236
H        5.25867355      -4.38012941       3.02035786
