# Supplementary material for: Construction of Sabatier Volcanoes for CO2 Hydrogenation to C1‐2 Oxygenates Using Data‐Efficient Machine Learning
Source: Adv Sci (Weinh). 2026 Jun 16:e75932. Online ahead of print. doi: 10.1002/advs.75932 (PMC13336856; doi:10.1002/advs.75932)
Supplement: Supplementary file 3 — Supporting File 3: advs75932‐sup‐0003‐SI7.zip. [file ADVS-9999-e75932-s003.zip › SI/Intermediates/Au/12/struct.xyz]

83
Properties=species:S:1:pos:R:3 pbc="F F F"
Au      -5.90502308      -1.73377646      -0.01699175
Au      -5.90625009       0.26103738      -2.04074904
Au      -5.90849568       0.25205133       1.96875989
Au      -5.92016007       2.23779323      -0.05012833
Au      -1.94058034      -5.63000517       0.03550938
Au      -4.10192338      -1.89287787      -2.17299658
Au      -2.11969180      -3.83125528      -2.13590166
Au      -2.14429391      -1.88111649      -4.12704293
Au      -3.98515362      -3.73776327       0.02192392
Au      -4.18432996      -1.96398690       2.22150622
Au      -2.21696644      -3.92342684       2.25496251
Au      -2.00174481      -1.75120148      -0.00202647
Au      -2.21650087      -1.92604922       4.19136318
Au      -2.00015401       0.27229073      -5.95062370
Au      -4.04128724       0.27072975      -4.07597624
Au      -4.20893478       2.49035654      -2.27320423
Au      -2.03635713       0.28866514      -2.05554098
Au      -2.21929281       2.46738915      -4.20741616
Au      -3.91182938       0.25599152      -0.01933424
Au      -4.13642949       2.42793960       2.12857705
Au      -2.01952909       0.24833325       2.00666780
Au      -2.04320319       2.30018356      -0.04178758
Au      -4.01052369       0.25856910       3.99109047
Au      -2.00725092       0.29172390       5.92965243
Au      -2.16946312       2.42940197       4.08909538
Au      -2.23899661       4.42982846      -2.25488197
Au      -4.04986489       4.28323480      -0.04771761
Au      -2.18298089       4.39056093       2.11264981
Au      -2.02281597       6.17798665      -0.05356885
Au       0.02904190      -5.62780167      -1.99235864
Au       0.01549248      -5.62084709       2.04998954
Au       2.00358924      -5.62811310      -0.00356285
Au       0.01089265      -1.73299100      -5.92698095
Au       0.02750427      -3.75504561      -4.03225662
Au       0.01911145      -1.75680531      -2.03543158
Au       2.24527253      -3.90802876      -2.21237844
Au       2.22011552      -1.93976559      -4.17307606
Au       0.03359168      -3.64294140       0.02716384
Au       0.01401207      -1.77380560       2.04215411
Au       2.24550884      -3.90688817       2.27115410
Au       2.01683700      -1.75784163       0.03677579
Au      -0.04847712      -3.73623417       4.07540070
Au      -0.00821860      -1.68854597       5.95062370
Au       2.10800757      -1.78504165       4.10900277
Au      -0.01117071       2.25810770      -5.94772629
Au       1.99391943       0.25921111      -5.92117178
Au      -0.00368080       0.26962840      -3.93502084
Au      -0.03823918       2.31422464      -2.06019437
Au       2.00883130       0.25034296      -2.02076655
Au       2.14093140       2.42245961      -4.12550262
Au      -0.01361909       0.28292493      -0.01464560
Au      -0.00918909       2.31159260       2.01966086
Au       2.00754555       0.31236441       2.03469731
Au       1.99818224       2.29841074      -0.00420974
Au      -0.02348037       0.28886584       3.92165021
Au      -0.02910997       2.31584553       5.90759342
Au       1.96200517       0.34696372       5.94671617
Au       2.19326971       2.54097684       4.19040219
Au      -0.00984537       4.30410455      -4.07084490
Au      -0.03689168       6.17555012      -2.03772397
Au       2.12696025       4.39247295      -2.16499421
Au      -0.01470685       4.19472748      -0.01260158
Au      -0.03020722       6.21455516       1.96633014
Au       2.19529917       4.50419856       2.21669627
Au       1.95181360       6.21984671      -0.01128245
Au      -0.02156608       4.32518556       3.99717521
Au       4.19840236      -1.93170818      -2.21883618
Au       4.03154431      -3.71245353      -0.03302078
Au       4.07941462      -1.80605276       2.14969053
Au       5.92016007      -1.67697239       0.02545932
Au       4.00912350       0.27080954      -4.00261302
Au       4.09616418       2.43836993      -2.15001170
Au       5.91498212       0.29150671      -1.98216363
Au       3.89858623       0.28572461       0.00686464
Au       4.17834774       2.55659610       2.24892486
Au       5.90329781       0.33382170       2.02382296
Au       5.88156780       2.29135336       0.02196275
Au       4.00010788       0.35582162       4.04109790
Au       3.96990814       4.30351124       0.01448800
C        3.47763278      -5.17589119       3.37413143
O        3.72223180      -4.67607167       4.62682184
O        3.94936629      -6.21984671       2.97100729
H        4.32343610      -5.31981416       5.05584717
