# Supplementary material for: Construction of Sabatier Volcanoes for CO2 Hydrogenation to C1‐2 Oxygenates Using Data‐Efficient Machine Learning
Source: Adv Sci (Weinh). 2026 Jun 16:e75932. Online ahead of print. doi: 10.1002/advs.75932 (PMC13336856; doi:10.1002/advs.75932)
Supplement: Supplementary file 3 — Supporting File 3: advs75932‐sup‐0003‐SI7.zip. [file ADVS-9999-e75932-s003.zip › SI/Intermediates/Au/13/struct.xyz]

81
Properties=species:S:1:pos:R:3 pbc="F F F"
Au      -5.92992678      -1.98105148      -0.01796180
Au      -5.92297705       0.01351376      -2.01281155
Au      -5.93042000       0.01700035       1.97931013
Au      -5.92327832       2.01203854      -0.01559463
Au      -2.00287228      -5.88789277      -0.00070271
Au      -4.14033241      -2.15596593      -2.19248801
Au      -2.16992423      -4.10628863      -2.17060846
Au      -2.19075047      -2.15509529      -4.13980021
Au      -4.03022773      -4.00300017       0.00281641
Au      -4.17652956      -2.19086699       2.18998893
Au      -2.23700894      -4.18191909       2.22593454
Au      -2.03183074      -2.02124361      -0.00565352
Au      -2.23783973      -2.22676380       4.18145241
Au      -2.01122127       0.01378368      -5.92294583
Au      -4.04446717       0.02612755      -4.04534680
Au      -4.17033051       2.20763607      -2.20893310
Au      -2.04668573       0.02659233      -2.04743451
Au      -2.20755543       2.20811343      -4.17200896
Au      -3.92617361       0.00059228      -0.00148877
Au      -4.13989252       2.19161698       2.15306359
Au      -2.03137426       0.00443088       2.01953481
Au      -2.04670825       2.04715316      -0.02786463
Au      -4.03023643      -0.00272548       4.00062836
Au      -2.00311804       0.00102505       5.88543983
Au      -2.17019958       2.17081510       4.10371529
Au      -2.20751501       4.17154609      -2.20943760
Au      -4.04473834       4.04513614      -0.02819178
Au      -2.19093723       4.14021251       2.15262758
Au      -2.01179827       5.92364272      -0.01594052
Au      -0.00015508      -5.88746438      -2.00415982
Au      -0.02996525      -5.93128259       1.97942117
Au       1.97963594      -5.93162082      -0.03148643
Au      -0.01661832      -1.98080365      -5.93053886
Au       0.00404767      -4.00245147      -4.03074439
Au      -0.00393656      -2.02136637      -2.03196984
Au       2.22767593      -4.18263474      -2.23873760
Au       2.19195181      -2.19140955      -4.17807285
Au       0.02192838      -3.90965100       0.02109292
Au      -0.00194451      -2.00961355       2.00857214
Au       2.20042119      -4.26522570       2.19918325
Au       2.01048347      -2.00990898      -0.00292010
Au      -0.02978372      -3.98354523       3.98363781
Au      -0.03090257      -1.97899457       5.93053886
Au       2.20193850      -2.20130650       4.26959302
Au      -0.01336021       2.01177503      -5.92298292
Au       1.98118270       0.01710537      -5.93022385
Au       0.00013050       0.00018970      -3.92599056
Au      -0.02623384       2.04710745      -2.04741197
Au       2.02174130       0.00430857      -2.03209791
Au       2.15534515       2.19109124      -4.13947902
Au      -0.02213628       0.02258164      -0.02362372
Au      -0.00399019       2.03153754       2.01957287
Au       2.01034741       0.00219489       2.00868052
Au       2.02168996       2.03215323      -0.00560022
Au       0.02204219      -0.02175458       3.90780159
Au      -0.00044286       2.00403893       5.88501379
Au       1.97917109       0.03163442       5.93038958
Au       2.22731969       2.23843580       4.18100824
Au      -0.02586163       4.04503429      -4.04545323
Au      -0.01337719       5.92359841      -2.01304707
Au       2.15577566       4.14044634      -2.19209805
Au      -0.00007900       3.92652079      -0.00131728
Au      -0.01689579       5.93162082       1.97909753
Au       2.19111366       4.17759366       2.18969022
Au       1.98122187       5.93080017      -0.01825711
Au       0.00326043       4.03092390       4.00022478
Au       4.18313236      -2.22712798      -2.23867083
Au       3.98452713      -3.98482206      -0.03155592
Au       4.26562447      -2.20202387       2.20114412
Au       5.93042000      -1.97986673      -0.03069196
Au       4.00329084      -0.00346213      -4.03037022
Au       4.10717118       2.17048960      -2.17064283
Au       5.88881109       0.00035746      -2.00372152
Au       3.90992433      -0.02120451       0.02054861
Au       4.18207613       2.23754141       2.22552484
Au       5.93012198       0.02966777       1.97920233
Au       5.88883413       2.00329217      -0.00067755
Au       3.98406625       0.03035401       3.98396659
Au       4.00345328       4.03066191       0.00258290
C        3.67449687      -3.67799378       3.67912613
O        4.35935751      -4.36572367       4.35087099
