# Supplementary material for: Construction of Sabatier Volcanoes for CO2 Hydrogenation to C1‐2 Oxygenates Using Data‐Efficient Machine Learning
Source: Adv Sci (Weinh). 2026 Jun 16:e75932. Online ahead of print. doi: 10.1002/advs.75932 (PMC13336856; doi:10.1002/advs.75932)
Supplement: Supplementary file 3 — Supporting File 3: advs75932‐sup‐0003‐SI7.zip. [file ADVS-9999-e75932-s003.zip › SI/Intermediates/Au/15/struct.xyz]

82
Properties=species:S:1:pos:R:3 pbc="F F F"
Au      -5.93492030      -1.92724357      -0.14762230
Au      -5.98537015       0.10838840      -2.05389299
Au      -5.88765754       0.02126068       1.91646301
Au      -5.93430530       2.07277270       0.00866223
Au      -2.06743701      -5.88060584      -0.35115222
Au      -4.30276134      -2.14228762      -2.42695512
Au      -2.37018208      -4.13220963      -2.54412171
Au      -2.38247326      -2.09456439      -4.42200932
Au      -4.06592141      -3.97166079      -0.26403989
Au      -4.09157438      -2.15431492       1.96449658
Au      -2.15600673      -4.13215925       1.85896600
Au      -2.06122470      -1.99521105      -0.20576840
Au      -2.10925345      -2.23712149       3.89599101
Au      -2.13069168       0.19695869      -6.03275468
Au      -4.11284751       0.15063163      -4.10706647
Au      -4.15400449       2.25481211      -2.16334134
Au      -2.08648714       0.06777997      -2.16473634
Au      -2.21965698       2.30149782      -4.15751641
Au      -3.93905570       0.05955749      -0.11749486
Au      -4.18071581       2.23813854       2.21833790
Au      -2.02410272      -0.01594216       1.88793997
Au      -2.03023302       2.05003267      -0.05991642
Au      -3.98182351      -0.04530982       3.92145350
Au      -1.92431547      -0.14014199       5.76645925
Au      -2.16666719       2.14060936       4.13898798
Au      -2.17701316       4.21444015      -2.14985417
Au      -4.01258863       4.06759255       0.03832433
Au      -2.20651766       4.17423530       2.25806573
Au      -1.97450133       5.93078197       0.06920909
Au      -0.12038693      -5.82385825      -2.35232195
Au      -0.00956282      -5.97246557       1.61090920
Au       1.94581733      -5.92410535      -0.40370101
Au      -0.16126760      -1.78431458      -6.14116996
Au      -0.15771339      -3.86568293      -4.30790246
Au      -0.08448402      -1.94579197      -2.25039249
Au       2.05033450      -4.03369336      -2.49022615
Au       2.03303610      -2.01950737      -4.38564164
Au      -0.04729116      -3.89801881      -0.29506399
Au       0.03827329      -2.06452044       1.79656407
Au       2.18755238      -4.22139715       1.83978076
Au       2.00605910      -2.02595300      -0.26515077
Au       0.01962349      -4.12333219       3.69556134
Au       0.07170119      -2.14863869       5.65739577
Au       2.40822729      -2.50030224       4.03652473
Au      -0.09589344       2.17780136      -6.01289822
Au       1.86983058       0.18992081      -6.11692664
Au      -0.08821600       0.13415399      -4.07826647
Au      -0.01558509       2.08301938      -2.12199266
Au       1.99228076       0.07683815      -2.23821154
Au       2.17540486       2.37497621      -4.35409913
Au      -0.01568897       0.01107552      -0.17147962
Au       0.02713770       1.95959275       1.90823713
Au       2.06742240      -0.10954229       1.84342081
Au       2.04004720       2.00688506      -0.14995910
Au       0.04687364      -0.11184743       3.73458121
Au       0.11260180       1.78344426       5.79116001
Au       2.12483184      -0.22585706       5.66327806
Au       2.23841841       1.99218525       3.95289967
Au      -0.03128846       4.12956467      -4.03738017
Au       0.02343220       5.97246557      -1.96369854
Au       2.25832853       4.28179838      -2.35327815
Au       0.00777893       3.90731170      -0.05687095
Au       0.05938947       5.82834227       1.99302147
Au       2.21324793       4.00225981       2.05868684
Au       2.03926800       5.86117312      -0.03793496
Au       0.06706643       3.87584466       3.95978386
Au       4.02962977      -2.07912050      -2.45795647
Au       3.98849579      -4.04065323      -0.36600912
Au       4.17288056      -2.26314684       1.84004489
Au       5.92513305      -2.02515937      -0.37058635
Au       3.94300039       0.12940723      -4.28182289
Au       4.19514500       2.29525630      -2.44298508
Au       5.87948561       0.04674877      -2.30646219
Au       3.92366063      -0.01922260      -0.25081696
Au       4.15444113       2.02793184       1.93347840
Au       5.98537015      -0.12018387       1.69622831
Au       5.94854415       1.94624418      -0.25422491
Au       4.13741576      -0.15814197       3.77494712
Au       4.05331523       3.97304268      -0.15868521
C        3.49863778      -3.69342672       5.33239694
O        3.01928291      -4.44269066       6.14116996
H        4.59434071      -3.56449136       5.17690313
