# Supplementary material for: Construction of Sabatier Volcanoes for CO2 Hydrogenation to C1‐2 Oxygenates Using Data‐Efficient Machine Learning
Source: Adv Sci (Weinh). 2026 Jun 16:e75932. Online ahead of print. doi: 10.1002/advs.75932 (PMC13336856; doi:10.1002/advs.75932)
Supplement: Supplementary file 3 — Supporting File 3: advs75932‐sup‐0003‐SI7.zip. [file ADVS-9999-e75932-s003.zip › SI/Intermediates/Au/16/struct.xyz]

83
Properties=species:S:1:pos:R:3 pbc="F F F"
Au      -5.92162323      -1.90981549      -0.06397362
Au      -5.92707521       0.15841433      -1.92488770
Au      -5.86320663       0.02059749       2.01336598
Au      -5.86073145       2.09549701       0.14593014
Au      -2.09684525      -5.87231649      -0.27036109
Au      -4.33358793      -2.13240508      -2.37156972
Au      -2.39278666      -4.11801697      -2.46184346
Au      -2.40413293      -2.07878570      -4.34657582
Au      -4.08475307      -3.95678387      -0.18823052
Au      -4.12161315      -2.18532666       2.08499240
Au      -2.18570960      -4.15303719       1.96069892
Au      -2.06183036      -2.01006986      -0.09653780
Au      -2.14221360      -2.29526400       4.02053886
Au      -2.05337569       0.27094359      -5.87780711
Au      -4.05467054       0.19379159      -3.96463550
Au      -4.12034730       2.32151477      -2.04027352
Au      -2.05639891       0.08320695      -2.01080161
Au      -2.18673237       2.37978416      -4.01275860
Au      -3.90333044       0.05787848       0.02096901
Au      -4.17930396       2.26424553       2.39120829
Au      -1.99982886      -0.03496406       2.02490572
Au      -2.01199725       2.06358135       0.10223457
Au      -3.95712764      -0.06564013       4.02917665
Au      -1.91415066      -0.21053593       5.89694253
Au      -2.20777093       2.13626468       4.34311384
Au      -2.12760337       4.26692601      -1.97052162
Au      -3.94865225       4.08568278       0.21257183
Au      -2.20056434       4.18122487       2.45704536
Au      -1.92375340       5.97287767       0.26779864
Au      -0.15332023      -5.82354577      -2.26564204
Au      -0.09104456      -6.02490410       1.71215279
Au       1.87192396      -5.97921460      -0.30593117
Au      -0.13672783      -1.74509138      -5.97303704
Au      -0.16477965      -3.84644103      -4.19557172
Au      -0.08292731      -1.95494982      -2.12190293
Au       2.02996209      -4.04554857      -2.35871355
Au       2.05973294      -2.01763940      -4.23301426
Au      -0.05887588      -3.91823696      -0.17614740
Au       0.01705788      -2.10271502       1.94081722
Au       2.10393651      -4.22253980       1.93282716
Au       2.00568366      -2.04969624      -0.09693313
Au       0.00295659      -4.19771036       3.81567812
Au       0.05632541      -2.25661702       5.76089551
Au       2.39832894      -2.67062624       4.34008332
Au      -0.02570469       2.26087159      -5.79488660
Au       1.89423233       0.23902867      -5.89586381
Au      -0.06631761       0.16477174      -3.90202283
Au      -0.00317280       2.12250035      -1.95682092
Au       1.97936484       0.07798959      -2.05202645
Au       2.24917418       2.44245727      -4.15798705
Au      -0.01234434       0.00834085      -0.01630246
Au       0.01910444       1.96695296       2.09107806
Au       2.03885583      -0.12335386       1.98352192
Au       2.03337498       2.02378743       0.02361851
Au       0.04304212      -0.14915416       3.88463126
Au       0.06438531       1.75674038       5.97303704
Au       2.03229217      -0.28736657       5.86919876
Au       2.18660368       1.96595864       4.16093070
Au       0.02717027       4.20149166      -3.83704541
Au       0.07377501       6.02490410      -1.75733900
Au       2.30370996       4.30189092      -2.12649717
Au       0.02031623       3.93161403       0.13032110
Au       0.07516824       5.82531153       2.21364381
Au       2.19832871       3.97408317       2.26316331
Au       2.06846158       5.87259689       0.19303654
Au       0.04527994       3.86317373       4.17253800
Au       4.04177857      -2.13298939      -2.30186938
Au       3.92871396      -4.10679280      -0.22086960
Au       4.51924464      -2.72594467       2.22762231
Au       5.81030365      -2.10789643      -0.12773851
Au       3.95322948       0.14726698      -4.03891030
Au       4.23906615       2.30180020      -2.22248706
Au       5.87068246      -0.00234612      -2.04288310
Au       3.88561904      -0.04319018      -0.05893804
Au       4.13971233       2.00164271       2.16598481
Au       5.86110403      -0.22705227       1.93137037
Au       5.92707521       1.89054887       0.01237058
Au       4.00567479      -0.17558546       3.95407954
Au       4.07435236       3.95982895       0.08119192
C        4.36254296      -3.41776166       4.19934898
O        4.43703002      -4.78642880       4.33072753
H        5.04679877      -2.89354733       4.88105291
H        5.07871339      -5.01790309       5.01567730
