# Supplementary material for: Construction of Sabatier Volcanoes for CO2 Hydrogenation to C1‐2 Oxygenates Using Data‐Efficient Machine Learning
Source: Adv Sci (Weinh). 2026 Jun 16:e75932. Online ahead of print. doi: 10.1002/advs.75932 (PMC13336856; doi:10.1002/advs.75932)
Supplement: Supplementary file 3 — Supporting File 3: advs75932‐sup‐0003‐SI7.zip. [file ADVS-9999-e75932-s003.zip › SI/Intermediates/Au/17/struct.xyz]

81
Properties=species:S:1:pos:R:3 pbc="F F F"
Au      -5.76833603      -2.23780553       0.03985116
Au      -5.88393684      -0.31796381      -1.99079817
Au      -5.85874125      -0.21292780       2.00407063
Au      -5.96790917       1.70047369      -0.02170460
Au      -1.70691467      -5.97616329       0.11069476
Au      -4.08948555      -2.48891601      -2.21476263
Au      -2.04081476      -4.38249048      -2.17960161
Au      -2.14068709      -2.44544336      -4.15211557
Au      -3.81506098      -4.19316443       0.04806597
Au      -4.01685516      -2.31032720       2.23651762
Au      -1.98376847      -4.17567645       2.26614300
Au      -1.91865550      -2.11653685       0.04029029
Au      -2.05050935      -2.16706200       4.16618730
Au      -1.97593449      -0.22957584      -5.89113935
Au      -3.98115388      -0.27425548      -3.99360844
Au      -4.23923565       1.95076900      -2.23937019
Au      -2.00413952      -0.14270610      -2.02399762
Au      -2.29878215       2.00955577      -4.21871058
Au      -3.87688186      -0.17097091      -0.00487411
Au      -4.30502283       2.12673327       2.21875603
Au      -2.00143712      -0.03528937       2.03580420
Au      -2.09047099       1.92473197      -0.02513994
Au      -3.98398232      -0.04642886       4.02135394
Au      -1.95030612       0.05048603       5.89481713
Au      -2.33428170       2.24997060       4.16742445
Au      -2.37401822       3.99941937      -2.28956067
Au      -4.15271879       3.79920023      -0.05635398
Au      -2.44523603       4.16876773       2.16842218
Au      -2.23352926       5.80230592      -0.12236086
Au       0.29678624      -5.91643627      -1.83245610
Au       0.24219851      -5.85355214       2.13481980
Au       2.24790330      -5.75517012       0.17595748
Au       0.09223554      -2.11488221      -5.84771137
Au       0.19239097      -4.09762851      -3.91129312
Au       0.09631299      -2.07260995      -1.98439099
Au       2.42239301      -4.10533957      -2.11345471
Au       2.29061447      -2.16240826      -4.08298610
Au       0.19493766      -3.88425779       0.09284381
Au       0.15104461      -1.98922587       2.06794241
Au       2.54849205      -4.34816165       2.64413715
Au       2.14676482      -1.93145033       0.03639922
Au       0.20712813      -3.92470242       4.10526837
Au       0.12175970      -1.85514879       5.94224876
Au       2.34445660      -2.00821171       4.16357306
Au      -0.08000575       1.85365483      -5.94224876
Au       1.99310571      -0.02619447      -5.89898780
Au       0.01469812      -0.08752171      -3.90354972
Au      -0.07306224       1.97724472      -2.07669776
Au       2.04538459       0.06782230      -2.03696938
Au       2.15215628       2.27228026      -4.26845934
Au       0.02540688      -0.00059959      -0.00067378
Au      -0.07876770       2.07458925       1.98321483
Au       2.06763163       0.11456910       2.01568641
Au       1.95063378       2.13234809      -0.06500915
Au       0.04334396       0.07992300       3.90053872
Au      -0.06634010       2.11996114       5.84430004
Au       2.02663950       0.23752602       5.89034571
Au       2.08907779       2.38086085       4.05413941
Au      -0.17913233       3.90423450      -4.09630147
Au      -0.26503757       5.85617803      -2.14231499
Au       2.05911261       4.26769720      -2.38165799
Au      -0.17160228       3.89802303      -0.10573444
Au      -0.26835697       5.92797456       1.85281682
Au       1.99927902       4.29897560       2.07348818
Au       1.70697268       5.97616329      -0.16265466
Au      -0.20748483       4.10164004       3.91914388
Au       4.28639574      -2.06009383      -2.16490722
Au       4.24558629      -3.84089829       0.01068524
Au       4.65484817      -2.03280048       2.58643833
Au       5.96790917      -1.67049789       0.07474640
Au       4.02265507       0.11150890      -4.01466591
Au       4.13783746       2.40711089      -2.34666129
Au       5.89364838       0.23320175      -1.98411629
Au       3.90919226       0.19434210      -0.00773481
Au       4.04749746       2.45049730       2.10219176
Au       5.92441869       0.38859746       1.98025577
Au       5.81159740       2.28486917      -0.09335367
Au       4.04935137       0.29707653       4.00064341
Au       3.83746059       4.21558072      -0.15954761
C        4.48245154      -4.00547031       2.06431702
H        5.25190192      -4.69523207       2.42870409
