# Supplementary material for: Construction of Sabatier Volcanoes for CO2 Hydrogenation to C1‐2 Oxygenates Using Data‐Efficient Machine Learning
Source: Adv Sci (Weinh). 2026 Jun 16:e75932. Online ahead of print. doi: 10.1002/advs.75932 (PMC13336856; doi:10.1002/advs.75932)
Supplement: Supplementary file 3 — Supporting File 3: advs75932‐sup‐0003‐SI7.zip. [file ADVS-9999-e75932-s003.zip › SI/Intermediates/Au/18/struct.xyz]

84
Properties=species:S:1:pos:R:3 pbc="F F F"
Au      -6.23769815      -2.25110598      -0.10078129
Au      -6.20948761      -0.38152673      -2.23517646
Au      -6.41031746      -0.13302537       1.73280920
Au      -6.37779769       1.73764236      -0.39993559
Au      -2.14782191      -5.97819079       0.33590135
Au      -4.32995232      -2.47006641      -2.17595775
Au      -2.28552434      -4.33484386      -1.95020635
Au      -2.29705573      -2.52156904      -4.05989601
Au      -4.24561490      -4.16940371       0.12813687
Au      -4.60232029      -2.25309187       2.19817806
Au      -2.55591771      -4.12708922       2.41888046
Au      -2.33296301      -2.10496133       0.05822185
Au      -2.72915618      -2.03691381       4.23827214
Au      -2.13257093      -0.46260852      -5.99238229
Au      -4.24493823      -0.43991580      -4.18856074
Au      -4.54902434       1.88034959      -2.53467590
Au      -2.34784198      -0.20118305      -2.11495572
Au      -2.52204377       1.83931279      -4.41081498
Au      -4.31196778      -0.18254819      -0.15183915
Au      -4.69728713       2.11772896       1.81816273
Au      -2.50592946       0.04669298       1.92964110
Au      -2.52596428       1.94692421      -0.24678790
Au      -4.58537228       0.07978826       3.81994167
Au      -2.65517745       0.30611301       5.80526920
Au      -2.83013318       2.33728331       3.85917001
Au      -2.69457549       3.93336260      -2.59518227
Au      -4.60041521       3.85786120      -0.45289665
Au      -2.83552207       4.17620229       1.77006305
Au      -2.64803602       5.83304275      -0.51553772
Au      -0.07333249      -6.04266801      -1.58654228
Au      -0.27069776      -5.78028167       2.40802842
Au       1.80999144      -5.82618401       0.49225024
Au      -0.06271104      -2.37667573      -5.75793002
Au      -0.05754102      -4.26798800      -3.72763446
Au      -0.20968968      -2.14690167      -1.87822796
Au       2.05828862      -4.21282555      -1.82602639
Au       2.07058787      -2.37732407      -3.91153473
Au      -0.23662820      -3.90214105       0.27039666
Au      -0.42947859      -1.88491511       2.16612953
Au       1.77360813      -3.84573575       2.49585199
Au       1.71724473      -1.92408915       0.24987411
Au      -0.45315107      -3.74925016       4.29611299
Au      -0.61393750      -1.59936452       6.04475974
Au       1.61004113      -1.76170273       4.33577120
Au      -0.24648382       1.62327759      -6.04475974
Au       1.83314258      -0.29877086      -5.81834699
Au      -0.23981098      -0.25301479      -3.90931081
Au      -0.43741778       1.90816044      -2.17973107
Au       1.68649018      -0.04786700      -1.92956965
Au       1.82359465       1.98044129      -4.16281846
Au      -0.41558729       0.01110635      -0.00998104
Au      -0.56531532       2.16407390       1.87142857
Au       1.53313783       0.21360069       2.10151316
Au       1.51112173       2.11782811      -0.05320854
Au      -0.57455320       0.27423695       3.90223027
Au      -0.75881317       2.40285658       5.76958157
Au       1.29082291       0.48749852       6.00099276
Au       1.51205702       2.59451305       4.10939965
Au      -0.41124276       3.78052964      -4.32672439
Au      -0.58419433       5.77850069      -2.41998501
Au       1.65137661       4.06340477      -2.34520564
Au      -0.57888072       3.92144412      -0.27470491
Au      -0.74694134       6.04266801       1.57292591
Au       1.51981341       4.41192766       2.00390352
Au       1.32728649       6.00115184      -0.33033008
Au      -0.74759371       4.28008039       3.72011031
Au       3.96921161      -2.19432283      -1.88573136
Au       3.76559375      -3.85259916       0.40028968
Au       3.79678970      -1.93712438       2.63291260
Au       5.54917022      -1.73993825       0.40524776
Au       3.76072173      -0.10196787      -3.82435089
Au       3.68267233       2.17773469      -2.10625229
Au       5.56448672       0.11016052      -1.71614171
Au       3.48498886       0.17123534       0.17965061
Au       3.58095559       2.55643603       2.26228483
Au       5.37588169       0.38120429       2.25784963
Au       5.39098753       2.23672753       0.13944724
Au       3.39921477       0.49363377       4.19149504
Au       3.42031801       4.18462331      -0.08915890
C        5.06491691      -3.05256283       3.96952377
O        5.78207995      -4.03396502       3.29460083
H        4.39331225      -3.53520249       4.68302134
H        6.41031746      -3.59699909       2.68736569
H        5.67865597      -2.26301761       4.40451332
