# Supplementary material for: Construction of Sabatier Volcanoes for CO2 Hydrogenation to C1‐2 Oxygenates Using Data‐Efficient Machine Learning
Source: Adv Sci (Weinh). 2026 Jun 16:e75932. Online ahead of print. doi: 10.1002/advs.75932 (PMC13336856; doi:10.1002/advs.75932)
Supplement: Supplementary file 3 — Supporting File 3: advs75932‐sup‐0003‐SI7.zip. [file ADVS-9999-e75932-s003.zip › SI/Intermediates/Au/19/struct.xyz]

82
Properties=species:S:1:pos:R:3 pbc="F F F"
Au      -5.93625020      -1.95828010      -0.02877104
Au      -5.91083892       0.02222813      -1.98749712
Au      -5.90671487       0.07819831       1.94528264
Au      -5.88204888       2.07071480      -0.01212163
Au      -2.08893744      -5.92818083       0.01503852
Au      -4.29507240      -2.27876302      -2.28638480
Au      -2.33083376      -4.25187975      -2.23752331
Au      -2.33034174      -2.31021527      -4.22888791
Au      -4.08915613      -4.00642262      -0.02352434
Au      -4.16748601      -2.12284089       2.14913112
Au      -2.23387972      -4.09732915       2.15144193
Au      -2.08221015      -2.03906812      -0.02207222
Au      -2.23025564      -2.13876629       4.12995500
Au      -1.98429509      -0.05032012      -5.88425310
Au      -4.00820501      -0.04406396      -3.99798353
Au      -4.10505775       2.18426077      -2.17503906
Au      -2.02761362      -0.01954403      -2.01867210
Au      -2.15509710       2.14937506      -4.12446130
Au      -3.92023292       0.02913997      -0.02039424
Au      -4.20903357       2.32621069       2.23739312
Au      -2.04764074       0.03216301       1.99962289
Au      -2.03222574       2.05875184      -0.01009200
Au      -4.02285123       0.08434955       3.98209188
Au      -2.02384768       0.05626310       5.90116601
Au      -2.26378433       2.30521013       4.21984841
Au      -2.12731979       4.13680169      -2.17095633
Au      -3.99291252       4.07905297      -0.00633282
Au      -2.23439292       4.25207768       2.23188063
Au      -1.95343066       5.95284433      -0.01838356
Au      -0.09163172      -5.95284433      -1.93808499
Au      -0.09800885      -5.93904374       2.02046274
Au       1.91285894      -5.95135026       0.06265532
Au      -0.05593591      -2.05623313      -5.85406114
Au      -0.09143453      -4.06948607      -3.97166534
Au      -0.06149353      -2.06223856      -2.00780010
Au       2.07321335      -4.14394403      -2.09018266
Au       2.11111126      -2.21467718      -4.07387544
Au      -0.07306970      -3.94069162       0.03033508
Au      -0.04901264      -2.04391184       2.05287349
Au       2.08135840      -4.07681553       2.20350269
Au       1.99382587      -2.06797610       0.04997315
Au      -0.10770386      -4.04887835       4.04917150
Au      -0.05645369      -2.00984849       5.89406483
Au       2.31131458      -2.66488897       4.64271692
Au       0.00434184       1.97179968      -5.90116601
Au       1.94150399      -0.05096476      -5.87993553
Au      -0.00776074      -0.02364831      -3.88493896
Au       0.02162311       2.02247447      -2.03088256
Au       2.00487530      -0.02746728      -1.98266400
Au       2.24425556       2.22122534      -4.21183022
Au      -0.02499492      -0.01151630       0.00637395
Au      -0.03202556       2.03691968       2.00985704
Au       1.97937394      -0.06383495       2.03470271
Au       2.02983286       2.00725392      -0.01003629
Au      -0.04855127      -0.01080969       3.89708197
Au      -0.00368842       1.97203620       5.87660916
Au       1.98615218      -0.09033270       5.81681898
Au       2.13830053       2.11274325       4.07314420
Au       0.02964898       4.00629049      -4.03203229
Au       0.03594049       5.92961520      -2.03326174
Au       2.26182694       4.19073288      -2.27606087
Au       0.01211996       3.92317329      -0.03170480
Au       0.01579499       5.91547566       1.97092550
Au       2.14323841       4.07393914       2.10344234
Au       2.01307728       5.90420030      -0.04825617
Au      -0.00169107       4.01932549       4.00055560
Au       4.07212949      -2.21766783      -2.11352020
Au       3.96749786      -4.07823620       0.07175966
Au       4.52069935      -2.50757317       2.42479212
Au       5.86003171      -2.08495983       0.04260278
Au       3.96765155      -0.02979419      -3.97675489
Au       4.23247233       2.22812393      -2.28194021
Au       5.86434765      -0.05374092      -1.95929150
Au       3.88850641      -0.06089474       0.04627759
Au       4.11776368       2.12570647       2.11096847
Au       5.93625020      -0.04429457       1.96475844
Au       5.89127707       1.95259224      -0.04141823
Au       3.99391387      -0.00690981       3.93034504
Au       4.02789902       3.99619577      -0.05655802
C        4.29377767      -3.18791144       4.37100431
H        4.94756611      -2.66524156       5.07824324
H        4.42705731      -4.27525001       4.37909902
