# Supplementary material for: Construction of Sabatier Volcanoes for CO2 Hydrogenation to C1‐2 Oxygenates Using Data‐Efficient Machine Learning
Source: Adv Sci (Weinh). 2026 Jun 16:e75932. Online ahead of print. doi: 10.1002/advs.75932 (PMC13336856; doi:10.1002/advs.75932)
Supplement: Supplementary file 3 — Supporting File 3: advs75932‐sup‐0003‐SI7.zip. [file ADVS-9999-e75932-s003.zip › SI/Intermediates/Au/2/struct.xyz]

82
Properties=species:S:1:pos:R:3 pbc="F F F"
Au      -5.91256961      -1.99369925       0.01613322
Au      -5.91493782       0.01864661      -1.99811486
Au      -5.91154500      -0.01825381       1.99343111
Au      -5.91424727       1.99446119      -0.02027055
Au      -1.99867907      -5.91567836       0.01399086
Au      -4.09858506      -2.13308753      -2.13588852
Au      -2.13397466      -4.09418749      -2.13348239
Au      -2.13506969      -2.13215437      -4.09486028
Au      -4.02053335      -4.01880685       0.03004520
Au      -4.23228937      -2.26769006       2.26674276
Au      -2.26628952      -4.22752795       2.26148092
Au      -2.03346377      -2.02365487       0.01237729
Au      -2.26831292      -2.26531687       4.22816570
Au      -1.99543096       0.01788627      -5.91243047
Au      -4.02249941       0.03169182      -4.02219508
Au      -4.23303510       2.26880084      -2.27074325
Au      -2.03139500       0.02316874      -2.03192486
Au      -2.26812780       2.26811458      -4.23206351
Au      -3.91812121       0.00302033      -0.00447315
Au      -4.09489024       2.13332307       2.13001941
Au      -2.03200167      -0.01514925       2.02220526
Au      -2.03082531       2.03103345      -0.02513650
Au      -4.01820363      -0.03080137       4.01721897
Au      -1.99492844      -0.01722330       5.91243047
Au      -2.13465174       2.13453760       4.09396692
Au      -2.26878084       4.23304163      -2.27057893
Au      -4.01976718       4.01952591      -0.03406946
Au      -2.13338579       4.09519125       2.12963397
Au      -1.99492462       5.91435098      -0.02091068
Au       0.01601023      -5.91454019      -1.99695412
Au      -0.02051596      -5.91208042       1.99087362
Au       1.99389919      -5.91274838      -0.02222887
Au       0.01749720      -1.99443157      -5.91033244
Au       0.03063703      -4.01947822      -4.01900011
Au       0.01553145      -2.02516487      -2.03208016
Au       2.26777454      -4.23221726      -2.27031099
Au       2.26711010      -2.26692251      -4.22940680
Au      -0.00794873      -3.91399269      -0.00771748
Au      -0.03120097      -2.02131768       2.01939407
Au       2.10919125      -4.07089134       2.10475033
Au       2.02162269      -2.02155435      -0.03161338
Au      -0.03352219      -4.01662256       4.01440767
Au      -0.01832712      -1.99449580       5.91061055
Au       2.11242996      -2.11361226       4.07479012
Au      -0.01798117       1.99535232      -5.91219223
Au       1.99413485      -0.01785917      -5.91020200
Au      -0.00212271       0.00221121      -3.91619613
Au      -0.02297028       2.03122116      -2.03161032
Au       2.02520226      -0.01603973      -2.03120027
Au       2.13192671       2.13432148      -4.09385893
Au      -0.00526367       0.00522382      -0.00604698
Au       0.01533905       2.03221528       2.02243346
Au       2.02119950       0.02881151       2.01959124
Au       2.02386776       2.03268950       0.01333247
Au      -0.00677582       0.00666003       3.91082990
Au       0.01628506       1.99671992       5.91231283
Au       1.99212139       0.01849808       5.91016726
Au       2.26374997       2.26773111       4.22691289
Au      -0.03144305       4.02224187      -4.02158767
Au      -0.01914170       5.91567836      -1.99836129
Au       2.13248216       4.09837000      -2.13486405
Au      -0.00273459       3.91822644      -0.00442916
Au       0.01747703       5.91255972       1.99310940
Au       2.26669652       4.23272035       2.26623055
Au       1.99309497       5.91354240       0.01648537
Au       0.02997625       4.01950107       4.01723629
Au       4.23320124      -2.26866099      -2.27072467
Au       4.01858717      -4.01863010      -0.03464541
Au       4.07617374      -2.11496940       2.11126443
Au       5.91239518      -1.99472399      -0.02023377
Au       4.01915301      -0.03060526      -4.01763455
Au       4.09443386       2.13421525      -2.13301843
Au       5.91405566      -0.01659573      -1.99491533
Au       3.91370286       0.00667602      -0.00611799
Au       4.22726137       2.26683870       2.26218481
Au       5.91128010       0.01925794       1.99166152
Au       5.91493782       1.99820873       0.01536194
Au       4.01513855       0.03322420       4.01428438
Au       4.01828256       4.02053973       0.03011779
C        4.53350065      -4.71187709       4.69835301
O        3.74274852      -5.58220290       4.60144966
O        5.33136727      -3.84890318       4.78529315
