# Supplementary material for: Construction of Sabatier Volcanoes for CO2 Hydrogenation to C1‐2 Oxygenates Using Data‐Efficient Machine Learning
Source: Adv Sci (Weinh). 2026 Jun 16:e75932. Online ahead of print. doi: 10.1002/advs.75932 (PMC13336856; doi:10.1002/advs.75932)
Supplement: Supplementary file 3 — Supporting File 3: advs75932‐sup‐0003‐SI7.zip. [file ADVS-9999-e75932-s003.zip › SI/Intermediates/Au/20/struct.xyz]

84
Properties=species:S:1:pos:R:3 pbc="F F F"
Au      -6.01823691      -1.65094373      -0.22546127
Au      -5.82251285       0.37815699      -2.19377037
Au      -5.97799674       0.31266954       1.76046671
Au      -5.78150132       2.34993197      -0.19938265
Au      -2.33417972      -5.77554437      -0.12659573
Au      -4.14878191      -1.88219331      -2.32249659
Au      -2.29108061      -3.94505951      -2.25648962
Au      -2.12926356      -1.98062542      -4.21134225
Au      -4.26057450      -3.78290183      -0.17709391
Au      -4.41421269      -2.00620375       2.06177615
Au      -2.56848799      -4.07774339       2.11380977
Au      -2.13756318      -1.92230460      -0.08419992
Au      -2.54365997      -2.13567298       4.10428910
Au      -1.78762834       0.18420005      -5.98436078
Au      -3.87451633       0.29704812      -4.16869396
Au      -3.95043091       2.47460066      -2.33641234
Au      -1.94409470       0.14412395      -2.10365290
Au      -1.95020199       2.40054330      -4.26281141
Au      -3.89720102       0.22516662      -0.13550751
Au      -4.04122545       2.36885569       2.00657876
Au      -2.07266244       0.07449562       1.93249917
Au      -1.88440452       2.13728026      -0.08148271
Au      -4.13712312       0.20332909       3.84067406
Au      -2.20280008       0.08472908       5.82284468
Au      -2.14876417       2.24691619       4.03047927
Au      -1.87406526       4.31685381      -2.25280971
Au      -3.76428629       4.25551611      -0.09696683
Au      -1.95455267       4.22045758       2.09159626
Au      -1.63048638       6.03040671      -0.03101455
Au      -0.27777027      -5.89273010      -2.06130494
Au      -0.45132592      -5.93379293       1.93125211
Au       1.65856550      -6.03040671      -0.02346577
Au       0.08533821      -1.93822716      -5.95100466
Au      -0.07825027      -3.97177723      -4.07510262
Au      -0.02509962      -2.01695484      -2.04660461
Au       2.04191450      -4.31268184      -2.24931120
Au       2.24989848      -2.33896713      -4.19627376
Au      -0.19993895      -3.92765528      -0.03114972
Au      -0.18126972      -2.05383150       1.98200777
Au       1.78137325      -4.26130524       2.18435200
Au       1.94775660      -2.19124128       0.01649320
Au      -0.42952695      -4.02347437       3.98040328
Au      -0.36797758      -2.00654842       5.89752926
Au       1.79861216      -2.21065466       4.12838044
Au       0.30672668       2.04291968      -5.89918998
Au       2.18809559      -0.07270206      -5.86567690
Au       0.14570240       0.02074197      -3.91884736
Au       0.19133174       2.03595093      -2.01700151
Au       2.10226702      -0.13155176      -1.96090112
Au       2.41351898       2.04822081      -4.02701730
Au       0.02269577      -0.01813462      -0.01777950
Au       0.09241001       1.99297800       2.01996410
Au       1.97709268      -0.14172428       2.06975816
Au       2.17206481       1.89648708       0.09025394
Au      -0.13703997      -0.01627000       3.89194321
Au      -0.07822720       1.96725379       5.90786590
Au       1.77441599      -0.10833064       5.98436078
Au       2.24251980       2.10666592       4.29815380
Au       0.35973123       4.05279167      -3.99636094
Au       0.42101322       5.91554519      -1.93984473
Au       2.47134486       3.98825356      -2.05515095
Au       0.25379643       3.90409807       0.03235953
Au       0.32674747       5.90314086       2.01371446
Au       2.42677721       4.05870396       2.33700312
Au       2.37047204       5.78611745       0.11300807
Au       0.12283618       3.98011265       4.01179654
Au       4.14420536      -2.44954658      -2.16438592
Au       3.82208450      -4.29994598      -0.10415581
Au       3.92361990      -2.36337506       2.27260086
Au       5.79190646      -2.36630863       0.14405080
Au       4.13984469      -0.23134903      -3.90378381
Au       4.29321144       1.89300966      -1.99002129
Au       5.97858744      -0.34673426      -1.80811564
Au       3.92783270      -0.26919198       0.13473747
Au       4.26084299       1.97659309       2.39001586
Au       5.85765944      -0.33955012       2.18590855
Au       6.01823691       1.62956338       0.21062591
Au       3.86919884      -0.21389601       4.15545106
Au       4.27307958       3.78275265       0.16774398
C        4.07871986      -4.80188966       4.35140631
O        3.93642435      -4.57076020       2.94980802
H        5.13299474      -4.65355089       4.64366324
H        3.45503568      -4.11897818       4.96226911
H        3.77916595      -5.83824471       4.57103597
