# Supplementary material for: Construction of Sabatier Volcanoes for CO2 Hydrogenation to C1‐2 Oxygenates Using Data‐Efficient Machine Learning
Source: Adv Sci (Weinh). 2026 Jun 16:e75932. Online ahead of print. doi: 10.1002/advs.75932 (PMC13336856; doi:10.1002/advs.75932)
Supplement: Supplementary file 3 — Supporting File 3: advs75932‐sup‐0003‐SI7.zip. [file ADVS-9999-e75932-s003.zip › SI/Intermediates/Au/21/struct.xyz]

85
Properties=species:S:1:pos:R:3 pbc="F F F"
Au      -6.14325777      -1.60486590      -0.21440810
Au      -5.93574565       0.42926556      -2.19666460
Au      -6.08724746       0.33899753       1.78958937
Au      -5.88130207       2.37243827      -0.19362560
Au      -2.48568305      -5.76588665      -0.13753213
Au      -4.25631992      -1.83028616      -2.29980996
Au      -2.42572507      -3.91942611      -2.26517355
Au      -2.22479271      -1.93257296      -4.18710071
Au      -4.38085127      -3.74632180      -0.16624379
Au      -4.55968171      -2.01534722       2.08515135
Au      -2.73425040      -4.10766827       2.13087259
Au      -2.26681712      -1.88812155      -0.08298862
Au      -2.67552386      -2.17467674       4.12088474
Au      -1.88856949       0.22405005      -5.97369439
Au      -3.97503694       0.34239628      -4.15358791
Au      -4.10933022       2.57059737      -2.38246010
Au      -2.06314369       0.18266737      -2.09390050
Au      -2.07788958       2.46729674      -4.27339577
Au      -4.01914070       0.25318991      -0.13170795
Au      -4.13700453       2.36396795       2.01900168
Au      -2.20842311       0.09055385       1.95433105
Au      -2.00363582       2.15543451      -0.06140494
Au      -4.26661455       0.17680822       3.87551962
Au      -2.31649093       0.03403858       5.83648099
Au      -2.24489914       2.21073505       4.04837106
Au      -2.02290884       4.39948703      -2.28290906
Au      -3.86235871       4.26908644      -0.10886149
Au      -2.04774292       4.18613084       2.11512277
Au      -1.72148492       6.02332164       0.00229331
Au      -0.40069748      -5.87486897      -2.07339967
Au      -0.58562069      -5.92547121       1.90316898
Au       1.50102876      -6.02332164      -0.03179179
Au      -0.00296187      -1.90700571      -5.92501813
Au      -0.19132483      -3.95265454      -4.06179838
Au      -0.13998808      -1.99119645      -2.04891437
Au       1.96628226      -4.34461818      -2.25734511
Au       2.16652477      -2.35980410      -4.18373702
Au      -0.36819783      -3.90262287      -0.06082599
Au      -0.34307920      -2.04039442       1.98826158
Au       1.65827562      -4.24093622       2.13551584
Au       1.78689211      -2.15583072       0.01931556
Au      -0.55011159      -4.05606623       3.95353889
Au      -0.46920427      -2.06069672       5.88126941
Au       1.71252522      -2.30336460       4.11691497
Au       0.21266846       2.06702586      -5.87369862
Au       2.09723039      -0.06710294      -5.82976951
Au       0.02794371       0.05577315      -3.90694501
Au       0.07198271       2.05172169      -1.99462987
Au       1.98909267      -0.12211572      -1.95840285
Au       2.30307441       2.04572249      -3.98249319
Au      -0.10862951       0.00422632      -0.00373044
Au      -0.01907963       1.98858956       2.05160191
Au       1.84732086      -0.14171425       2.09414169
Au       2.05114503       1.89046741       0.11980468
Au      -0.25319719      -0.04657375       3.90967224
Au      -0.17350066       1.90490579       5.94035279
Au       1.67682578      -0.19144001       5.97369439
Au       2.15189210       2.07215051       4.34691989
Au       0.25531147       4.06546885      -3.95573591
Au       0.32457617       5.92239732      -1.90195626
Au       2.35974568       3.97345845      -1.99556232
Au       0.14410047       3.90227468       0.05707554
Au       0.22041501       5.86362271       2.07440406
Au       2.35224009       4.05052493       2.41364623
Au       2.26699024       5.76576098       0.17349509
Au       0.03714472       3.94481526       4.06955279
Au       4.05077403      -2.50508854      -2.15160945
Au       3.64707188      -4.27561656       0.03315293
Au       3.74096707      -2.39244320       2.20781217
Au       5.67214485      -2.37574612       0.15004013
Au       4.04922305      -0.24103863      -3.87888465
Au       4.18152520       1.88120151      -1.94632181
Au       5.86606321      -0.37101917      -1.78936012
Au       3.80342475      -0.25896835       0.13561536
Au       4.18526789       1.96719304       2.45012207
Au       5.72459966      -0.38549084       2.20705622
Au       5.91943713       1.60653440       0.25424813
Au       3.76177943      -0.25819639       4.15914269
Au       4.16308848       3.75290379       0.23464273
C        5.28479257      -3.55401820       5.06424663
O        4.95440032      -4.17152059       3.79980095
H        5.55987422      -4.31475529       5.81207351
H        6.14325777      -2.89989195       4.87112980
H        4.45080184      -2.94003653       5.44273885
H        4.10402500      -4.63928367       3.88584042
