# Supplementary material for: Construction of Sabatier Volcanoes for CO2 Hydrogenation to C1‐2 Oxygenates Using Data‐Efficient Machine Learning
Source: Adv Sci (Weinh). 2026 Jun 16:e75932. Online ahead of print. doi: 10.1002/advs.75932 (PMC13336856; doi:10.1002/advs.75932)
Supplement: Supplementary file 3 — Supporting File 3: advs75932‐sup‐0003‐SI7.zip. [file ADVS-9999-e75932-s003.zip › SI/Intermediates/Au/22/struct.xyz]

6
Properties=species:S:1:pos:R:3 pbc="F F F"
C       -0.14792764      -0.46058896      -0.01459813
O       -0.41962134       0.53891412      -1.01141470
H        0.87113116      -0.87693101      -0.10852762
H       -0.87113116      -1.26977744      -0.18119700
H       -0.28485956      -0.07441704       1.01141470
H        0.20863584       1.26977744      -0.89972270
