# Supplementary material for: Construction of Sabatier Volcanoes for CO2 Hydrogenation to C1‐2 Oxygenates Using Data‐Efficient Machine Learning
Source: Adv Sci (Weinh). 2026 Jun 16:e75932. Online ahead of print. doi: 10.1002/advs.75932 (PMC13336856; doi:10.1002/advs.75932)
Supplement: Supplementary file 3 — Supporting File 3: advs75932‐sup‐0003‐SI7.zip. [file ADVS-9999-e75932-s003.zip › SI/Intermediates/Au/23/struct.xyz]

83
Properties=species:S:1:pos:R:3 pbc="F F F"
Au      -6.29071335      -2.12038622       0.10887227
Au      -6.33885732      -0.11420832      -1.89872540
Au      -6.29808837      -0.14013502       2.08858325
Au      -6.34615169       1.86898538       0.08568100
Au      -2.27563539      -5.94796834       0.04703379
Au      -4.50042294      -2.23312077      -2.07776467
Au      -2.49282861      -4.15911757      -2.10927850
Au      -2.57405476      -2.20541170      -4.07941424
Au      -4.33406867      -4.09582137       0.08499587
Au      -4.51895661      -2.32023680       2.29556235
Au      -2.51266812      -4.25162200       2.27541947
Au      -2.36997200      -2.07458537       0.04664610
Au      -2.52360144      -2.29546001       4.23562988
Au      -2.48586426      -0.03122846      -5.87712923
Au      -4.49085180      -0.08769509      -3.96538017
Au      -4.63769497       2.12130990      -2.14223849
Au      -2.46649903      -0.02562636      -1.99698603
Au      -2.73885827       2.18331567      -4.15257334
Au      -4.31386918      -0.10074815       0.07645063
Au      -4.52047504       2.05445543       2.21262302
Au      -2.38074162      -0.06048276       2.05847107
Au      -2.48035688       1.98719840       0.01208843
Au      -4.35076012      -0.11119507       4.07361296
Au      -2.30151145      -0.06482425       5.93413456
Au      -2.52448472       2.09474073       4.14747651
Au      -2.74913582       4.14268763      -2.19302720
Au      -4.51458260       3.94782311       0.06789343
Au      -2.60484876       4.06623863       2.19377889
Au      -2.51943973       5.86951364       0.02247280
Au      -0.29433088      -5.92977591      -1.97073536
Au      -0.25831329      -5.93134714       1.99112736
Au       1.73301394      -5.89131467      -0.01793378
Au      -0.43740928      -1.98754788      -5.89907228
Au      -0.35914549      -3.99917161      -3.98086934
Au      -0.35078491      -2.01242598      -1.99954059
Au       1.87618714      -4.14328341      -2.24396798
Au       1.81045430      -2.17471633      -4.20548249
Au      -0.29640951      -3.91635764       0.00370495
Au      -0.32286162      -2.02781148       2.02388614
Au       1.85226725      -4.05319916       2.10085651
Au       1.72211392      -1.98916938       0.00251788
Au      -0.28011790      -4.02345780       4.01397612
Au      -0.27785168      -2.00149499       5.92162848
Au       1.83743363      -2.09224534       4.05211749
Au      -0.55213767       2.00350782      -5.91055007
Au       1.50434293       0.04341150      -5.93413456
Au      -0.46120891      -0.00080159      -3.90761416
Au      -0.49559482       2.02983907      -2.02987322
Au       1.59912398       0.03306592      -2.05188141
Au       1.63996285       2.20767699      -4.14725051
Au      -0.39548480       0.00246232      -0.00463752
Au      -0.37852272       2.00225934       2.00860821
Au       1.70210135       0.01754757       1.99334656
Au       1.58849712       2.06710330      -0.02424025
Au      -0.31880517      -0.00509899       3.91177622
Au      -0.33410221       1.96782260       5.92792323
Au       1.69977322       0.02128429       5.89461896
Au       1.84308541       2.25665995       4.15292881
Au      -0.57024988       4.03957742      -4.03855687
Au      -0.57491779       5.91401474      -2.00255508
Au       1.62737650       4.15928772      -2.19515748
Au      -0.48387008       3.91044120      -0.00123558
Au      -0.48099586       5.90031393       1.98845349
Au       1.77449581       4.21854147       2.18314850
Au       1.47267023       5.94796834      -0.03369828
Au      -0.39816661       3.97971816       3.99964449
Au       3.81061558      -2.14709432      -2.27559744
Au       3.72838774      -3.97172518      -0.10599429
Au       3.94285679      -2.18895306       2.21229553
Au       5.55533769      -1.88828378      -0.09254075
Au       3.55761170       0.06681179      -4.07632832
Au       3.62486932       2.22080387      -2.19912502
Au       5.48441398       0.10294984      -2.06981461
Au       3.52792515       0.07250048      -0.05142744
Au       3.78823181       2.30293238       2.16580160
Au       5.54466859       0.12984161       1.91121070
Au       5.47343481       2.10761142      -0.07645544
Au       3.70014880       0.13244871       3.98181758
Au       3.53817652       4.10359650      -0.04690623
C        5.35156850      -3.24792975       3.38557381
H        6.34615169      -2.86657653       3.13887326
H        5.24514641      -4.30431651       3.12240955
H        5.09678160      -3.06232304       4.41806384
