# Supplementary material for: Construction of Sabatier Volcanoes for CO2 Hydrogenation to C1‐2 Oxygenates Using Data‐Efficient Machine Learning
Source: Adv Sci (Weinh). 2026 Jun 16:e75932. Online ahead of print. doi: 10.1002/advs.75932 (PMC13336856; doi:10.1002/advs.75932)
Supplement: Supplementary file 3 — Supporting File 3: advs75932‐sup‐0003‐SI7.zip. [file ADVS-9999-e75932-s003.zip › SI/Intermediates/Au/24/struct.xyz]

83
Properties=species:S:1:pos:R:3 pbc="F F F"
Au      -5.69228545      -2.31667381       0.07868534
Au      -5.83403798      -0.39807647      -1.95206928
Au      -5.78253532      -0.25269030       2.01236713
Au      -5.92892838       1.66547939      -0.00790809
Au      -1.55390062      -5.99590087       0.15014741
Au      -4.02259894      -2.53911246      -2.18617459
Au      -1.95831381      -4.36846551      -2.12463239
Au      -2.10678258      -2.49214365      -4.17597052
Au      -3.70858710      -4.23928134       0.10501305
Au      -3.87806527      -2.31541529       2.22888646
Au      -1.80131702      -4.15306957       2.25763109
Au      -1.80292659      -2.17509046       0.02932998
Au      -1.90747737      -2.12084191       4.16073393
Au      -1.96370443      -0.27387595      -5.93019043
Au      -3.95273367      -0.33760289      -3.98934213
Au      -4.14934654       1.85423811      -2.18055302
Au      -1.94311038      -0.20136905      -2.02080803
Au      -2.21254288       1.91182091      -4.17563156
Au      -3.80844310      -0.22115054       0.00684384
Au      -4.23965908       2.10247571       2.21150567
Au      -1.90546673      -0.08241444       2.01854310
Au      -2.04051131       1.88989556      -0.02133223
Au      -3.88352270      -0.06437436       4.01468714
Au      -1.87901104       0.09573607       5.93219205
Au      -2.29102784       2.27293280       4.17951906
Au      -2.30732022       3.93171222      -2.26336757
Au      -4.12563714       3.76981180      -0.05924693
Au      -2.41338318       4.17690107       2.15443795
Au      -2.22702263       5.79826221      -0.15434050
Au       0.30455251      -5.98677028      -1.91581862
Au       0.42922795      -5.86459080       2.18580465
Au       2.32294579      -5.93618083       0.08256026
Au       0.10064088      -2.15818158      -5.89858327
Au       0.19129063      -4.15441640      -3.99857102
Au       0.16020385      -2.13134527      -2.00837286
Au       2.34497377      -4.10278879      -2.15540464
Au       2.27290385      -2.14543870      -4.10555612
Au       0.36435231      -3.94113240       0.10379115
Au       0.25361050      -1.99739386       2.07608194
Au       2.56556166      -3.97336994       2.22037587
Au       2.26185305      -1.93936957       0.06754569
Au       0.35174073      -3.90753024       4.14872343
Au       0.19056749      -1.82511562       5.99810887
Au       2.32175360      -1.83719388       4.14018949
Au      -0.07060923       1.83698726      -5.99810887
Au       2.00246928      -0.04526953      -5.93906432
Au       0.02687695      -0.11576476      -3.93843261
Au      -0.05004725       1.96313484      -2.09936364
Au       2.04191982       0.02889069      -2.04722577
Au       2.15213136       2.22826208      -4.28719337
Au       0.08368119      -0.02978285      -0.01070453
Au      -0.06735491       2.10045583       1.99297874
Au       2.10000532       0.17781066       2.00601728
Au       1.93946123       2.13094750      -0.08654017
Au       0.08432100       0.13381862       3.92257778
Au      -0.05329904       2.21500010       5.86929608
Au       2.02557088       0.32406666       5.96160629
Au       2.08151552       2.41365951       4.05259802
Au      -0.15229810       3.89815683      -4.15272339
Au      -0.23336211       5.83572903      -2.18285566
Au       2.05754605       4.21903916      -2.36728994
Au      -0.16407058       3.90628969      -0.10597717
Au      -0.27182185       5.97675093       1.82920939
Au       1.98566190       4.30262395       2.03622768
Au       1.71172878       5.99590087      -0.18050640
Au      -0.18436291       4.16901132       3.91910054
Au       4.23378382      -2.01060684      -2.15301057
Au       4.24479309      -3.96843212      -0.15945882
Au       4.85324474      -2.06244913       2.83585537
Au       5.84378125      -1.79198348       0.15712485
Au       4.03347346       0.11777194      -4.02333944
Au       4.13967637       2.38204753      -2.32958019
Au       5.92892838       0.22444524      -1.96959591
Au       3.92890140       0.23406297      -0.03884108
Au       4.04958269       2.46053321       2.09629403
Au       5.86828366       0.31516614       1.97546354
Au       5.85390572       2.28398253      -0.07040842
Au       4.06053475       0.36819384       4.05355504
Au       3.83916649       4.19629520      -0.16327854
C        4.55547124      -4.16950923       3.15959897
C        4.40558025      -4.45078758       4.46076535
O        4.23526283      -4.66078905       5.60551610
H        5.23190838      -4.81451284       2.58152797
