# Supplementary material for: Construction of Sabatier Volcanoes for CO2 Hydrogenation to C1‐2 Oxygenates Using Data‐Efficient Machine Learning
Source: Adv Sci (Weinh). 2026 Jun 16:e75932. Online ahead of print. doi: 10.1002/advs.75932 (PMC13336856; doi:10.1002/advs.75932)
Supplement: Supplementary file 3 — Supporting File 3: advs75932‐sup‐0003‐SI7.zip. [file ADVS-9999-e75932-s003.zip › SI/Intermediates/Au/25/struct.xyz]

84
Properties=species:S:1:pos:R:3 pbc="F F F"
Au      -5.83704073      -2.16425399      -0.15900382
Au      -5.93633754      -0.22281522      -2.14981149
Au      -5.97492572      -0.15630368       1.82458136
Au      -6.03999062       1.80961330      -0.17437624
Au      -1.78124042      -5.95122062      -0.11935766
Au      -4.15580276      -2.40069087      -2.40387328
Au      -2.13222238      -4.30496303      -2.39667178
Au      -2.20855168      -2.34494093      -4.37629025
Au      -3.86671561      -4.11761121      -0.16012333
Au      -4.06779969      -2.23996758       2.01310994
Au      -2.02563958      -4.11204819       2.02290215
Au      -1.97777455      -2.04614363      -0.12203822
Au      -2.12752228      -2.15124158       3.99139114
Au      -2.00747560      -0.08622863      -6.05918526
Au      -4.02839248      -0.18678014      -4.15574802
Au      -4.21094616       1.99823404      -2.30255292
Au      -2.06189332      -0.06221759      -2.15604749
Au      -2.25268193       2.07953269      -4.26876895
Au      -3.94173075      -0.08631830      -0.12322985
Au      -4.38265805       2.16916244       2.07920101
Au      -2.05013098      -0.01898738       1.94131273
Au      -2.12694328       1.97078142      -0.09561967
Au      -4.10838078      -0.04171284       3.85751613
Au      -2.07493734       0.03726123       5.72914760
Au      -2.43794716       2.24940636       4.05180191
Au      -2.32920734       4.04383250      -2.30963634
Au      -4.19981630       3.88575254      -0.16841210
Au      -2.50453826       4.20150860       2.08927836
Au      -2.25973111       5.86953038      -0.17643348
Au       0.16885279      -5.90659885      -2.12747622
Au       0.21247757      -5.81640884       1.91071594
Au       2.14851709      -5.81253289      -0.11492160
Au       0.02811548      -1.99766739      -6.04843957
Au       0.07802281      -4.02110046      -4.15828082
Au      -0.00877620      -2.01163451      -2.18144913
Au       2.24388334      -4.01747291      -2.30062916
Au       2.17957887      -2.05801784      -4.24755564
Au       0.09719211      -3.87978111      -0.14460762
Au       0.07805429      -1.98774630       1.90947216
Au       2.31762450      -3.90589705       2.00416524
Au       2.04954297      -1.92823463      -0.16191220
Au       0.09808247      -3.93043795       3.93494813
Au      -0.05972235      -1.93597194       5.88577256
Au       2.23359663      -2.00510299       4.14870950
Au      -0.09400679       2.00521211      -6.06358514
Au       1.94702680       0.08997277      -6.05224834
Au      -0.04844624       0.01811735      -4.05881691
Au      -0.09930258       2.04878357      -2.16463283
Au       1.97082953       0.10300384      -2.18968849
Au       2.13631563       2.33564134      -4.35806331
Au      -0.03357717       0.02566687      -0.12038388
Au      -0.11135838       2.02748742       1.92983028
Au       2.06780294       0.01341519       1.93898455
Au       1.88870002       2.08076310      -0.12170775
Au       0.02899965      -0.00017994       3.82654360
Au      -0.23095528       2.08980040       5.75855288
Au       1.85094554       0.19465140       5.95986129
Au       1.94638752       2.31830832       4.03210707
Au      -0.15384788       4.02783481      -4.17740784
Au      -0.22295538       5.90078181      -2.15154221
Au       2.07256069       4.27264278      -2.40030173
Au      -0.19932872       3.91665434      -0.12563653
Au      -0.29313933       5.94883841       1.80907319
Au       1.93208034       4.20103826       2.01044061
Au       1.74173843       5.95122062      -0.16923021
Au      -0.27673939       4.08703484       3.84234798
Au       4.16783283      -2.00864746      -2.31383895
Au       4.13344683      -3.86763743      -0.18107802
Au       4.84329773      -2.70241571       2.26162747
Au       5.93543497      -1.76787692      -0.15431632
Au       3.98056317       0.17230312      -4.16933409
Au       4.11892545       2.40380701      -2.38165474
Au       5.86752793       0.23800278      -2.14978017
Au       3.84066556       0.12464219      -0.17440071
Au       3.94104665       2.28156487       2.04780823
Au       5.59365744       0.00955969       1.97729396
Au       5.77163589       2.09463795      -0.07400308
Au       3.89026512       0.33514433       4.08655758
Au       3.81956804       4.09971263      -0.14317341
C        3.75421838      -3.29228646       4.98399452
C        5.01140518      -2.86333365       4.35497414
O        6.03999062      -2.47983539       4.86650131
H        3.43909628      -4.27634412       4.62313609
H        3.79829206      -3.22224126       6.06358514
