# Supplementary material for: Construction of Sabatier Volcanoes for CO2 Hydrogenation to C1‐2 Oxygenates Using Data‐Efficient Machine Learning
Source: Adv Sci (Weinh). 2026 Jun 16:e75932. Online ahead of print. doi: 10.1002/advs.75932 (PMC13336856; doi:10.1002/advs.75932)
Supplement: Supplementary file 3 — Supporting File 3: advs75932‐sup‐0003‐SI7.zip. [file ADVS-9999-e75932-s003.zip › SI/Intermediates/Au/26/struct.xyz]

85
Properties=species:S:1:pos:R:3 pbc="F F F"
Au      -5.99215359      -1.98538912      -0.01727831
Au      -5.99302737       0.09833358      -1.94835033
Au      -5.97497706      -0.08921819       2.03582384
Au      -5.97681573       1.99986485       0.11238048
Au      -2.06543395      -5.89785314      -0.21483918
Au      -4.19931331      -2.04867140      -2.20212938
Au      -2.23319536      -4.00970667      -2.29786083
Au      -2.26288726      -1.97279787      -4.18974244
Au      -4.08196763      -3.99788096      -0.11177923
Au      -4.26488571      -2.32465720       2.18276018
Au      -2.29891950      -4.28684930       2.08754500
Au      -2.08868156      -2.01217205      -0.06591560
Au      -2.28181487      -2.40171300       4.12838857
Au      -2.12488307       0.26387356      -5.90682749
Au      -4.14278183       0.17432134      -4.00653102
Au      -4.26861708       2.32268801      -2.10906729
Au      -2.12860128       0.11848181      -2.02887207
Au      -2.34924095       2.41606258      -4.10307050
Au      -3.98379028       0.00059178       0.03432868
Au      -4.16316564       2.06779414       2.25778821
Au      -2.07206065      -0.08426503       2.03091844
Au      -2.10518976       2.04301966       0.06345709
Au      -4.05124085      -0.17239878       4.03410241
Au      -2.01805746      -0.23532967       5.91640270
Au      -2.17794173       1.98762828       4.20246875
Au      -2.32808479       4.29408843      -2.06213519
Au      -4.09653346       4.03487543       0.18220491
Au      -2.19834371       4.02766313       2.31828166
Au      -2.06098783       5.91651986       0.22718993
Au      -0.08354220      -5.83750027      -2.23871486
Au      -0.07768142      -5.99380659       1.75219660
Au       1.91797921      -5.91552034      -0.26429854
Au      -0.11789591      -1.73552478      -5.99353042
Au      -0.09293333      -3.83106184      -4.16961865
Au      -0.06200573      -1.91923248      -2.10971233
Au       2.12970674      -4.09522433      -2.43009787
Au       2.11925923      -2.04547734      -4.30846957
Au      -0.06663564      -3.90440918      -0.17740164
Au      -0.07617817      -2.10027724       1.93095388
Au       2.04303855      -4.15269817       1.91856361
Au       1.97312821      -2.01543496      -0.09795836
Au      -0.07871307      -4.17520651       3.85536113
Au      -0.05293961      -2.22295182       5.84243952
Au       2.03261646      -2.24533995       3.94919052
Au      -0.14891627       2.25454643      -5.84718161
Au       1.86470187       0.25062476      -5.94092894
Au      -0.11132528       0.17396900      -3.92662332
Au      -0.11303809       2.12389615      -1.96630196
Au       1.93919322       0.07914532      -2.05830104
Au       2.03430478       2.33049587      -4.06095309
Au      -0.07498943       0.01698255      -0.02098749
Au      -0.01782782       1.93612330       2.08034359
Au       2.00428648      -0.09108295       1.99486714
Au       1.96074502       2.02002144       0.05761082
Au      -0.03517758      -0.14054195       3.90418771
Au      -0.01191954       1.76276165       5.99353042
Au       1.96884347      -0.22604657       5.89763399
Au       2.19346467       2.06460058       4.25200169
Au      -0.13434931       4.21146485      -3.89350874
Au      -0.10406911       5.99380659      -1.78250699
Au       2.05337919       4.19474822      -2.02337789
Au      -0.06582571       3.91591897       0.14103476
Au      -0.03381252       5.82776028       2.20414832
Au       2.18934646       4.10093908       2.36069851
Au       1.92969348       5.91214492       0.20232736
Au      -0.01292133       3.84205384       4.14656910
Au       4.11200674      -2.14341470      -2.37075143
Au       3.94830704      -4.02622812      -0.27074432
Au       4.14275919      -2.30297271       2.08401667
Au       5.85148733      -2.00833461      -0.15905150
Au       3.90868219       0.14883065      -4.07147319
Au       4.00195094       2.21534887      -2.09449306
Au       5.81661250       0.06652335      -2.05041393
Au       3.85424762      -0.02432759      -0.03008081
Au       4.15837559       2.13870309       2.28113962
Au       5.86581372      -0.07597129       1.94867067
Au       5.83451178       1.97395488       0.03210159
Au       3.99429953      -0.10358523       4.00026478
Au       3.94715969       4.01217923       0.13215343
C        5.37836518      -3.64376383       3.26222365
C        4.44646579      -4.52128219       3.99730856
O        4.13256952      -4.40196670       5.18438086
H        5.99302737      -3.01832200       3.91732922
H        5.95731869      -4.17749258       2.49939247
H        4.00960699      -5.35888417       3.36729455
