# Supplementary material for: Construction of Sabatier Volcanoes for CO2 Hydrogenation to C1‐2 Oxygenates Using Data‐Efficient Machine Learning
Source: Adv Sci (Weinh). 2026 Jun 16:e75932. Online ahead of print. doi: 10.1002/advs.75932 (PMC13336856; doi:10.1002/advs.75932)
Supplement: Supplementary file 3 — Supporting File 3: advs75932‐sup‐0003‐SI7.zip. [file ADVS-9999-e75932-s003.zip › SI/Intermediates/Au/27/struct.xyz]

85
Properties=species:S:1:pos:R:3 pbc="F F F"
Au      -5.98374922      -1.68528683      -0.40102720
Au      -5.76968195       0.28718003      -2.40525297
Au      -6.03282999       0.34050355       1.53475206
Au      -5.80184900       2.31648448      -0.48355592
Au      -2.30831390      -5.80770093      -0.10429029
Au      -4.09387842      -1.98067079      -2.44869296
Au      -2.20324330      -4.02505286      -2.25909425
Au      -1.99887988      -2.10221424      -4.24494530
Au      -4.21369506      -3.80133805      -0.24260154
Au      -4.42180833      -1.94207395       1.92784429
Au      -2.56697354      -4.00694478       2.07054952
Au      -2.11820715      -1.91117525      -0.11517078
Au      -2.64196404      -2.04294109       4.05859280
Au      -1.60985949       0.01796267      -6.03914312
Au      -3.75987100       0.15454790      -4.31167868
Au      -3.94922319       2.42625097      -2.58763958
Au      -1.90132552       0.10149176      -2.19148691
Au      -1.86119502       2.29162828      -4.39891321
Au      -3.89774337       0.21659904      -0.28551220
Au      -4.14854986       2.42779881       1.79677361
Au      -2.13139242       0.13293692       1.85283498
Au      -1.93143153       2.15269434      -0.22889231
Au      -4.25690293       0.28271888       3.67783928
Au      -2.35849046       0.22173951       5.70011326
Au      -2.31594493       2.36003581       3.89023054
Au      -1.89788515       4.29481224      -2.48989978
Au      -3.83651661       4.25014471      -0.38632464
Au      -2.10788795       4.28707192       1.89346240
Au      -1.72951909       6.02835174      -0.29052500
Au      -0.16237587      -5.93003191      -1.93274240
Au      -0.48299095      -5.90557722       2.01427770
Au       1.71353779      -6.02835174       0.13466400
Au       0.29223315      -2.07399868      -5.88497240
Au       0.08905891      -4.05750061      -3.96557958
Au       0.04627622      -2.04616669      -2.00030516
Au       2.16758408      -4.32366723      -2.04765272
Au       2.39596929      -2.39711128      -4.04074881
Au      -0.19364393      -3.91285533       0.03438992
Au      -0.20661622      -1.97598799       2.02700038
Au       1.70077666      -4.13519968       2.21539181
Au       1.94686977      -2.12136542       0.12079101
Au      -0.55223875      -3.93221035       4.02677221
Au      -0.52738918      -1.86975221       5.90277398
Au       1.77830011      -2.15517433       4.32457091
Au       0.46327186       1.90735231      -5.94034008
Au       2.36286591      -0.18718851      -5.78635051
Au       0.25595115      -0.05520210      -3.91567664
Au       0.20723193       2.02349548      -2.09130974
Au       2.15558193      -0.12294053      -1.89993948
Au       2.51447467       2.01117574      -4.03055967
Au      -0.00157199       0.02547466      -0.04514754
Au      -0.01236577       2.06477597       1.95341902
Au       1.89972486      -0.05559995       2.12632084
Au       2.12130832       1.95306617       0.08611102
Au      -0.22591955       0.06819945       3.87268404
Au      -0.28034854       2.11678468       5.79925308
Au       1.62266554       0.09081178       6.00527573
Au       2.08274432       2.26427548       4.28249337
Au       0.43274003       3.97649558      -4.11273483
Au       0.38586761       5.89736713      -2.11301874
Au       2.49082603       4.02079498      -2.13595226
Au       0.17618935       3.92985797      -0.09222998
Au       0.15280593       5.97841255       1.82789449
Au       2.25587060       4.14426614       2.24449305
Au       2.26391799       5.83180063      -0.00978847
Au      -0.06205305       4.10621616       3.87738360
Au       4.22901180      -2.44563105      -1.94969270
Au       3.84141994      -4.20743621       0.23559297
Au       3.86201213      -2.16444485       2.31775809
Au       5.85181745      -2.25759428       0.33138795
Au       4.25385211      -0.26239474      -3.76698689
Au       4.34213744       1.94038666      -1.94806990
Au       6.03282999      -0.28403318      -1.63705669
Au       3.92813496      -0.15632826       0.23022100
Au       4.13296881       2.09932573       2.38827885
Au       5.83300583      -0.14922036       2.31362858
Au       6.01289608       1.77674516       0.29086422
Au       3.77241468       0.01084107       4.23172855
Au       4.19894537       3.86607863       0.15678768
C        3.00347218      -3.55484136       5.42450849
C        3.69877429      -4.26026078       4.28161944
O        3.11547621      -5.28604033       3.76544054
O        4.79712899      -3.75054224       3.84118163
H        2.31653444      -4.18894521       5.99179246
H        3.66863348      -2.95741500       6.03914312
