# Supplementary material for: Construction of Sabatier Volcanoes for CO2 Hydrogenation to C1‐2 Oxygenates Using Data‐Efficient Machine Learning
Source: Adv Sci (Weinh). 2026 Jun 16:e75932. Online ahead of print. doi: 10.1002/advs.75932 (PMC13336856; doi:10.1002/advs.75932)
Supplement: Supplementary file 3 — Supporting File 3: advs75932‐sup‐0003‐SI7.zip. [file ADVS-9999-e75932-s003.zip › SI/Intermediates/Au/28/struct.xyz]

86
Properties=species:S:1:pos:R:3 pbc="F F F"
Au      -6.40509045      -1.83702449       0.31105170
Au      -6.50886670       0.32841237      -1.51977341
Au      -6.21534776      -0.04088314       2.44396236
Au      -6.31915287       2.13078194       0.61815775
Au      -2.57615679      -5.81292320      -0.35374226
Au      -4.75966031      -1.82540656      -1.99003656
Au      -2.84138663      -3.80974111      -2.31546301
Au      -2.94892454      -1.67821987      -4.09555928
Au      -4.53598022      -3.87034093      -0.02182380
Au      -4.53535572      -2.30562299       2.35915190
Au      -2.62074610      -4.29290753       2.02614514
Au      -2.50431407      -1.92073185       0.01581894
Au      -2.42493442      -2.50415683       4.15314671
Au      -2.89969824       0.62222229      -5.71555967
Au      -4.78298908       0.46754284      -3.68575082
Au      -4.77064267       2.53973622      -1.70022879
Au      -2.64242665       0.29298988      -1.85646275
Au      -2.96586030       2.68571326      -3.79665471
Au      -4.36545975       0.10875714       0.30897265
Au      -4.36182829       2.07112149       2.63588026
Au      -2.32584087      -0.09535429       2.17714262
Au      -2.46010934       2.11912020       0.31048478
Au      -4.17425250      -0.25440788       4.30386776
Au      -2.00585451      -0.43821824       6.02554591
Au      -2.23514012       1.85059933       4.41250794
Au      -2.79073374       4.47940905      -1.69052991
Au      -4.41792106       4.14070638       0.64417895
Au      -2.36981373       3.99203102       2.64459704
Au      -2.35295736       5.98492644       0.64753142
Au      -0.72719070      -5.66170202      -2.50244661
Au      -0.45646382      -6.02283170       1.46077774
Au       1.39800775      -5.87131688      -0.69433120
Au      -0.92813806      -1.39041473      -6.05487784
Au      -0.83268920      -3.56775577      -4.32635862
Au      -0.62140207      -1.76691852      -2.17180252
Au       1.50707143      -3.95526763      -2.77141486
Au       1.40619391      -1.81900486      -4.54684962
Au      -0.54961565      -3.83774309      -0.34619677
Au      -0.34987439      -2.13202829       1.85557688
Au       1.68287223      -4.21343810       1.54748875
Au       1.53323783      -1.97767181      -0.33266910
Au      -0.30762631      -4.31767617       3.65518834
Au      -0.08789499      -2.45590937       5.72340174
Au       1.89790841      -2.44168021       3.70528483
Au      -0.88712988       2.57315518      -5.69562363
Au       1.07942475       0.55503245      -6.03453536
Au      -0.75641706       0.40305803      -3.88685105
Au      -0.60457680       2.27029659      -1.84641059
Au       1.40907255       0.21048791      -2.16454910
Au       1.40308936       2.54284493      -4.06511681
Au      -0.46788543       0.07725867      -0.00000193
Au      -0.25512413       1.90040251       2.18435646
Au       1.72128817      -0.13409013       1.86813919
Au       1.59205053       2.05149674       0.03703734
Au      -0.14765017      -0.29302916       3.90086049
Au       0.02378205       1.53083686       6.05487784
Au       1.97958684      -0.46287895       5.73542105
Au       2.10878329       1.90268168       4.19247585
Au      -0.71227528       4.44314400      -3.66328109
Au      -0.52389680       6.13449734      -1.47931936
Au       1.58047578       4.31549823      -1.94691782
Au      -0.39872499       3.96505375       0.33192182
Au      -0.20234727       5.78008150       2.48485737
Au       2.00196619       4.02700357       2.40286661
Au       1.62620310       5.93006307       0.35839126
Au      -0.06884236       3.71547637       4.33158765
Au       3.50949566      -2.01782534      -2.74467146
Au       3.46608573      -4.00850365      -0.73155923
Au       3.71961173      -2.29099068       1.58510159
Au       5.41050139      -2.00529207      -0.66794057
Au       3.23729250       0.35220444      -4.31043435
Au       3.49187461       2.31968876      -2.24403605
Au       5.27628052       0.15885191      -2.43885954
Au       3.45311978       0.00200139      -0.28481750
Au       3.93196937       2.05305058       2.07664744
Au       5.59726566      -0.16536378       1.53069872
Au       5.47563937       1.97773299      -0.28240140
Au       3.86728780      -0.23446352       3.70650583
Au       3.61093678       4.01701032       0.05479892
C        4.56592999      -4.10898348       4.02126946
C        5.45577249      -5.14516775       4.70250025
O        3.48709179      -3.81201049       4.63684721
O        4.98840203      -3.67608458       2.89586823
H        5.29374678      -5.14123270       5.78582443
H        6.50886670      -4.96425573       4.45887307
H        5.17585375      -6.13449734       4.29446255
