# Supplementary material for: Construction of Sabatier Volcanoes for CO2 Hydrogenation to C1‐2 Oxygenates Using Data‐Efficient Machine Learning
Source: Adv Sci (Weinh). 2026 Jun 16:e75932. Online ahead of print. doi: 10.1002/advs.75932 (PMC13336856; doi:10.1002/advs.75932)
Supplement: Supplementary file 3 — Supporting File 3: advs75932‐sup‐0003‐SI7.zip. [file ADVS-9999-e75932-s003.zip › SI/Intermediates/Au/29/struct.xyz]

87
Properties=species:S:1:pos:R:3 pbc="F F F"
Au      -5.89987283      -2.02267966      -0.37422887
Au      -5.94874972      -0.00846780      -2.38866139
Au      -5.87322860      -0.05488074       1.60687826
Au      -5.92640612       1.96083401      -0.40518842
Au      -1.95942428      -5.91617072      -0.44161311
Au      -4.12182612      -2.15022010      -2.55627997
Au      -2.15062527      -4.10172564      -2.59179362
Au      -2.18936653      -2.13421940      -4.54601037
Au      -3.99356895      -4.03445669      -0.39029943
Au      -4.18341186      -2.29707203       1.85276763
Au      -2.20863223      -4.24518643       1.81899617
Au      -2.01942959      -2.03150355      -0.44386397
Au      -2.18176774      -2.27823651       3.78201406
Au      -2.09700726       0.01680642      -6.36594670
Au      -4.09473239       0.02069844      -4.44593969
Au      -4.28783003       2.25391543      -2.68518313
Au      -2.07060623       0.01816525      -2.49106818
Au      -2.35339695       2.26509111      -4.67881435
Au      -3.91865015      -0.01709427      -0.43035883
Au      -4.07077426       2.10737300       1.71460597
Au      -2.00402585      -0.03004110       1.56905477
Au      -2.04188406       2.01764697      -0.47829993
Au      -3.95124736      -0.05920678       3.60265148
Au      -1.90242132      -0.03376266       5.47209681
Au      -2.07399351       2.11203154       3.64610041
Au      -2.33989972       4.23295926      -2.72033447
Au      -4.04122981       3.99455691      -0.44722331
Au      -2.12426276       4.07899412       1.68744316
Au      -2.02594900       5.89652350      -0.46381757
Au       0.01640992      -5.90070874      -2.48736037
Au       0.04642019      -5.91035754       1.50934196
Au       2.02490719      -5.89426097      -0.54286213
Au      -0.07088558      -1.98370338      -6.40090322
Au      -0.01404703      -4.00911361      -4.51007120
Au      -0.00358153      -2.02196200      -2.51623795
Au       2.25577654      -4.21479374      -2.80046477
Au       2.21070036      -2.25083398      -4.76013224
Au       0.01675320      -3.90960121      -0.48985878
Au       0.00734067      -2.02104865       1.53501749
Au       2.17301518      -4.06775258       1.59274227
Au       2.03027403      -2.00656631      -0.53666707
Au       0.05321461      -4.01941004       3.53566727
Au       0.09453651      -1.99317205       5.43294463
Au       2.15326618      -2.06682959       3.51562933
Au      -0.13032254       2.00296086      -6.39467135
Au       1.89458038       0.00110118      -6.42966243
Au      -0.06912561       0.00559745      -4.40277416
Au      -0.07035203       2.03022168      -2.51565413
Au       1.99067451      -0.00856465      -2.55091110
Au       2.04815070       2.14884434      -4.60999706
Au      -0.00838821       0.00585026      -0.49300980
Au       0.03724541       2.02936384       1.53830771
Au       2.05878869       0.05362030       1.50882075
Au       2.01156623       2.03841382      -0.50270413
Au       0.04727489       0.01234436       3.43071303
Au       0.10685040       1.98326539       5.43740301
Au       2.10175142       0.02360885       5.40131936
Au       2.33292260       2.27775249       3.72190383
Au      -0.12206428       4.02621269      -4.49890549
Au      -0.08450136       5.91363776      -2.47384508
Au       2.07503937       4.11098766      -2.65173858
Au      -0.02385521       3.91288041      -0.48699465
Au       0.02007822       5.89953755       1.51537771
Au       2.28690466       4.23758664       1.75680065
Au       1.96168578       5.91617072      -0.49024521
Au       0.07661289       4.00617806       3.53717780
Au       4.20342408      -2.23467121      -2.82429927
Au       4.03661756      -3.98691446      -0.59447662
Au       4.10998733      -2.07816336       1.54760197
Au       5.92464898      -1.94966951      -0.60068235
Au       3.95176823      -0.00073414      -4.57175055
Au       4.04354506       2.15408115      -2.67677651
Au       5.88284263       0.02008199      -2.58424391
Au       3.91421927       0.02897245      -0.55454462
Au       4.26406219       2.29108492       1.72825629
Au       5.94874972       0.04769218       1.43474685
Au       5.90312051       2.01468977      -0.55393821
Au       4.10157603       0.04512265       3.49087587
Au       3.99310508       4.03098102      -0.51131010
C        4.50651688      -4.37323033       4.37775213
C        4.19720084      -3.75723564       5.72648839
O        5.53192570      -3.77647213       3.67226513
O        3.94154430      -5.33997438       3.89896372
H        3.25999925      -4.17109757       6.11048940
H        4.10573409      -2.66256730       5.65036430
H        5.01385640      -3.98460860       6.42966243
H        5.81052701      -2.95403062       4.10565137
