# Supplementary material for: Construction of Sabatier Volcanoes for CO2 Hydrogenation to C1‐2 Oxygenates Using Data‐Efficient Machine Learning
Source: Adv Sci (Weinh). 2026 Jun 16:e75932. Online ahead of print. doi: 10.1002/advs.75932 (PMC13336856; doi:10.1002/advs.75932)
Supplement: Supplementary file 3 — Supporting File 3: advs75932‐sup‐0003‐SI7.zip. [file ADVS-9999-e75932-s003.zip › SI/Intermediates/Au/3/struct.xyz]

83
Properties=species:S:1:pos:R:3 pbc="F F F"
Au      -5.90402009      -2.07870339      -0.00582600
Au      -5.91922852      -0.06258580      -2.00428692
Au      -5.92902448      -0.10582244       1.97389383
Au      -5.94342763       1.91339974      -0.01894611
Au      -1.92875277      -5.93894450      -0.00742918
Au      -4.09478426      -2.19673857      -2.16130695
Au      -2.08410378      -4.11762376      -2.14104528
Au      -2.13542164      -2.16206790      -4.11444144
Au      -3.98274181      -4.07405784       0.00343824
Au      -4.19185647      -2.30516505       2.22568250
Au      -2.19909766      -4.24101870       2.22531326
Au      -2.00106896      -2.06582434      -0.00181018
Au      -2.23332272      -2.27688223       4.19796200
Au      -2.01777990      -0.00080847      -5.92195643
Au      -4.05040100      -0.02814059      -4.04423852
Au      -4.23595090       2.18475123      -2.24434138
Au      -2.04767312      -0.00354096      -2.04077831
Au      -2.29011634       2.22346196      -4.21739115
Au      -3.92066887      -0.06169718      -0.00285346
Au      -4.13812823       2.07802035       2.13190572
Au      -2.01462732      -0.07043936       2.00714427
Au      -2.06464261       1.99828889      -0.03069761
Au      -4.01350473      -0.07730426       3.98954890
Au      -2.00725107      -0.04399265       5.91050196
Au      -2.17305142       2.10156546       4.09520837
Au      -2.30268233       4.16832166      -2.24317349
Au      -4.08375832       3.96885519      -0.00466372
Au      -2.19715984       4.06847286       2.13360406
Au      -2.07642528       5.88006196      -0.01566905
Au       0.07074918      -5.92089025      -2.00858629
Au       0.03605830      -5.93964909       1.98861723
Au       2.07021500      -5.90512242      -0.03280279
Au       0.01322161      -1.98090218      -5.92216163
Au       0.05804860      -4.00712246      -4.03033756
Au       0.03754917      -2.02573555      -2.02982566
Au       2.27071301      -4.17541194      -2.26135111
Au       2.24916597      -2.20181443      -4.21844859
Au       0.06395683      -3.93351316      -0.00132534
Au       0.02240507      -2.05551816       2.01488806
Au       2.15694424      -4.07056339       2.12623805
Au       2.06071699      -2.02090014      -0.01242362
Au      -0.02472678      -4.03961048       4.02982898
Au      -0.00713694      -1.99985313       5.92042072
Au       2.10168704      -2.06636079       4.07397320
Au      -0.05878071       2.00811208      -5.92026596
Au       1.97240247       0.02806321      -5.92043508
Au      -0.01838624       0.00725250      -3.92087637
Au      -0.06116983       2.03464522      -2.03939151
Au       2.01459879       0.00214799      -2.02879519
Au       2.09637713       2.17841866      -4.10991404
Au      -0.00798634      -0.00547878      -0.01864635
Au       0.00355124       1.99959182       2.00785179
Au       2.04123262       0.01508244       2.01639701
Au       2.00024423       2.04001049       0.00076484
Au      -0.01097109      -0.00536603       3.90640823
Au      -0.02472376       1.98790234       5.91280685
Au       1.98208403       0.03822738       5.92216163
Au       2.20188350       2.27151299       4.20068857
Au      -0.08419828       4.03993181      -4.04103969
Au      -0.09882006       5.90749498      -1.99965205
Au       2.08072909       4.13728794      -2.15642801
Au      -0.05281718       3.90678424      -0.00016776
Au      -0.05941715       5.91395090       1.97906419
Au       2.18331546       4.23318498       2.23140861
Au       1.91439557       5.93964909       0.00076261
Au      -0.04093682       3.99549622       3.99243186
Au       4.22181734      -2.17497135      -2.25995596
Au       4.08060486      -3.99071304      -0.11590560
Au       4.10815857      -2.06627476       2.12628766
Au       5.94342763      -1.93207406      -0.03070162
Au       3.99850991       0.03377305      -4.02765213
Au       4.05188485       2.17601430      -2.13546513
Au       5.91064502       0.06909890      -2.00460419
Au       3.92141462       0.02388970       0.00094611
Au       4.16836753       2.28945015       2.22980574
Au       5.92476987       0.09955582       1.99310589
Au       5.87603832       2.06574647      -0.00110416
Au       4.02213723       0.11019939       4.03360558
Au       3.95871597       4.07110959       0.01026088
O        3.72721772      -5.25428506       3.37674058
O        5.33834835      -3.59186310       3.37908370
C        4.84073368      -4.72218175       3.67674389
H        5.49696140      -5.35873436       4.29774380
