# Supplementary material for: Construction of Sabatier Volcanoes for CO2 Hydrogenation to C1‐2 Oxygenates Using Data‐Efficient Machine Learning
Source: Adv Sci (Weinh). 2026 Jun 16:e75932. Online ahead of print. doi: 10.1002/advs.75932 (PMC13336856; doi:10.1002/advs.75932)
Supplement: Supplementary file 3 — Supporting File 3: advs75932‐sup‐0003‐SI7.zip. [file ADVS-9999-e75932-s003.zip › SI/Intermediates/Au/30/struct.xyz]

8
Properties=species:S:1:pos:R:3 pbc="F F F"
C       -1.31019945      -0.03914987       0.09731275
C        0.19247866       0.09323532       0.14551198
O        0.82271745       1.13446199       0.25291769
O        0.80639492      -1.13446199       0.04607105
H        1.76949904      -0.95736738       0.08515752
H       -1.61138594      -0.47060778      -0.86831978
H       -1.76949904       0.94560311       0.22565293
H       -1.65493428      -0.72587955       0.86831978
