# Supplementary material for: Construction of Sabatier Volcanoes for CO2 Hydrogenation to C1‐2 Oxygenates Using Data‐Efficient Machine Learning
Source: Adv Sci (Weinh). 2026 Jun 16:e75932. Online ahead of print. doi: 10.1002/advs.75932 (PMC13336856; doi:10.1002/advs.75932)
Supplement: Supplementary file 3 — Supporting File 3: advs75932‐sup‐0003‐SI7.zip. [file ADVS-9999-e75932-s003.zip › SI/Intermediates/Au/31/struct.xyz]

85
Properties=species:S:1:pos:R:3 pbc="F F F"
Au      -5.90847375      -1.98841258      -0.35598901
Au      -5.96863433       0.06429580      -2.30724829
Au      -5.86841839      -0.03883077       1.66961489
Au      -5.92260040       2.01870556      -0.29277199
Au      -1.99078493      -5.92673707      -0.53847147
Au      -4.17271739      -2.10522868      -2.56533294
Au      -2.19517950      -4.05921202      -2.63978056
Au      -2.24791367      -2.05254601      -4.56025073
Au      -4.00526778      -4.00733694      -0.43909548
Au      -4.11853487      -2.25849255       1.80926315
Au      -2.16045670      -4.22642029       1.70522190
Au      -2.01631462      -2.01428759      -0.42402816
Au      -2.12046903      -2.32869003       3.74461207
Au      -2.13242368       0.14670123      -6.30812355
Au      -4.12672356       0.09561765      -4.38241827
Au      -4.24319742       2.28345119      -2.53069150
Au      -2.08399831       0.07379691      -2.43869630
Au      -2.31838453       2.31472078      -4.51115919
Au      -3.91904635       0.00888289      -0.36781489
Au      -4.06750066       2.11845346       1.83025110
Au      -1.97481061      -0.04440507       1.60300829
Au      -2.04419393       2.05213680      -0.39230736
Au      -3.90992839      -0.10207319       3.64048033
Au      -1.82953751      -0.15267793       5.49191719
Au      -2.04480513       2.05588778       3.73411229
Au      -2.29141850       4.25032614      -2.53624105
Au      -4.05938696       4.05749788      -0.28674898
Au      -2.11817237       4.08388849       1.82539541
Au      -2.02341638       5.93049062      -0.30487008
Au      -0.02998927      -5.86192567      -2.57536477
Au       0.05424424      -5.97402905       1.39431448
Au       2.00652216      -5.92447987      -0.64680364
Au      -0.12723139      -1.86043360      -6.41560458
Au      -0.06933299      -3.91472966      -4.55194584
Au      -0.04005420      -1.97425122      -2.51031830
Au       2.18436651      -4.14124573      -2.82284678
Au       2.13372050      -2.13103617      -4.74821451
Au       0.00209635      -3.91168867      -0.53118597
Au       0.07188545      -2.07001505       1.56000559
Au       2.17090380      -4.11801205       1.52076680
Au       2.03254429      -2.02137251      -0.55261992
Au       0.03791965      -4.13823020       3.47474412
Au       0.16275897      -2.13595675       5.38163421
Au       2.40833945      -2.38199976       3.71226423
Au      -0.15654860       2.13729124      -6.30949631
Au       1.84904390       0.12712801      -6.42060314
Au      -0.08315404       0.08396714      -4.36282759
Au      -0.07545215       2.09355148      -2.44079494
Au       1.96839678       0.04777158      -2.50619089
Au       2.04295365       2.24851930      -4.56084099
Au      -0.01037670       0.01280209      -0.45469814
Au       0.05020899       1.99327738       1.60702111
Au       2.06641651      -0.06489994       1.54895292
Au       2.00934736       2.02815110      -0.42686975
Au       0.09660094      -0.08013177       3.45056860
Au       0.15462690       1.86973681       5.48249259
Au       2.13678118      -0.11260158       5.38760463
Au       2.33835951       2.15918284       3.74132189
Au      -0.10071693       4.13537713      -4.39721034
Au      -0.07687297       5.97402905      -2.32050157
Au       2.09810152       4.18832416      -2.57339652
Au      -0.00747035       3.93220720      -0.36873662
Au       0.02980798       5.89266827       1.65733138
Au       2.25364522       4.14585876       1.79603252
Au       1.97922260       5.93010200      -0.37304410
Au       0.10072132       3.94576662       3.63736047
Au       4.14357777      -2.17776722      -2.82442381
Au       4.02840703      -4.01914607      -0.65947658
Au       4.15181070      -2.18059074       1.55772314
Au       5.91423269      -1.99047014      -0.63451327
Au       3.90263027       0.07710955      -4.54351126
Au       4.05216284       2.20712155      -2.64306570
Au       5.85727445       0.04161602      -2.57099631
Au       3.90895272       0.01400860      -0.52579499
Au       4.23265538       2.19224793       1.71351910
Au       5.96863433      -0.03748224       1.40273570
Au       5.91976516       2.00415342      -0.53696519
Au       4.12524854      -0.01389693       3.46813024
Au       3.99609525       4.01672142      -0.44811205
C        3.52994206      -3.62547744       4.99284019
C        4.63196432      -2.92205404       5.75167215
O        3.27246081      -4.79951791       5.06652665
H        4.16207283      -2.18641631       6.42060314
H        5.25279193      -2.36016077       5.04065435
H        5.22570632      -3.65193817       6.30533859
