# Supplementary material for: Construction of Sabatier Volcanoes for CO2 Hydrogenation to C1‐2 Oxygenates Using Data‐Efficient Machine Learning
Source: Adv Sci (Weinh). 2026 Jun 16:e75932. Online ahead of print. doi: 10.1002/advs.75932 (PMC13336856; doi:10.1002/advs.75932)
Supplement: Supplementary file 3 — Supporting File 3: advs75932‐sup‐0003‐SI7.zip. [file ADVS-9999-e75932-s003.zip › SI/Intermediates/Au/32/struct.xyz]

88
Properties=species:S:1:pos:R:3 pbc="F F F"
Au      -6.12858846      -1.85022341       0.49765455
Au      -6.12068764       0.18235243      -1.42565414
Au      -6.05656341       0.08743209       2.56976643
Au      -6.04319789       2.12698772       0.64175286
Au      -2.30318380      -5.88976475       0.34409215
Au      -4.47047909      -2.08427725      -1.76319123
Au      -2.54564112      -4.08579694      -1.82191413
Au      -2.53708468      -2.07526353      -3.75659579
Au      -4.26094511      -3.90664118       0.42054200
Au      -4.29614133      -2.11277453       2.62998947
Au      -2.37595884      -4.12119757       2.54277271
Au      -2.23626120      -1.95993272       0.42223760
Au      -2.30058140      -2.20608249       4.56069859
Au      -2.26357899       0.18982312      -5.40036675
Au      -4.27259914       0.17341460      -3.48219803
Au      -4.27831224       2.30195083      -1.54695743
Au      -2.23510214       0.09668790      -1.53209893
Au      -2.33154108       2.28274675      -3.52373694
Au      -4.08837087       0.08948868       0.53884617
Au      -4.29433948       2.26884296       2.84758791
Au      -2.17077753       0.01722272       2.53617907
Au      -2.16919293       2.08248726       0.57929971
Au      -4.13091000      -0.02307960       4.56047979
Au      -2.06624309      -0.10799274       6.41891210
Au      -2.28838979       2.15842580       4.75471065
Au      -2.28202956       4.20660966      -1.51545298
Au      -4.13605796       4.12504619       0.68382770
Au      -2.29147914       4.18639059       2.86253932
Au      -2.05373209       5.95294699       0.68736955
Au      -0.35432258      -5.86654053      -1.67611057
Au      -0.26508627      -5.97134278       2.31962370
Au       1.67285370      -5.96684018       0.30775196
Au      -0.34763694      -1.85353813      -5.51460307
Au      -0.40949412      -3.93645058      -3.67035897
Au      -0.27044767      -1.98134977      -1.63151967
Au       1.78029700      -4.04887019      -1.74384409
Au       1.86988815      -2.08460794      -3.75069331
Au      -0.28518593      -3.91653171       0.37999223
Au      -0.16723328      -2.07627827       2.44069471
Au       2.01052968      -4.32244394       2.57778025
Au       1.79945875      -2.07414035       0.40557059
Au      -0.19124608      -4.11945282       4.38204877
Au      -0.10193547      -2.15395998       6.33771436
Au       2.08420666      -2.40540990       4.58624895
Au      -0.23417393       2.15189422      -5.37944586
Au       1.71936692       0.14109104      -5.50015228
Au      -0.21774262       0.07226014      -3.46026554
Au      -0.15376114       2.07540436      -1.51491222
Au       1.80578002      -0.02408198      -1.60679209
Au       2.01154898       2.30544272      -3.69928589
Au      -0.18871416       0.01081981       0.47181201
Au      -0.13012391       1.98654299       2.56459967
Au       1.87765474      -0.10537600       2.45520589
Au       1.87206564       1.96402094       0.45878971
Au      -0.10719888      -0.11141805       4.38508787
Au      -0.04641231       1.83796740       6.43361972
Au       1.90848928      -0.21745483       6.35985508
Au       2.07730025       1.98947934       4.60335318
Au      -0.14675672       4.14318566      -3.44665224
Au      -0.10051380       5.97134278      -1.36621050
Au       2.08522632       4.22086388      -1.68010406
Au      -0.09745575       3.91329861       0.57428274
Au      -0.04226397       5.85755708       2.63986869
Au       2.07757846       4.00351319       2.69137018
Au       1.91655772       5.87867470       0.59169028
Au      -0.03656835       3.93065525       4.62565717
Au       3.83729854      -2.15960959      -1.75661835
Au       3.75433448      -4.11927207       0.34522989
Au       4.02614134      -2.41296871       2.60343727
Au       5.70154442      -2.13522153       0.35065276
Au       3.77529461       0.13786159      -3.60502644
Au       4.01750245       2.21774667      -1.75607050
Au       5.70959322      -0.06393569      -1.61738338
Au       3.73051304      -0.09754683       0.38726200
Au       3.98662495       1.98801905       2.59259579
Au       5.74805647      -0.19418112       2.36242245
Au       5.77034137       1.86878177       0.42435309
Au       3.89246006      -0.21568427       4.41929731
Au       3.89365384       3.92215132       0.48920375
C        4.29494254      -3.59244577      -4.88480082
C        5.04410960      -2.38306823      -5.42964649
O        2.93165248      -3.55027827      -4.94744918
O        4.83066813      -3.81628571      -3.51990958
H        4.59750493      -4.49751764      -5.46022816
H        4.32831015      -4.57526947      -3.16395467
H        4.84847616      -1.51257710      -4.76718889
H        4.67487191      -2.14232650      -6.43361972
H        6.12858846      -2.55330211      -5.46938551
