# Supplementary material for: Construction of Sabatier Volcanoes for CO2 Hydrogenation to C1‐2 Oxygenates Using Data‐Efficient Machine Learning
Source: Adv Sci (Weinh). 2026 Jun 16:e75932. Online ahead of print. doi: 10.1002/advs.75932 (PMC13336856; doi:10.1002/advs.75932)
Supplement: Supplementary file 3 — Supporting File 3: advs75932‐sup‐0003‐SI7.zip. [file ADVS-9999-e75932-s003.zip › SI/Intermediates/Au/33/struct.xyz]

86
Properties=species:S:1:pos:R:3 pbc="F F F"
Au      -6.02942887      -2.02057338      -0.36339617
Au      -6.05976530       0.02542854      -2.33955822
Au      -6.03057013      -0.08257883       1.64928316
Au      -6.05754405       1.96750992      -0.32783292
Au      -2.09005489      -5.92078660      -0.47235209
Au      -4.22454688      -2.10625413      -2.52936305
Au      -2.26116547      -4.06205685      -2.58736786
Au      -2.28845559      -2.06065522      -4.51377052
Au      -4.12107748      -4.03319792      -0.40620791
Au      -4.33665761      -2.33434565       1.86810734
Au      -2.36629766      -4.28965630       1.81518572
Au      -2.14547153      -2.03098620      -0.38342431
Au      -2.35742254      -2.35935330       3.81185542
Au      -2.18125429       0.12505778      -6.29028341
Au      -4.18702001       0.08824234      -4.38186219
Au      -4.40059530       2.29425950      -2.58921127
Au      -2.18369150       0.05560227      -2.40626270
Au      -2.45985468       2.34796546      -4.57269427
Au      -4.04851058      -0.01604663      -0.36076382
Au      -4.22551210       2.07393010       1.81029126
Au      -2.14669004      -0.06627111       1.65415895
Au      -2.18073292       2.02241758      -0.36033540
Au      -4.12735049      -0.12840447       3.65708032
Au      -2.08725687      -0.13390326       5.53058122
Au      -2.24517105       2.04229564       3.75316063
Au      -2.45080179       4.26738518      -2.56833930
Au      -4.18431106       4.00617461      -0.32204151
Au      -2.27764561       4.04390430       1.83358484
Au      -2.16687932       5.90054188      -0.28314303
Au      -0.09764802      -5.86724324      -2.50314655
Au      -0.09920901      -5.94502109       1.48732770
Au       1.89455860      -5.89821124      -0.54428522
Au      -0.15493651      -1.87548794      -6.34705544
Au      -0.11234726      -3.93286184      -4.48703932
Au      -0.12636981      -1.97954511      -2.46089126
Au       2.14379162      -4.17509634      -2.76741395
Au       2.11022277      -2.17145302      -4.68996615
Au      -0.11524661      -3.90780135      -0.47376127
Au      -0.11606662      -2.06057887       1.59997876
Au       2.02603089      -4.10769899       1.62187400
Au       1.89889777      -2.00581806      -0.48344154
Au      -0.11898660      -4.09427243       3.54774796
Au      -0.10292800      -2.10213361       5.47764838
Au       2.04418459      -2.19422174       3.63238078
Au      -0.21536406       2.10899070      -6.26813548
Au       1.80835347       0.10758685      -6.32529245
Au      -0.17096269       0.07893522      -4.31048870
Au      -0.19007215       2.06941411      -2.38263172
Au       1.87100235       0.03844445      -2.44259484
Au       1.94927138       2.22293297      -4.46718536
Au      -0.14129707       0.00817912      -0.39402933
Au      -0.11444642       1.98832534       1.67562855
Au       1.90888345      -0.00684418       1.62440374
Au       1.87464528       2.03539669      -0.34094098
Au      -0.10084870      -0.07587327       3.52413953
Au      -0.08373464       1.88231530       5.55195641
Au       1.91373675      -0.07337534       5.49885353
Au       2.15944754       2.20333130       3.86377078
Au      -0.22108864       4.09388849      -4.33544659
Au      -0.20098414       5.94502109      -2.27247338
Au       1.95423204       4.13756992      -2.46253852
Au      -0.16277817       3.91259790      -0.31720126
Au      -0.13684597       5.87105557       1.71482678
Au       2.13190683       4.20040920       1.94079413
Au       1.82383231       5.91255224      -0.27564844
Au      -0.09215141       3.94430663       3.70007548
Au       4.09424508      -2.19995815      -2.74542154
Au       3.90767568      -3.99057357      -0.54213465
Au       3.96452632      -2.11626773       1.62657447
Au       5.79431069      -1.95499267      -0.50410002
Au       3.84827402       0.06862610      -4.44843078
Au       3.92983908       2.19394051      -2.51838212
Au       5.76266566       0.05450603      -2.44525995
Au       3.77865608       0.03181156      -0.43512062
Au       4.11161973       2.25498643       1.88666591
Au       5.79776760       0.01302534       1.55364950
Au       5.77273564       2.02230475      -0.38726264
Au       3.92772635      -0.01241760       3.59664781
Au       3.85811171       4.02922381      -0.31823288
C        5.05259951      -4.49349164       4.16339747
C        4.35173744      -4.22777339       5.45854798
O        3.33976420      -3.54686578       5.60580246
H        4.49721418      -4.07623925       3.31184128
H        6.05976530      -4.04544770       4.20590356
H        5.19716143      -5.57844885       4.03588058
H        4.81237838      -4.69856275       6.34705544
