# Supplementary material for: Construction of Sabatier Volcanoes for CO2 Hydrogenation to C1‐2 Oxygenates Using Data‐Efficient Machine Learning
Source: Adv Sci (Weinh). 2026 Jun 16:e75932. Online ahead of print. doi: 10.1002/advs.75932 (PMC13336856; doi:10.1002/advs.75932)
Supplement: Supplementary file 3 — Supporting File 3: advs75932‐sup‐0003‐SI7.zip. [file ADVS-9999-e75932-s003.zip › SI/Intermediates/Au/34/struct.xyz]

7
Properties=species:S:1:pos:R:3 pbc="F F F"
C        0.70905420       0.37928076       0.12207288
C       -0.59106938      -0.34480813       0.36424709
O       -1.54241018       0.11586750       0.97901580
H        1.54241018      -0.21548064       0.53268198
H        0.69679282       1.37833577       0.57378869
H       -0.64643161      -1.37833577      -0.06936208
H        0.88836945       0.45415424      -0.97901580
