# Supplementary material for: Construction of Sabatier Volcanoes for CO2 Hydrogenation to C1‐2 Oxygenates Using Data‐Efficient Machine Learning
Source: Adv Sci (Weinh). 2026 Jun 16:e75932. Online ahead of print. doi: 10.1002/advs.75932 (PMC13336856; doi:10.1002/advs.75932)
Supplement: Supplementary file 3 — Supporting File 3: advs75932‐sup‐0003‐SI7.zip. [file ADVS-9999-e75932-s003.zip › SI/Intermediates/Au/35/struct.xyz]

89
Properties=species:S:1:pos:R:3 pbc="F F F"
Au      -6.01643377      -0.96210207       0.07997415
Au      -5.98587531       1.22796530      -1.73527162
Au      -5.81113397       0.82240971       2.21951080
Au      -5.78046071       3.01579218       0.40890284
Au      -2.35005302      -5.08303623      -0.46284838
Au      -4.30535195      -0.99801368      -2.15673022
Au      -2.46246836      -3.05672630      -2.42041479
Au      -2.44344536      -0.93090892      -4.20566381
Au      -4.25326732      -3.08253159      -0.17893941
Au      -4.27124735      -1.54313876       2.21592073
Au      -2.44001800      -3.61278266       1.94089240
Au      -2.14858696      -1.21323884      -0.10411403
Au      -2.23706225      -1.83807980       4.07758081
Au      -2.25346153       1.36990771      -5.82074534
Au      -4.19127878       1.32620842      -3.84507400
Au      -4.18451108       3.39545767      -1.88577622
Au      -2.11822208       1.02236169      -1.96383169
Au      -2.32147719       3.47644335      -3.94174950
Au      -3.90745416       0.91577921       0.14412202
Au      -3.86059619       2.84227224       2.46624511
Au      -1.93645544       0.58893443       2.06380318
Au      -1.90908570       2.83092326       0.21182948
Au      -3.83555089       0.50940689       4.13818756
Au      -1.73637230       0.23116653       5.92955439
Au      -1.81672415       2.54061694       4.31751527
Au      -2.11316871       5.24208138      -1.81019119
Au      -3.77633768       4.92525859       0.48728439
Au      -1.78842131       4.68216635       2.55176078
Au      -1.63596759       6.67770307       0.57161170
Au      -0.42848471      -5.00929901      -2.55904728
Au      -0.28990005      -5.38081850       1.40927740
Au       1.63505951      -5.30853401      -0.69083373
Au      -0.37023977      -0.74863945      -6.10383417
Au      -0.39012418      -2.93425956      -4.40228308
Au      -0.20316298      -1.13560220      -2.24457885
Au       1.90159084      -3.43752041      -2.79564993
Au       1.93677839      -1.30431909      -4.57712851
Au      -0.24181699      -3.20579345      -0.39981013
Au      -0.04948399      -1.51174830       1.78118089
Au       1.94419659      -3.66858886       1.57980191
Au       1.89359089      -1.43931044      -0.35804005
Au      -0.14214611      -3.67267043       3.58424563
Au       0.11225626      -1.85050079       5.65254765
Au       2.15099614      -1.90787727       3.70772086
Au      -0.16558196       3.22650982      -5.74239015
Au       1.71436737       1.10767713      -6.02302927
Au      -0.17984475       1.05554632      -3.93814464
Au       0.00488767       2.90155348      -1.88025811
Au       1.91938076       0.74267117      -2.16363331
Au       2.06780096       3.07290660      -4.03029672
Au      -0.01172646       0.69736328      -0.05221128
Au       0.22153600       2.51266489       2.15106446
Au       2.10742999       0.41414136       1.86946158
Au       2.13905341       2.58902003       0.05995539
Au       0.16724792       0.32103066       3.84636921
Au       0.39705796       2.11185514       6.01035127
Au       2.25206565       0.03668929       5.73853671
Au       2.58764629       2.41719542       4.25732436
Au       0.03323162       5.06472204      -3.67937691
Au       0.24869172       6.75173335      -1.49037700
Au       2.27272867       4.83576701      -1.90108643
Au       0.23417872       4.58082170       0.31125065
Au       0.46278907       6.37905435       2.47469294
Au       2.61858917       4.55404292       2.48289489
Au       2.34437323       6.45054109       0.41251523
Au       0.45095485       4.30242911       4.31078271
Au       3.97823789      -1.59016663      -2.72105354
Au       3.76599297      -3.53424918      -0.65394270
Au       4.02211348      -1.82039809       1.64920396
Au       5.77346536      -1.62364707      -0.54185352
Au       3.81646033       0.80830147      -4.24034692
Au       4.11448528       2.77748767      -2.17825663
Au       5.80660875       0.52560833      -2.32823275
Au       3.89994450       0.47862904      -0.25096922
Au       4.46058277       2.49673625       2.20842230
Au       5.98816874       0.18879151       1.64387431
Au       6.01643377       2.33674459      -0.14058654
Au       4.19204275       0.12035913       3.75739618
Au       4.24704267       4.45164382       0.14684981
C        3.82030256      -5.23374996       4.32471851
C        2.55296344      -5.69752530       5.01597743
O        3.74106276      -5.31640392       2.87904813
O        4.03597416      -3.87598967       4.65506101
H        1.70494499      -5.08150661       4.67224608
H        2.65336779      -5.58862139       6.10383417
H        2.34799632      -6.75173335       4.78284659
H        3.40856768      -6.19775248       2.62865957
H        4.69636648      -5.83562853       4.63911425
H        4.78992682      -3.54366857       4.11615392
