# Supplementary material for: Construction of Sabatier Volcanoes for CO2 Hydrogenation to C1‐2 Oxygenates Using Data‐Efficient Machine Learning
Source: Adv Sci (Weinh). 2026 Jun 16:e75932. Online ahead of print. doi: 10.1002/advs.75932 (PMC13336856; doi:10.1002/advs.75932)
Supplement: Supplementary file 3 — Supporting File 3: advs75932‐sup‐0003‐SI7.zip. [file ADVS-9999-e75932-s003.zip › SI/Intermediates/Au/36/struct.xyz]

87
Properties=species:S:1:pos:R:3 pbc="F F F"
Au      -5.89145692      -2.00317194      -0.39693237
Au      -5.93209367      -0.03201103      -2.36854928
Au      -5.90674971      -0.00081010       1.62165200
Au      -5.94331015       1.98465077      -0.35196206
Au      -1.96719302      -5.91165148      -0.41656809
Au      -4.23436053      -2.27985476      -2.65520369
Au      -2.26765169      -4.23422384      -2.67236959
Au      -2.26427796      -2.24355795      -4.60552469
Au      -3.98908937      -4.01889327      -0.42171730
Au      -4.08452696      -2.14549002       1.75520445
Au      -2.12516654      -4.10053548       1.74339740
Au      -2.02059522      -2.01556805      -0.38564473
Au      -2.13496864      -2.14395578       3.72204310
Au      -2.00701564       0.00244619      -6.28043471
Au      -4.02848831      -0.02265068      -4.38665848
Au      -4.13503363       2.13930087      -2.50326292
Au      -2.03863783      -0.01460348      -2.40715393
Au      -2.15623564       2.14753497      -4.45537091
Au      -3.92486693       0.00526064      -0.38782288
Au      -4.25861042       2.25982123       1.90109591
Au      -2.05524445       0.02146975       1.66115525
Au      -2.04538784       2.02114628      -0.35334150
Au      -4.04081726       0.01671435       3.66290235
Au      -2.00572415      -0.00812065       5.54949430
Au      -2.27288161       2.23379675       3.85292158
Au      -2.18146281       4.11837901      -2.50190655
Au      -4.05445957       4.00782627      -0.34366444
Au      -2.31614282       4.22224525       1.91353294
Au      -2.04814823       5.90730861      -0.33339059
Au      -0.00105391      -5.87941214      -2.39876945
Au       0.03966531      -5.92363532       1.60039556
Au       2.01153994      -5.90007707      -0.39867492
Au      -0.01200278      -1.95278991      -6.29503380
Au      -0.01838486      -3.98328438      -4.40643182
Au      -0.01581658      -2.00323130      -2.39997333
Au       2.14452856      -4.05536769      -2.52808765
Au       2.14255514      -2.09430170      -4.48493023
Au       0.00775369      -3.89710305      -0.38061787
Au       0.02463763      -2.00389232       1.66793270
Au       2.19827417      -4.13301993       1.79393124
Au       2.02294577      -1.98864573      -0.35980577
Au       0.00992588      -4.02733418       3.62904953
Au       0.02174851      -2.00376891       5.51944944
Au       2.37277057      -2.38987937       3.97222006
Au      -0.00462940       2.01879396      -6.27836362
Au       1.98790143       0.05889608      -6.29109283
Au      -0.00503391       0.02551103      -4.28606388
Au       0.00712130       2.03651401      -2.39012667
Au       2.03187238       0.05326477      -2.39847061
Au       2.23730397       2.30114921      -4.59088798
Au      -0.01365998       0.01902624      -0.36958485
Au      -0.04175310       2.03429484       1.66360739
Au       2.02451019      -0.01706716       1.69267644
Au       2.00921386       2.03674036      -0.36661121
Au      -0.02046716       0.00855655       3.54874878
Au      -0.02161311       1.96574026       5.55646978
Au       2.01549797      -0.03588041       5.52182488
Au       2.11713276       2.13059994       3.73419716
Au      -0.00368295       4.02733736      -4.36326500
Au      -0.01811210       5.92363532      -2.33744349
Au       2.25241459       4.26353973      -2.63749607
Au      -0.04152907       3.91313150      -0.36994880
Au      -0.06201645       5.88537448       1.63938417
Au       2.10871143       4.09391099       1.78384944
Au       1.95048958       5.89925463      -0.36575153
Au      -0.07087705       4.00847002       3.67043475
Au       4.09841453      -2.07661134      -2.51709444
Au       4.02901375      -3.96930591      -0.36707408
Au       4.16260945      -2.15589032       1.81152730
Au       5.94331015      -1.93130540      -0.38402513
Au       4.01899730       0.08237478      -4.40501715
Au       4.22493656       2.31656018      -2.64470851
Au       5.90704919       0.07978787      -2.38759937
Au       3.91634051       0.03418979      -0.36388357
Au       4.07630058       2.15083341       1.76132499
Au       5.93472359       0.02107650       1.63582461
Au       5.90641330       2.02621605      -0.38620920
Au       4.05251069       0.00483420       3.67260221
Au       3.99099791       4.03184377      -0.39729362
C        3.36538909      -5.03386899       5.17417254
C        3.58631417      -3.55380724       5.36472714
O        4.92299697      -3.23084282       5.18168771
H        3.72015158      -5.36367770       4.19038475
H        3.93130923      -5.57812228       5.95173370
H        2.30163770      -5.27931241       5.26829610
H        3.16596355      -3.14719861       6.29503380
H        5.04517453      -2.27929403       5.35543076
