# Supplementary material for: Construction of Sabatier Volcanoes for CO2 Hydrogenation to C1‐2 Oxygenates Using Data‐Efficient Machine Learning
Source: Adv Sci (Weinh). 2026 Jun 16:e75932. Online ahead of print. doi: 10.1002/advs.75932 (PMC13336856; doi:10.1002/advs.75932)
Supplement: Supplementary file 3 — Supporting File 3: advs75932‐sup‐0003‐SI7.zip. [file ADVS-9999-e75932-s003.zip › SI/Intermediates/Au/37/struct.xyz]

88
Properties=species:S:1:pos:R:3 pbc="F F F"
Au      -6.08996357      -1.90361882      -0.43436237
Au      -6.02949075       0.20864121      -2.34472658
Au      -6.09739453      -0.03090681       1.63504887
Au      -6.03621228       2.08148945      -0.27446499
Au      -2.22753406      -5.87610680      -0.56808538
Au      -4.24036350      -1.95935440      -2.56055886
Au      -2.30072312      -3.94829100      -2.62532575
Au      -2.24006179      -1.88661987      -4.47941632
Au      -4.22070934      -3.95084832      -0.49173670
Au      -4.45442295      -2.31714029       1.82674211
Au      -2.51737096      -4.30676805       1.75979081
Au      -2.20904010      -1.98660987      -0.37840232
Au      -2.52691605      -2.44545310       3.82153124
Au      -2.04299201       0.34511625      -6.18945438
Au      -4.10005531       0.29199629      -4.33212950
Au      -4.32149056       2.44999090      -2.48746581
Au      -2.14322284       0.15843087      -2.31604443
Au      -2.32331910       2.51819647      -4.41295845
Au      -4.06707281       0.06271295      -0.32415210
Au      -4.25744587       2.08684919       1.91068713
Au      -2.21620805      -0.08061299       1.72749320
Au      -2.15380327       2.06324380      -0.21685343
Au      -4.23716862      -0.17393788       3.68478605
Au      -2.24872156      -0.28218773       5.61188563
Au      -2.32552515       1.95885714       3.90182735
Au      -2.32654675       4.37680065      -2.35237871
Au      -4.11778310       4.07591007      -0.15766075
Au      -2.26155180       4.00660773       2.03579206
Au      -2.06380134       5.93214632      -0.01423029
Au      -0.17489194      -5.80408274      -2.53998898
Au      -0.28566047      -6.00688313       1.43675995
Au       1.76760077      -5.92951027      -0.53599168
Au      -0.05449014      -1.68773324      -6.25355831
Au      -0.10802649      -3.80505629      -4.46387068
Au      -0.11292028      -1.91697906      -2.37979892
Au       2.10507928      -4.15107751      -2.71022072
Au       2.16244645      -2.08406713      -4.55855899
Au      -0.21311951      -3.90522840      -0.45981627
Au      -0.25183828      -2.11822891       1.65983883
Au       1.85687695      -4.19934974       1.67722060
Au       1.85073697      -2.04976695      -0.34226204
Au      -0.31391789      -4.21509822       3.55661874
Au      -0.30277969      -2.28657097       5.55350591
Au       1.83985870      -2.33462812       3.73451247
Au      -0.04235558       2.29297980      -6.05868899
Au       1.94717786       0.25683702      -6.12698271
Au      -0.08092799       0.20181112      -4.16389551
Au      -0.10942169       2.13202891      -2.18447033
Au       1.91644592       0.05657981      -2.24740189
Au       2.08020457       2.31105622      -4.20426236
Au      -0.15259313       0.01000921      -0.26249834
Au      -0.12730845       1.92253188       1.86355705
Au       1.84496529      -0.11504279       1.79981531
Au       1.90789327       1.99533667      -0.10272667
Au      -0.22657046      -0.18641175       3.65052599
Au      -0.20761707       1.69644622       5.74843719
Au       1.74241197      -0.30645547       5.68045728
Au       2.07963034       2.03063556       4.12721448
Au      -0.06496423       4.22241560      -4.07466763
Au      -0.05522811       6.00688313      -1.95807321
Au       2.07241154       4.16798605      -2.14840099
Au      -0.09642971       3.91033155      -0.06687969
Au      -0.08531759       5.79926052       2.02420628
Au       2.14028582       4.08509789       2.26146149
Au       1.92495842       5.87573228       0.08600960
Au      -0.13183670       3.80665401       3.95130076
Au       4.09133995      -2.21310837      -2.56939074
Au       3.81643230      -4.07570392      -0.43832691
Au       3.86825116      -2.27671313       1.83223900
Au       5.73405201      -2.08441185      -0.28076047
Au       3.93672130       0.11709621      -4.20693591
Au       4.00077718       2.17364666      -2.20421037
Au       5.79130981      -0.00032024      -2.14734685
Au       3.76849519      -0.06135146      -0.18542258
Au       4.07693461       2.09682695       2.19570946
Au       5.73239073      -0.16288898       1.84074755
Au       5.78547045       1.90733396      -0.04003012
Au       3.79923373      -0.20996594       3.82970885
Au       3.92076601       3.95770269       0.04490755
C        5.00394035      -3.71304942       5.28081891
C        4.58493876      -4.72775346       4.23441352
O        5.20524602      -4.35560438       2.97361061
H        6.09739453      -3.68871847       5.38741143
H        4.55722348      -3.96359665       6.25355831
H        3.48564865      -4.73523388       4.11893788
H        4.65826957      -2.70727762       4.99399604
H        4.91272587      -5.74489512       4.51146520
H        4.83751978      -4.92763798       2.25800307
