# Supplementary material for: Construction of Sabatier Volcanoes for CO2 Hydrogenation to C1‐2 Oxygenates Using Data‐Efficient Machine Learning
Source: Adv Sci (Weinh). 2026 Jun 16:e75932. Online ahead of print. doi: 10.1002/advs.75932 (PMC13336856; doi:10.1002/advs.75932)
Supplement: Supplementary file 3 — Supporting File 3: advs75932‐sup‐0003‐SI7.zip. [file ADVS-9999-e75932-s003.zip › SI/Intermediates/Au/38/struct.xyz]

9
Properties=species:S:1:pos:R:3 pbc="F F F"
C        0.07463727      -0.56591102      -0.02831097
C       -0.07477750       0.57135656       0.97077307
O        0.40655060       0.00789010      -1.31207993
H        0.87132785      -1.26023934       0.30007716
H       -0.86864270      -1.14050859      -0.09678796
H       -0.87132785       1.26023934       0.65495715
H        0.86313007       1.13921178       1.05244654
H       -0.33024467       0.17274318       1.96388837
H        0.50819783      -0.71999823      -1.96388837
