# Supplementary material for: Construction of Sabatier Volcanoes for CO2 Hydrogenation to C1‐2 Oxygenates Using Data‐Efficient Machine Learning
Source: Adv Sci (Weinh). 2026 Jun 16:e75932. Online ahead of print. doi: 10.1002/advs.75932 (PMC13336856; doi:10.1002/advs.75932)
Supplement: Supplementary file 3 — Supporting File 3: advs75932‐sup‐0003‐SI7.zip. [file ADVS-9999-e75932-s003.zip › SI/Intermediates/Au/39/struct.xyz]

87
Properties=species:S:1:pos:R:3 pbc="F F F"
Au      -6.65326283      -2.13871373      -0.01699103
Au      -6.67233057      -0.13468139      -2.01986617
Au      -6.71460693      -0.14579782       1.93921104
Au      -6.73400312       1.86430997      -0.05891749
Au      -2.63621063      -5.94823372       0.02713262
Au      -4.83301492      -2.25488990      -2.16881544
Au      -2.80946590      -4.15161682      -2.12887887
Au      -2.86494321      -2.21106991      -4.11624518
Au      -4.71890011      -4.11602930       0.00804698
Au      -4.96033272      -2.32725352       2.22444236
Au      -2.95129038      -4.24160320       2.25170835
Au      -2.74945000      -2.09195857       0.00965215
Au      -3.02379504      -2.26269620       4.20875006
Au      -2.75790285      -0.05936552      -5.93616507
Au      -4.78920186      -0.08985489      -4.05365268
Au      -4.99755200       2.11388014      -2.25798274
Au      -2.79331862      -0.05568987      -2.04734528
Au      -3.04539106       2.15824127      -4.23059168
Au      -4.68498472      -0.10265857      -0.01610229
Au      -4.94990940       2.06583426       2.09864415
Au      -2.79778880      -0.06698570       1.99836098
Au      -2.83545105       1.96211023      -0.05425771
Au      -4.81415724      -0.07211593       3.96295248
Au      -2.82443491       0.00149328       5.89477163
Au      -2.98984331       2.12270251       4.06043039
Au      -3.07617031       4.11750646      -2.26087905
Au      -4.87858348       3.92704102      -0.04382693
Au      -3.02004511       4.07949852       2.09419623
Au      -2.89704530       5.87292654      -0.06640847
Au      -0.64312268      -5.93405994      -1.98229822
Au      -0.68772934      -5.91539373       2.03121255
Au       1.35256123      -5.86931269       0.01660144
Au      -0.72160014      -2.02410258      -5.93725045
Au      -0.67069284      -4.03878113      -4.03016039
Au      -0.69471959      -2.05088887      -2.01841920
Au       1.51180145      -4.15991783      -2.26205214
Au       1.51018638      -2.21067811      -4.24334717
Au      -0.66456223      -3.93194359       0.02823047
Au      -0.73406450      -2.03084151       2.02056929
Au       1.40247906      -4.06154254       2.19701571
Au       1.35439624      -2.04629625      -0.00487499
Au      -0.77861352      -3.98392161       4.05556773
Au      -0.82198560      -1.93631664       5.94393220
Au       1.30274460      -1.99593191       4.11809217
Au      -0.82297424       1.96399295      -5.93862507
Au       1.22397264       0.01047880      -5.94393220
Au      -0.75654004      -0.03699725      -3.92697149
Au      -0.82307588       2.00489006      -2.05597994
Au       1.26379668      -0.00164517      -2.02436684
Au       1.32773104       2.16510313      -4.12896487
Au      -0.75561979      -0.02603383      -0.01802058
Au      -0.80087933       2.02253026       1.99247787
Au       1.25053166       0.05218757       2.01911243
Au       1.21589509       2.06042586      -0.00462643
Au      -0.81061563       0.03399830       3.90393459
Au      -0.86137653       2.04990284       5.89357616
Au       1.15997358       0.13038475       5.93852435
Au       1.38863501       2.34439467       4.20045079
Au      -0.87525954       4.00146674      -4.06625472
Au      -0.90345025       5.89054635      -2.03652086
Au       1.29040605       4.13579313      -2.18593291
Au      -0.85636811       3.90328120      -0.03133925
Au      -0.88381110       5.93063017       1.92671497
Au       1.36930674       4.27238085       2.20927822
Au       1.10353450       5.94823372      -0.03754019
Au      -0.87562150       4.03720751       3.95644930
Au       3.46269770      -2.12914084      -2.26988751
Au       3.39865200      -4.01517921      -0.24081717
Au       3.34864642      -1.98539815       2.19057575
Au       5.15635001      -1.88022457      -0.00116077
Au       3.24227427       0.04555058      -4.04385115
Au       3.27151176       2.19513871      -2.14550634
Au       5.13674041       0.10541482      -1.99973538
Au       3.14526068       0.05826030       0.02389696
Au       3.36691408       2.34827615       2.23565032
Au       5.14016563       0.16165299       2.02165010
Au       5.08201217       2.10027837       0.00436230
Au       3.20774520       0.18130870       4.05231844
Au       3.16298492       4.10459434      -0.01105653
C        4.57006504      -4.89060073       2.50396541
C        5.97207803      -4.34918831       2.75339984
O        3.57991833      -4.08340406       3.08705579
H        4.41908550      -4.97758684       1.37400008
H        4.45524322      -5.92437671       2.88304533
H        6.07501288      -3.35631417       2.28478516
H        6.73400312      -5.01864423       2.32576995
H        6.15289988      -4.24169520       3.81750630
