# Supplementary material for: Construction of Sabatier Volcanoes for CO2 Hydrogenation to C1‐2 Oxygenates Using Data‐Efficient Machine Learning
Source: Adv Sci (Weinh). 2026 Jun 16:e75932. Online ahead of print. doi: 10.1002/advs.75932 (PMC13336856; doi:10.1002/advs.75932)
Supplement: Supplementary file 3 — Supporting File 3: advs75932‐sup‐0003‐SI7.zip. [file ADVS-9999-e75932-s003.zip › SI/Intermediates/Au/4/struct.xyz]

84
Properties=species:S:1:pos:R:3 pbc="F F F"
Au      -5.94676126      -1.78647301      -0.00872497
Au      -5.92204855       0.28237525      -1.96522529
Au      -5.90388431       0.13505480       2.01640624
Au      -5.87960621       2.20492067       0.06102768
Au      -2.10094358      -5.76974505      -0.13220288
Au      -4.14092913      -1.89361856      -2.16954665
Au      -2.21361008      -3.89106606      -2.23242363
Au      -2.18574476      -1.87449433      -4.13622487
Au      -4.09019518      -3.84312386      -0.05787752
Au      -4.26247129      -2.15127798       2.22475552
Au      -2.33864509      -4.15256436       2.16783878
Au      -2.06773296      -1.88366954      -0.03102095
Au      -2.29420707      -2.24099421       4.18086155
Au      -2.02114119       0.32025914      -5.89871728
Au      -4.03655679       0.31809832      -3.99702727
Au      -4.20793178       2.51333176      -2.19213899
Au      -2.03746489       0.22110967      -2.01951637
Au      -2.25262726       2.53287023      -4.16393222
Au      -3.91637998       0.17739036       0.01412803
Au      -4.04797089       2.25015609       2.20313627
Au      -2.02126485       0.07056360       2.02763463
Au      -1.99123320       2.17098893       0.03751451
Au      -3.99937890       0.03402177       4.02928330
Au      -1.97080630      -0.03706250       5.91532061
Au      -2.07422006       2.16225162       4.15471424
Au      -2.20858507       4.44040374      -2.14861467
Au      -3.94977021       4.19294832       0.09370314
Au      -2.04717426       4.17154645       2.24478646
Au      -1.89049959       6.04599251       0.14755011
Au      -0.09532789      -5.75200064      -2.15378340
Au      -0.11604443      -5.85989853       1.83242104
Au       1.88972985      -5.83594427      -0.18799820
Au      -0.04110589      -1.72404112      -5.95990942
Au      -0.05582388      -3.79891178      -4.12213261
Au      -0.02145265      -1.86210118      -2.08185844
Au       2.18380122      -4.10279522      -2.39732474
Au       2.21478532      -2.09004845      -4.30794692
Au      -0.07612884      -3.80599678      -0.11199145
Au      -0.05988469      -1.97125222       1.96334246
Au       2.04807717      -4.06551111       1.99440668
Au       1.99323316      -1.95792583      -0.08761968
Au      -0.08827318      -4.01936461       3.90685363
Au      -0.03174320      -2.04678984       5.85655568
Au       2.08294893      -2.15114400       4.00282552
Au      -0.01017134       2.26158901      -5.85621557
Au       1.97005116       0.21540735      -5.91854931
Au      -0.01758678       0.21531253      -3.91364373
Au       0.00717448       2.18958835      -1.97590147
Au       2.02041569       0.10585124      -2.03988807
Au       2.15180751       2.31204243      -4.04719576
Au       0.00076235       0.10802018      -0.00748728
Au       0.07260439       2.07415029       2.07213083
Au       2.03915525       0.03363759       2.01024418
Au       2.07044374       2.09487506       0.05983114
Au       0.01043202       0.00509998       3.90729065
Au       0.08203218       1.93711388       5.95990942
Au       2.02140126      -0.07236249       5.89629559
Au       2.33419745       2.22130553       4.28055720
Au       0.01627672       4.23421856      -3.91173171
Au       0.07809381       6.06762390      -1.83596498
Au       2.19495116       4.21664053      -2.03469637
Au       0.07352050       4.01680292       0.10044736
Au       0.13536250       5.95670592       2.14414955
Au       2.35983102       4.23476904       2.36923071
Au       2.10488061       5.97806693       0.16257977
Au       0.12421954       4.00602844       4.11543215
Au       4.18104409      -2.17177867      -2.34999691
Au       3.94907962      -3.98313919      -0.16779567
Au       4.05948260      -2.14877942       2.04306272
Au       5.88036921      -1.99395007      -0.10605765
Au       4.00210225       0.11154638      -4.04122829
Au       4.12005975       2.21866583      -2.09327328
Au       5.90570300       0.03980966      -2.02676698
Au       3.91886133       0.03140924      -0.02160530
Au       4.28667644       2.23652146       2.30802654
Au       5.92432889      -0.03466812       1.96605544
Au       5.94676126       1.99309935       0.04101372
Au       4.03837067      -0.04486047       3.99730149
Au       4.09414350       4.05284672       0.11862308
C        4.75357423      -4.55760934       4.57040518
O        5.43578148      -4.34068905       3.58201537
O        4.96042530      -5.56359100       5.45462817
H        3.86988612      -3.96277379       4.87167902
H        5.74643137      -6.06762390       5.13482595
