# Supplementary material for: Construction of Sabatier Volcanoes for CO2 Hydrogenation to C1‐2 Oxygenates Using Data‐Efficient Machine Learning
Source: Adv Sci (Weinh). 2026 Jun 16:e75932. Online ahead of print. doi: 10.1002/advs.75932 (PMC13336856; doi:10.1002/advs.75932)
Supplement: Supplementary file 3 — Supporting File 3: advs75932‐sup‐0003‐SI7.zip. [file ADVS-9999-e75932-s003.zip › SI/Intermediates/Au/40/struct.xyz]

86
Properties=species:S:1:pos:R:3 pbc="F F F"
Au      -5.90318859      -2.12120750       0.14281781
Au      -6.00973894      -0.07477284      -1.79244382
Au      -5.90623844      -0.18056907       2.17377830
Au      -6.00184756       1.87035896       0.22718751
Au      -1.90795832      -5.96447649      -0.09099981
Au      -4.19852496      -2.21173748      -2.09423970
Au      -2.17413160      -4.12977947      -2.20184705
Au      -2.26301072      -2.10249140      -4.09618692
Au      -3.95098216      -4.09140268       0.02376658
Au      -4.08492218      -2.33625828       2.27264273
Au      -2.08990320      -4.26683772       2.16526961
Au      -2.00969398      -2.05127261       0.03318670
Au      -2.09213775      -2.38604549       4.21064546
Au      -2.19321013       0.12088179      -5.81006566
Au      -4.17396399      -0.00617630      -3.88374851
Au      -4.29533179       2.15275480      -1.98556568
Au      -2.11642245       0.03374835      -1.95101414
Au      -2.39143394       2.25877000      -3.99342693
Au      -3.94705047      -0.08169869       0.13794894
Au      -4.17510511       2.03191623       2.36533349
Au      -2.00093177      -0.09512713       2.10635659
Au      -2.10355297       1.98999241       0.11914881
Au      -3.94985476      -0.19575745       4.14179234
Au      -1.85593795      -0.20554823       5.95960468
Au      -2.13072893       2.00273266       4.26339061
Au      -2.39044423       4.17247333      -2.00339399
Au      -4.16574622       3.94598280       0.24576093
Au      -2.24427397       4.01811017       2.35862939
Au      -2.17869143       5.86080493       0.22329245
Au       0.05660610      -5.85967616      -2.12146203
Au       0.14514980      -5.97135571       1.82325065
Au       2.11807948      -5.84954122      -0.20643708
Au      -0.13584455      -1.80730860      -5.94020692
Au      -0.04025060      -3.86509801      -4.06364025
Au      -0.01154944      -1.93810022      -2.03136128
Au       2.21389089      -4.03807378      -2.36547430
Au       2.11419696      -2.01745024      -4.27354179
Au       0.04319211      -3.90355302      -0.09624664
Au       0.06992574      -2.07389077       1.99429723
Au       2.21049814      -4.07261989       1.94923139
Au       2.07690814      -1.98623711      -0.08450414
Au       0.10959266      -4.12930616       3.92364055
Au       0.14926835      -2.16092845       5.89921303
Au       2.34761116      -2.33117533       4.12348723
Au      -0.25418823       2.16123978      -5.82680710
Au       1.80112014       0.22520870      -5.95960468
Au      -0.11770738       0.11333458      -3.87981071
Au      -0.12011588       2.08580068      -1.94453101
Au       1.97931997       0.10922301      -2.05118092
Au       1.97978920       2.36599511      -4.13416262
Au      -0.01617186       0.00859109       0.02095165
Au       0.01368797       1.93681260       2.08793635
Au       2.09138343      -0.07072407       2.01964255
Au       1.97937955       2.05708622       0.03511967
Au       0.10148129      -0.14185252       3.93100308
Au       0.10911350       1.80079736       5.95931882
Au       2.16142560      -0.12671243       5.85043675
Au       2.25469461       2.13219374       4.17273244
Au      -0.24801639       4.14104877      -3.89181330
Au      -0.23664555       5.97135571      -1.80978566
Au       1.99207884       4.26559983      -2.13111910
Au      -0.10893256       3.90488586       0.12832555
Au      -0.11478576       5.85841467       2.14833700
Au       2.12097654       4.13128273       2.23726492
Au       1.82969666       5.95976996       0.10393563
Au       0.00337902       3.87810031       4.10540134
Au       4.14552220      -2.03105519      -2.37505365
Au       4.12195616      -3.93016105      -0.27785050
Au       4.25432940      -2.11468185       1.96164777
Au       6.00206655      -1.85334713      -0.27357170
Au       3.88003884       0.21578975      -4.13613135
Au       3.97886728       2.32315931      -2.20359864
Au       5.81667625       0.21385061      -2.14957797
Au       3.92322528       0.05651948      -0.05175586
Au       4.14934394       2.22412982       2.12731515
Au       6.00973894       0.11996177       1.82278222
Au       5.84236710       2.14572943      -0.11794983
Au       4.15513097       0.06224857       3.92780652
Au       3.89798270       4.12431743       0.00605994
C        4.78705531      -4.16023085       4.09280445
C        3.85081050      -3.49997638       5.09498086
O        5.48920060      -3.31424358       3.22224673
H        5.56605776      -4.67788525       4.70149310
H        4.23448021      -4.95618351       3.54443034
H        4.37057192      -2.77210105       5.73087538
H        3.30919718      -4.23267996       5.69347172
