# Supplementary material for: Construction of Sabatier Volcanoes for CO2 Hydrogenation to C1‐2 Oxygenates Using Data‐Efficient Machine Learning
Source: Adv Sci (Weinh). 2026 Jun 16:e75932. Online ahead of print. doi: 10.1002/advs.75932 (PMC13336856; doi:10.1002/advs.75932)
Supplement: Supplementary file 3 — Supporting File 3: advs75932‐sup‐0003‐SI7.zip. [file ADVS-9999-e75932-s003.zip › SI/Intermediates/Au/41/struct.xyz]

84
Properties=species:S:1:pos:R:3 pbc="F F F"
Au      -6.01785406      -1.93393736      -0.18099377
Au      -5.94505603       0.03838972      -2.23335537
Au      -6.04787578       0.07959638       1.75633875
Au      -5.97439007       2.05112330      -0.29615847
Au      -2.13952594      -5.88698195      -0.00496680
Au      -4.14503344      -2.12936107      -2.28006957
Au      -2.20366245      -4.11037295      -2.19284768
Au      -2.13451151      -2.18705309      -4.19039722
Au      -4.14324139      -3.97437264      -0.07889357
Au      -4.39606487      -2.18085604       2.11640661
Au      -2.45472143      -4.16487281       2.20717477
Au      -2.13269478      -2.00422792      -0.07829099
Au      -2.48373605      -2.16534727       4.13018896
Au      -1.93231098      -0.07613713      -6.04701769
Au      -4.00345141      -0.00468180      -4.20930536
Au      -4.24020102       2.26960019      -2.51103848
Au      -2.06417531       0.00272990      -2.16701794
Au      -2.22774008       2.21180264      -4.42265037
Au      -4.00002484       0.03768244      -0.18627881
Au      -4.20825238       2.21159878       1.89467598
Au      -2.16345221       0.03910659       1.88800065
Au      -2.09452582       2.04657748      -0.20088922
Au      -4.20476993       0.08614971       3.82700611
Au      -2.22842207       0.11556717       5.76861102
Au      -2.29620827       2.23115653       3.90695082
Au      -2.25765885       4.21361541      -2.49867769
Au      -4.06206352       4.05733008      -0.30186674
Au      -2.22858060       4.15403028       1.90867178
Au      -2.02094682       5.93028858      -0.27077250
Au      -0.07446352      -5.94573118      -1.96430156
Au      -0.21215849      -5.86881400       2.01877636
Au       1.85185691      -5.92672245       0.05961418
Au       0.06209528      -2.10480700      -5.95616604
Au       0.00973778      -4.09055603      -4.02197947
Au      -0.03451237      -2.06265790      -2.07265656
Au       2.20256086      -4.29845147      -2.21936786
Au       2.26961335      -2.37287955      -4.21738659
Au      -0.12554801      -3.91063179      -0.01289565
Au      -0.17427141      -1.98349757       1.97519756
Au       1.94977122      -4.06847076       2.17413613
Au       1.92232704      -2.04519696      -0.02166865
Au      -0.25800370      -3.93701685       4.00476391
Au      -0.27020997      -1.87647773       5.85872581
Au       1.91691055      -2.06736556       4.09274178
Au       0.06487378       1.87861898      -6.03374240
Au       2.05924227      -0.15079217      -5.94379127
Au       0.01208119      -0.07489759      -3.99955067
Au      -0.03760722       1.98760548      -2.15420432
Au       1.99347283      -0.07808918      -2.06389962
Au       2.16898858       2.03113459      -4.16387621
Au      -0.08590056       0.00282937      -0.08935732
Au      -0.09565036       2.06557050       1.89650180
Au       1.89281037       0.04496495       1.98917314
Au       1.96055863       2.00935853      -0.05709054
Au      -0.18294044       0.07894642       3.82355625
Au      -0.19314114       2.10593099       5.78321623
Au       1.76553860       0.11210697       5.87036725
Au       2.10300026       2.33007339       4.15760707
Au       0.02154787       3.93949867      -4.18066249
Au       0.00602823       5.87199718      -2.19427864
Au       2.14021958       4.02991540      -2.24315471
Au      -0.04884891       3.91313231      -0.16549918
Au      -0.05613179       5.94573118       1.79006777
Au       2.17326411       4.25492182       2.15910968
Au       1.96973340       5.88748604      -0.13295815
Au      -0.11128316       4.09110432       3.84877771
Au       4.18391830      -2.35384659      -2.20549803
Au       3.89581946      -4.05754126       0.05760963
Au       3.91566339      -2.11323132       2.16608407
Au       5.80945475      -2.05072922       0.08136359
Au       4.03515708      -0.14927010      -4.00246181
Au       4.08145448       2.04868523      -2.15280387
Au       5.87786420      -0.11336293      -1.93282253
Au       3.83041067      -0.03346925       0.00812425
Au       4.11328000       2.27041180       2.24305274
Au       5.77766973      -0.00119710       2.05741599
Au       5.84959653       1.93689388       0.04236413
Au       3.83571468       0.07149982       4.03204060
Au       3.97370546       3.97782345      -0.02984038
C        5.14143990      -3.97038590       5.02854336
H        6.04787578      -4.58910895       5.05373754
H        4.31721651      -4.53876667       4.57950377
H        4.86621458      -3.66839329       6.04701769
H        5.33011655      -3.07093060       4.41104509
