# Supplementary material for: Construction of Sabatier Volcanoes for CO2 Hydrogenation to C1‐2 Oxygenates Using Data‐Efficient Machine Learning
Source: Adv Sci (Weinh). 2026 Jun 16:e75932. Online ahead of print. doi: 10.1002/advs.75932 (PMC13336856; doi:10.1002/advs.75932)
Supplement: Supplementary file 3 — Supporting File 3: advs75932‐sup‐0003‐SI7.zip. [file ADVS-9999-e75932-s003.zip › SI/Intermediates/Au/44/struct.xyz]

80
Properties=species:S:1:pos:R:3 pbc="F F F"
Au      -5.90438408      -1.98314130      -0.03065804
Au      -5.91451725      -0.01410953      -2.00468958
Au      -5.90401436       0.02913497       1.98078511
Au      -5.91391451       2.00694405       0.01558319
Au      -2.00520282      -5.91404927      -0.02506894
Au      -4.25694033      -2.27752571      -2.30128403
Au      -2.27662592      -4.22466882      -2.27648041
Au      -2.30291933      -2.27722106      -4.25516151
Au      -4.02019003      -4.01294832      -0.04972942
Au      -4.09725412      -2.12584280       2.12312741
Au      -2.13470363      -4.08037608       2.11393240
Au      -2.03742265      -2.01711166      -0.03390762
Au      -2.13476515      -2.11842274       4.07651493
Au      -2.00702392      -0.01331690      -5.90986264
Au      -4.02742858      -0.02343999      -4.02423489
Au      -4.11413830       2.15294465      -2.15068550
Au      -2.04046015      -0.00668455      -2.03845715
Au      -2.15365138       2.15382276      -4.11097147
Au      -3.92061584       0.01557681      -0.01610796
Au      -4.25544386       2.30033864       2.27700032
Au      -2.03597797       0.03184850       2.01337854
Au      -2.04126342       2.04053912       0.00699847
Au      -4.01788762       0.04737872       4.00898641
Au      -2.00271470       0.02130057       5.90953412
Au      -2.27526530       2.27488694       4.22287459
Au      -2.15271668       4.11380892      -2.15054283
Au      -4.02799381       4.02769094       0.02542319
Au      -2.30072459       4.25523143       2.27724558
Au      -2.00707395       5.91329197       0.01584587
Au      -0.02339772      -5.91377319      -2.00443666
Au       0.00974434      -5.91270732       1.98187706
Au       1.98614748      -5.91216185       0.00779442
Au      -0.03108448      -1.98033495      -5.90089844
Au      -0.04931652      -4.01041316      -4.01746708
Au      -0.03277814      -2.01564175      -2.03508905
Au       2.11626879      -4.07962602      -2.13510167
Au       2.12502012      -2.12503038      -4.09648399
Au      -0.00395337      -3.91048160      -0.00527772
Au       0.01766999      -2.02306231       2.01964518
Au       2.28124112      -4.30888890       2.27802908
Au       2.02381299      -2.02393580       0.01693023
Au       0.01576346      -4.01277384       4.00706293
Au       0.01090246      -1.98696422       5.90553783
Au       2.28262249      -2.28369695       4.30414372
Au       0.01377901       2.00711936      -5.90948858
Au       1.98059416       0.03115601      -5.90062154
Au      -0.01647580       0.01634409      -3.91710463
Au       0.00660762       2.03970736      -2.03845897
Au       2.01592276       0.03255234      -2.03506793
Au       2.27776910       2.30275921      -4.25481845
Au      -0.01156563       0.01130180      -0.01240923
Au      -0.03207817       2.03514605       2.01336279
Au       2.02303535      -0.01830278       2.01989516
Au       2.01735675       2.03664016      -0.03374025
Au      -0.00358806       0.00307205       3.90573555
Au      -0.02173282       2.00184647       5.90986264
Au       1.98602399      -0.01229766       5.90585893
Au       2.11818850       2.13357078       4.07705875
Au       0.02406049       4.02721127      -4.02376394
Au       0.01464826       5.91404927      -2.00417528
Au       2.27817430       4.25674143      -2.30096819
Au      -0.01578717       3.91966883      -0.01622765
Au      -0.02913909       5.90255720       1.98072930
Au       2.12603642       4.09594958       2.12361790
Au       1.98343685       5.90278545      -0.03019766
Au      -0.04750625       4.01669447       4.00911018
Au       4.07934535      -2.11686098      -2.13488562
Au       4.01275525      -4.01332685       0.01345300
Au       4.30912471      -2.28261102       2.27863336
Au       5.91192865      -1.98722053       0.00805604
Au       4.01096312       0.04894721      -4.01723874
Au       4.22539314       2.27619389      -2.27609056
Au       5.91382264       0.02243070      -2.00388073
Au       3.91078867       0.00328990      -0.00490268
Au       4.08042838       2.13338527       2.11470417
Au       5.91258588      -0.01110191       1.98274435
Au       5.91451725       2.00384324      -0.02406075
Au       4.01243561      -0.01716990       4.00771562
Au       4.01361443       4.01887117      -0.04896414
H        3.45379781      -3.45479264       3.43472857
