# Supplementary material for: Construction of Sabatier Volcanoes for CO2 Hydrogenation to C1‐2 Oxygenates Using Data‐Efficient Machine Learning
Source: Adv Sci (Weinh). 2026 Jun 16:e75932. Online ahead of print. doi: 10.1002/advs.75932 (PMC13336856; doi:10.1002/advs.75932)
Supplement: Supplementary file 3 — Supporting File 3: advs75932‐sup‐0003‐SI7.zip. [file ADVS-9999-e75932-s003.zip › SI/Intermediates/Au/45/struct.xyz]

81
Properties=species:S:1:pos:R:3 pbc="F F F"
Au      -5.91294505      -2.01463252      -0.02333572
Au      -5.90750419      -0.00461955      -2.01640517
Au      -5.93531752      -0.02526658       1.94068029
Au      -5.92110946       1.99018232      -0.04587238
Au      -1.99332236      -5.91893746       0.00967060
Au      -4.10821181      -2.16890846      -2.17933730
Au      -2.11459673      -4.11038316      -2.13194216
Au      -2.14193840      -2.17300170      -4.12069511
Au      -4.03331740      -4.04228968      -0.00897594
Au      -4.21204825      -2.23153304       2.20876949
Au      -2.23897586      -4.18484994       2.22086181
Au      -2.02243813      -2.05607812       0.01499307
Au      -2.28629084      -2.23258116       4.20311596
Au      -1.97478912      -0.01105504      -5.91125354
Au      -4.00896441       0.00185527      -4.04201633
Au      -4.16250985       2.19137915      -2.23997923
Au      -2.00918724      -0.01500041      -2.03856939
Au      -2.24267768       2.23451361      -4.24267482
Au      -3.90985394      -0.01276216      -0.02050947
Au      -4.12933751       2.15234806       2.11276725
Au      -2.01741179      -0.02428137       1.99469327
Au      -2.02386253       2.01868717      -0.05398239
Au      -4.02884107       0.00277735       3.96363817
Au      -2.02869952       0.02208442       5.88069602
Au      -2.17270745       2.17144214       4.07529991
Au      -2.20132096       4.15652373      -2.24227870
Au      -4.02142231       4.01421460      -0.02685618
Au      -2.15793656       4.12664591       2.11127212
Au      -2.00034663       5.91643399      -0.04940513
Au       0.02583207      -5.93466897      -1.96477655
Au      -0.02858989      -5.93080261       1.99859896
Au       2.04523851      -5.93315449       0.00533453
Au       0.02003962      -2.01380046      -5.92217575
Au       0.03584422      -4.02065263      -4.00738101
Au       0.03634433      -2.05003145      -2.00201851
Au       2.23070047      -4.21619105      -2.25325686
Au       2.25322186      -2.25517199      -4.22273477
Au       0.04577063      -3.94395519       0.02679450
Au       0.01245787      -2.04468531       2.01211703
Au       2.13065330      -4.15759007       2.20419392
Au       2.08112931      -2.07990543       0.00131841
Au      -0.06840629      -3.99367506       4.03154449
Au      -0.06291681      -1.95471680       5.92368331
Au       2.06136537      -2.05695291       4.08674647
Au       0.00238866       1.96817006      -5.91275429
Au       2.00792017      -0.02370444      -5.92368331
Au       0.03082824      -0.03591666      -3.90853112
Au       0.00876019       2.00486583      -2.03998358
Au       2.04762048      -0.03706986      -2.00437899
Au       2.16524843       2.13953721      -4.12405190
Au       0.01736868      -0.01912252      -0.00962436
Au       0.02109560       2.01638584       1.99245667
Au       2.04525027      -0.00937689       2.01055772
Au       2.05191510       2.02331601       0.01121890
Au      -0.01885056       0.02014126       3.89189803
Au      -0.02185635       2.03048168       5.87922885
Au       1.95878031       0.06824524       5.92202972
Au       2.23081141       2.29014967       4.19893810
Au      -0.01250461       4.00331832      -4.04472386
Au      -0.00665410       5.90363375      -2.02100260
Au       2.15988819       4.10676368      -2.18422583
Au       0.00521289       3.90732663      -0.02394229
Au       0.01726590       5.93466897       1.93522716
Au       2.22605047       4.21453850       2.20340938
Au       2.00540096       5.91311849      -0.03004489
Au      -0.00648595       4.02935396       3.95967858
Au       4.21611150      -2.22813731      -2.25492634
Au       4.07873991      -4.07457163      -0.17471830
Au       4.15911293      -2.12306211       2.19999795
Au       5.93531752      -2.03797429       0.00124718
Au       4.01710401      -0.03568956      -4.01200406
Au       4.10398843       2.11591612      -2.13668422
Au       5.93220229      -0.02088412      -1.97105949
Au       3.94311434      -0.04206381       0.02326569
Au       4.18150656       2.24345855       2.21445653
Au       5.93208962       0.03693835       1.99386087
Au       5.91564422       1.99921171       0.00243729
Au       3.99621388       0.07531034       4.02856629
Au       4.03603412       4.03703472      -0.01515216
O        4.26731165      -4.25719972       3.05604059
H        4.79271348      -4.78113403       2.40401287
