# Supplementary material for: Construction of Sabatier Volcanoes for CO2 Hydrogenation to C1‐2 Oxygenates Using Data‐Efficient Machine Learning
Source: Adv Sci (Weinh). 2026 Jun 16:e75932. Online ahead of print. doi: 10.1002/advs.75932 (PMC13336856; doi:10.1002/advs.75932)
Supplement: Supplementary file 3 — Supporting File 3: advs75932‐sup‐0003‐SI7.zip. [file ADVS-9999-e75932-s003.zip › SI/Intermediates/Au/46/struct.xyz]

82
Properties=species:S:1:pos:R:3 pbc="F F F"
Au      -5.84545447      -2.16506098       0.09425082
Au      -5.93056498      -0.15200074      -1.91707268
Au      -5.87017793      -0.18319083       2.06391014
Au      -5.95780689       1.82960640       0.05503376
Au      -1.82716036      -5.97329823       0.05048179
Au      -4.05969211      -2.25371397      -2.07988730
Au      -2.04041951      -4.15601776      -2.09381692
Au      -2.12853894      -2.20176384      -4.06412661
Au      -3.90473979      -4.13655651       0.08983045
Au      -4.13217246      -2.38865899       2.32806113
Au      -2.11577183      -4.29498110       2.30293293
Au      -1.96746811      -2.09214878       0.04624681
Au      -2.15067019      -2.33228268       4.26803170
Au      -2.07220736      -0.05100423      -5.88727796
Au      -4.06898175      -0.08338426      -3.96632347
Au      -4.32606408       2.15059543      -2.22272052
Au      -2.05169783      -0.04226831      -2.00126771
Au      -2.38818554       2.19716003      -4.20734589
Au      -3.90597578      -0.11074204       0.04712295
Au      -4.11233681       2.02030371       2.17713588
Au      -1.98952324      -0.08264753       2.04656193
Au      -2.07898681       1.97146019      -0.00067725
Au      -3.94783806      -0.13761105       4.06182770
Au      -1.90132692      -0.06704063       5.93478992
Au      -2.13179498       2.07882420       4.11409377
Au      -2.41808769       4.16824117      -2.25013092
Au      -4.12322661       3.90532503       0.01127964
Au      -2.21158427       4.04071580       2.14724249
Au      -2.15596822       5.85911292      -0.00582704
Au       0.15208806      -5.92158196      -1.99197963
Au       0.16804755      -5.91929482       2.00955785
Au       2.15644040      -5.86882086      -0.04341981
Au      -0.01100547      -2.01480564      -5.90889372
Au       0.08830481      -4.03500447      -4.02080390
Au       0.04729130      -2.04155375      -2.02802249
Au       2.34955800      -4.17656977      -2.29094719
Au       2.27143003      -2.21964693      -4.25980477
Au       0.11147034      -3.92594125       0.00778919
Au       0.06612437      -2.03510375       2.03105983
Au       2.26111043      -4.02990378       2.09288236
Au       2.07965346      -1.98091204      -0.04094035
Au       0.13217162      -4.02459420       4.03213771
Au       0.12139894      -1.99460897       5.91072997
Au       2.23858154      -2.05755370       4.06094086
Au      -0.15468466       1.98379395      -5.91430134
Au       1.90357258       0.02049792      -5.93478992
Au      -0.05700948      -0.01058723      -3.91433250
Au      -0.10729006       2.02565036      -2.03444636
Au       1.99130603       0.02058741      -2.05054485
Au       2.01009905       2.17835013      -4.11979972
Au      -0.00220960      -0.00383376      -0.00501821
Au      -0.00972181       2.03419509       2.02050580
Au       2.04609565       0.08110082       1.99241677
Au       1.96662569       2.08312438      -0.01580919
Au       0.05248557       0.00757497       3.90977333
Au       0.04328961       2.01129086       5.90239599
Au       2.06688081       0.08466618       5.88511243
Au       2.26153654       2.33961659       4.19444734
Au      -0.20029813       4.01262764      -4.02739446
Au      -0.21108478       5.91025585      -2.00786342
Au       1.98389441       4.15043413      -2.16792320
Au      -0.10692125       3.91779411      -0.00828741
Au      -0.11843054       5.92268978       1.98244971
Au       2.17578808       4.29715821       2.22373202
Au       1.82721031       5.97329823      -0.02121766
Au      -0.02489013       4.03106070       4.00824939
Au       4.26265276      -2.16437096      -2.32861712
Au       4.12849021      -3.91455793      -0.08607531
Au       4.17355390      -2.00898941       2.07580912
Au       5.95780689      -1.83743067      -0.09336241
Au       3.95202154       0.06724190      -4.06451466
Au       4.00060222       2.24148679      -2.19416019
Au       5.87615489       0.13698753      -2.06933581
Au       3.90623584       0.10693228      -0.05609766
Au       4.19757849       2.39282301       2.20906961
Au       5.93243229       0.18568231       1.90961477
Au       5.84474081       2.15882627      -0.06638138
Au       4.06326563       0.15127096       3.95830342
Au       3.90042565       4.13023897      -0.03047879
O        3.98274669      -5.31291780       4.00675105
H        3.37493357      -4.95213925       4.67918124
H        4.57697957      -4.56432580       3.79502924
