# Supplementary material for: Construction of Sabatier Volcanoes for CO2 Hydrogenation to C1‐2 Oxygenates Using Data‐Efficient Machine Learning
Source: Adv Sci (Weinh). 2026 Jun 16:e75932. Online ahead of print. doi: 10.1002/advs.75932 (PMC13336856; doi:10.1002/advs.75932)
Supplement: Supplementary file 3 — Supporting File 3: advs75932‐sup‐0003‐SI7.zip. [file ADVS-9999-e75932-s003.zip › SI/Intermediates/Au/5/struct.xyz]

5
Properties=species:S:1:pos:R:3 pbc="F F F"
C       -0.16509442      -0.10225937      -0.12452095
O        0.26086767      -1.14471368       0.33405273
O        0.25718007       1.14471368       0.22848101
H       -0.95613516      -0.01507333      -0.89329917
H        0.95613516       1.02541884       0.89329917
