# Supplementary material for: Construction of Sabatier Volcanoes for CO2 Hydrogenation to C1‐2 Oxygenates Using Data‐Efficient Machine Learning
Source: Adv Sci (Weinh). 2026 Jun 16:e75932. Online ahead of print. doi: 10.1002/advs.75932 (PMC13336856; doi:10.1002/advs.75932)
Supplement: Supplementary file 3 — Supporting File 3: advs75932‐sup‐0003‐SI7.zip. [file ADVS-9999-e75932-s003.zip › SI/Intermediates/Au/6/struct.xyz]

85
Properties=species:S:1:pos:R:3 pbc="F F F"
Au      -5.94160169      -1.89459248       0.13922294
Au      -5.96876725       0.18620982      -1.78790847
Au      -5.84661580      -0.01004044       2.20782749
Au      -5.87949947       2.07042284       0.27808326
Au      -2.06790593      -5.88232978      -0.19258284
Au      -4.20714738      -1.98671663      -2.09333161
Au      -2.27638718      -3.97275356      -2.25746621
Au      -2.30633019      -1.91095386      -4.12497279
Au      -4.03830057      -3.92160522      -0.02313418
Au      -4.16020870      -2.27242229       2.28731939
Au      -2.23170871      -4.26641573       2.12382995
Au      -2.02090895      -1.97407662       0.02584948
Au      -2.12563118      -2.38655799       4.17753470
Au      -2.19271972       0.31754429      -5.83960987
Au      -4.15660960       0.23837628      -3.87905302
Au      -4.25446141       2.40948434      -1.99868055
Au      -2.10218942       0.15103487      -1.95170071
Au      -2.34360338       2.45367857      -4.00280947
Au      -3.90777154       0.04773771       0.14535114
Au      -4.01532089       2.11492981       2.38445834
Au      -1.95328683      -0.07177943       2.11890190
Au      -2.00982338       2.05713289       0.15279427
Au      -3.89950506      -0.14328971       4.16520647
Au      -1.79979944      -0.24355997       5.97830082
Au      -1.96666703       1.97224617       4.25784791
Au      -2.28262542       4.35184666      -1.98543201
Au      -3.98518257       4.08472532       0.28959886
Au      -2.04220051       4.04054349       2.40003687
Au      -1.93259481       5.93813525       0.31383294
Au      -0.14655179      -5.80444198      -2.27880398
Au      -0.03332808      -6.00161294       1.72733322
Au       1.89024834      -5.93902607      -0.37545503
Au      -0.20582414      -1.70031996      -6.00916485
Au      -0.17971961      -3.80353999      -4.19201805
Au      -0.06761475      -1.91576886      -2.10374847
Au       2.10977371      -4.12856108      -2.53438005
Au       2.06473333      -2.06054500      -4.38782772
Au      -0.06469879      -3.89915709      -0.18180641
Au       0.05837344      -2.11606474       1.97821062
Au       2.09461686      -4.19349098       1.81353029
Au       2.00157173      -2.03395822      -0.16455710
Au       0.00091859      -4.22950237       3.86104588
Au       0.12777832      -2.27152319       5.84992227
Au       2.23523402      -2.37532899       3.95459502
Au      -0.18723836       2.26910044      -5.81079525
Au       1.79383883       0.24610313      -5.98312152
Au      -0.13341701       0.18184649      -3.90805226
Au      -0.07732523       2.13235085      -1.93752867
Au       1.95394132       0.06738019      -2.08895856
Au       2.02877098       2.31737258      -4.08424485
Au      -0.00615437       0.01572805       0.01131305
Au       0.10514499       1.93706903       2.13437791
Au       2.09862154      -0.11680691       1.98994276
Au       2.02793575       1.98796761       0.05527474
Au       0.14939175      -0.18987117       3.93984642
Au       0.21494603       1.73760271       6.00916485
Au       2.18466775      -0.26044928       5.86785708
Au       2.37670015       2.02452460       4.23005793
Au      -0.09793539       4.22008209      -3.84487189
Au      -0.01713679       6.00161294      -1.73375943
Au       2.11537555       4.17996133      -2.03174978
Au       0.03474928       3.91318250       0.17614869
Au       0.12592010       5.82031521       2.26136883
Au       2.33717515       4.07085825       2.34706534
Au       2.04314928       5.88571504       0.20953562
Au       0.19198034       3.85559724       4.20695424
Au       4.09857342      -2.18696043      -2.49983218
Au       3.95276886      -4.06552018      -0.38681427
Au       4.10496372      -2.26903904       1.85177829
Au       5.88708015      -2.05095348      -0.32219600
Au       3.87420312       0.12759141      -4.15632021
Au       4.04233098       2.18509673      -2.16890719
Au       5.82892888       0.01795575      -2.20007047
Au       3.91041591      -0.04086080      -0.11861372
Au       4.28519456       2.09187194       2.19061467
Au       5.96876725      -0.15330963       1.81865591
Au       5.93772600       1.91265355      -0.09610631
Au       4.16598224      -0.12873509       3.91803792
Au       4.03350220       3.94758934       0.07300154
C        4.47211968      -4.33931790       4.42266964
O        3.66382671      -3.50746437       5.13378403
O        5.41342769      -3.65305838       3.49906398
H        5.10800813      -4.90232779       5.13646178
H        5.84013675      -2.95209018       4.03012820
H        3.94870302      -5.03942656       3.72670245
