# Supplementary material for: Construction of Sabatier Volcanoes for CO2 Hydrogenation to C1‐2 Oxygenates Using Data‐Efficient Machine Learning
Source: Adv Sci (Weinh). 2026 Jun 16:e75932. Online ahead of print. doi: 10.1002/advs.75932 (PMC13336856; doi:10.1002/advs.75932)
Supplement: Supplementary file 3 — Supporting File 3: advs75932‐sup‐0003‐SI7.zip. [file ADVS-9999-e75932-s003.zip › SI/Intermediates/Au/7/struct.xyz]

83
Properties=species:S:1:pos:R:3 pbc="F F F"
Au      -5.91314889      -1.99296787       0.01602740
Au      -5.91173164       0.01679833      -1.99991030
Au      -5.91729842      -0.01457715       1.98930403
Au      -5.91516199       1.99649471      -0.02687221
Au      -1.99486100      -5.91185914       0.02434700
Au      -4.09081485      -2.13218698      -2.13094889
Au      -2.12805990      -4.09477594      -2.12579931
Au      -2.12868293      -2.13503448      -4.09051597
Au      -4.01925317      -4.01815487       0.03419640
Au      -4.23825566      -2.26731866       2.26976692
Au      -2.27456648      -4.23217669       2.27365122
Au      -2.03107197      -2.02570379       0.02278725
Au      -2.27634395      -2.26498205       4.23250040
Au      -1.99008700       0.01266028      -5.91046848
Au      -4.01569490       0.02886308      -4.02149343
Au      -4.23591958       2.27045668      -2.27916415
Au      -2.02963421       0.02060358      -2.02852659
Au      -2.27195524       2.27024788      -4.24141451
Au      -3.91884296       0.00186656      -0.00350426
Au      -4.09932085       2.13535364       2.12351932
Au      -2.03444795      -0.01438507       2.02460036
Au      -2.03624928       2.03183242      -0.02751631
Au      -4.02662642      -0.02720901       4.01431488
Au      -2.00452904      -0.01019210       5.90788122
Au      -2.14064248       2.13877778       4.08851495
Au      -2.27234052       4.23380616      -2.27866481
Au      -4.02625176       4.02331130      -0.04392968
Au      -2.13918440       4.09700214       2.12404623
Au      -2.00096572       5.91370689      -0.02722038
Au       0.02349362      -5.91370689      -1.98269721
Au      -0.01948204      -5.91097421       1.99992851
Au       2.00115606      -5.91207639      -0.00722101
Au       0.02509556      -1.99844709      -5.90464109
Au       0.03945799      -4.01875871      -4.00621334
Au       0.02035188      -2.02528060      -2.02180814
Au       2.27840418      -4.23830227      -2.26147339
Au       2.27491585      -2.27255107      -4.22129997
Au      -0.00138042      -3.91290555       0.00246568
Au      -0.02728989      -2.01939585       2.02570293
Au       2.11596818      -4.07983619       2.12579215
Au       2.02652247      -2.02229529      -0.02121233
Au      -0.03843261      -4.01274337       4.02020116
Au      -0.02651245      -1.98581704       5.91046848
Au       2.11017939      -2.10889562       4.07968416
Au      -0.01302773       1.98686966      -5.90972184
Au       2.00194342      -0.02373132      -5.90446246
Au       0.00219114      -0.00321218      -3.91149600
Au      -0.02364248       2.02606983      -2.02848351
Au       2.02831300      -0.01781123      -2.02400160
Au       2.13493289       2.12869108      -4.09043522
Au      -0.00490003       0.00546132      -0.00081938
Au       0.01216437       2.03316356       2.02227933
Au       2.02253929       0.03379165       2.02745656
Au       2.02428616       2.03344832       0.02109811
Au      -0.00932653       0.01026732       3.91277965
Au       0.00837555       2.00312889       5.90876516
Au       1.98729676       0.02774152       5.91040651
Au       2.26420022       2.27845255       4.23376249
Au      -0.03097016       4.01293907      -4.01969916
Au      -0.01894625       5.91080025      -1.99900214
Au       2.13163285       4.09055207      -2.13186132
Au      -0.00749847       3.91635898      -0.00603301
Au       0.01172133       5.91301716       1.98687495
Au       2.26797900       4.24045449       2.27222247
Au       1.99147823       5.90888332       0.01575991
Au       0.02528508       4.02327688       4.01217890
Au       4.24101862      -2.27350653      -2.26097318
Au       4.02346185      -4.01782993      -0.02016606
Au       4.07371231      -2.09949427       2.11554669
Au       5.91724596      -1.99320325      -0.00827248
Au       4.02347840      -0.03709704      -4.00944374
Au       4.09511716       2.12965525      -2.12538140
Au       5.91729842      -0.01783551      -1.98598479
Au       3.91655881       0.00836627       0.00126017
Au       4.23227797       2.27737959       2.27318129
Au       5.91565862       0.02662620       2.00246203
Au       5.91610031       1.99932369       0.02296339
Au       4.01598968       0.04372115       4.02314207
Au       4.01845149       4.02021530       0.03494220
C        4.71002879      -4.40490391       4.28512044
O        4.54067717      -4.19371145       5.47349751
H        4.17148892      -5.21614822       3.73445060
H        5.41641465      -3.79459001       3.64840806
