# Supplementary material for: Construction of Sabatier Volcanoes for CO2 Hydrogenation to C1‐2 Oxygenates Using Data‐Efficient Machine Learning
Source: Adv Sci (Weinh). 2026 Jun 16:e75932. Online ahead of print. doi: 10.1002/advs.75932 (PMC13336856; doi:10.1002/advs.75932)
Supplement: Supplementary file 3 — Supporting File 3: advs75932‐sup‐0003‐SI7.zip. [file ADVS-9999-e75932-s003.zip › SI/Intermediates/Au/9/struct.xyz]

86
Properties=species:S:1:pos:R:3 pbc="F F F"
Au      -5.94079934      -1.91224715       0.08531419
Au      -5.95561017       0.15718672      -1.86964183
Au      -5.87643471      -0.00487911       2.12167841
Au      -5.88947820       2.06709372       0.16759395
Au      -2.07201468      -5.88083312      -0.12264110
Au      -4.16572991      -2.00601752      -2.10816324
Au      -2.23353722      -3.99533217      -2.21416281
Au      -2.24683843      -1.96915533      -4.11074269
Au      -4.06609166      -3.95750211      -0.00932198
Au      -4.21800862      -2.28536740       2.28745442
Au      -2.28550910      -4.27708138       2.18851530
Au      -2.05229751      -1.99485686       0.00814084
Au      -2.21303047      -2.37436726       4.20781292
Au      -2.12392409       0.23231081      -5.86565232
Au      -4.10804922       0.20708094      -3.93296959
Au      -4.25993638       2.39760465      -2.11412547
Au      -2.07733116       0.11295440      -1.98603544
Au      -2.33958051       2.43600022      -4.11739149
Au      -3.91884998       0.04934988       0.08418004
Au      -4.02980033       2.11670155       2.28235337
Au      -1.98960837      -0.05189648       2.06991618
Au      -2.01352107       2.05472243       0.07809506
Au      -3.94195402      -0.10842404       4.10044849
Au      -1.87642006      -0.17923118       5.94717533
Au      -2.02025152       2.02519260       4.19770777
Au      -2.27114694       4.33406383      -2.09240233
Au      -3.97778878       4.07089673       0.17309526
Au      -2.04417274       4.04724528       2.29906620
Au      -1.92910227       5.93515910       0.20603412
Au      -0.10154493      -5.84151910      -2.17703560
Au      -0.05694795      -5.97378552       1.80914395
Au       1.91462231      -5.93396960      -0.24678397
Au      -0.13035907      -1.79723113      -5.97246143
Au      -0.10851305      -3.87879102      -4.13621401
Au      -0.04536811      -1.95574675      -2.08546914
Au       2.16795376      -4.18918642      -2.45701165
Au       2.14842097      -2.15902623      -4.35009594
Au      -0.05895009      -3.90772312      -0.12608517
Au      -0.00737652      -2.08360110       1.96377992
Au       2.10209426      -4.17735350       1.93977725
Au       1.99693234      -2.04449770      -0.12830236
Au      -0.00951498      -4.14927514       3.89489799
Au       0.07379173      -2.17972440       5.84940888
Au       2.15082442      -2.25235030       3.94515937
Au      -0.12164553       2.18048303      -5.84491511
Au       1.87063332       0.14908978      -5.95348738
Au      -0.08609213       0.12416229      -3.91363482
Au      -0.04957345       2.09297834      -1.97097353
Au       1.98115327       0.02542839      -2.07314938
Au       2.06770058       2.23817010      -4.07432781
Au      -0.00887832       0.01053336      -0.00519442
Au       0.08711550       1.96540084       2.08382056
Au       2.06772002      -0.06102793       1.98315876
Au       2.04527696       2.00373487       0.03963162
Au       0.07753659      -0.11593254       3.91313086
Au       0.15874561       1.80628246       5.97246143
Au       2.12124847      -0.18490873       5.86554778
Au       2.38129039       2.12220928       4.25720110
Au      -0.07506405       4.14830700      -3.89608202
Au       0.00890487       5.97378552      -1.81376696
Au       2.13087707       4.13052546      -2.05361589
Au       0.03614168       3.91225427       0.11193999
Au       0.12585295       5.83826696       2.17106130
Au       2.36917713       4.13874160       2.35430079
Au       2.06035730       5.87692506       0.15509568
Au       0.15880332       3.88840407       4.13612760
Au       4.15285509      -2.24755317      -2.42992878
Au       3.96577273      -4.07057758      -0.25296460
Au       4.06842965      -2.21216118       1.93941358
Au       5.88560762      -2.06506046      -0.21129207
Au       3.93098205       0.04828014      -4.10702749
Au       4.06712779       2.14608928      -2.14923067
Au       5.86449619      -0.02470557      -2.12259168
Au       3.91190703      -0.04055432      -0.08762607
Au       4.30924465       2.16060317       2.24700774
Au       5.94815836      -0.10849640       1.87366622
Au       5.93537559       1.92153325      -0.05087609
Au       4.10507345      -0.10724660       3.93773380
Au       4.06154754       3.96626541       0.06749567
C        5.35120890      -3.65713382       5.00959632
O        5.61936849      -3.75752706       3.61260508
O        3.97685586      -3.78447081       5.36573795
H        5.95561017      -4.39603961       5.56352437
H        3.68504257      -4.70624025       5.24286992
H        5.62889642      -2.63329865       5.28515556
H        5.49841422      -4.67724120       3.29874686
