# Supplementary material for: Construction of Sabatier Volcanoes for CO2 Hydrogenation to C1‐2 Oxygenates Using Data‐Efficient Machine Learning
Source: Adv Sci (Weinh). 2026 Jun 16:e75932. Online ahead of print. doi: 10.1002/advs.75932 (PMC13336856; doi:10.1002/advs.75932)
Supplement: Supplementary file 3 — Supporting File 3: advs75932‐sup‐0003‐SI7.zip. [file ADVS-9999-e75932-s003.zip › SI/Intermediates/Co/10/struct.xyz]

7
Properties=species:S:1:pos:R:3 pbc="F F F"
C        0.17743373       0.17476329       0.43484048
O       -1.13704390      -0.29641658       0.15626142
O        1.13704390      -0.22153802      -0.53963006
H        0.56337859      -0.22299367       1.38732756
H       -1.11186884      -1.27069783       0.18057080
H        0.88239336       0.18708130      -1.38732756
H        0.07720526       1.27069783       0.47641713
