# Supplementary material for: Construction of Sabatier Volcanoes for CO2 Hydrogenation to C1‐2 Oxygenates Using Data‐Efficient Machine Learning
Source: Adv Sci (Weinh). 2026 Jun 16:e75932. Online ahead of print. doi: 10.1002/advs.75932 (PMC13336856; doi:10.1002/advs.75932)
Supplement: Supplementary file 3 — Supporting File 3: advs75932‐sup‐0003‐SI7.zip. [file ADVS-9999-e75932-s003.zip › SI/Intermediates/Co/11/struct.xyz]

85
Properties=species:S:1:pos:R:3 pbc="F F F"
Co      -5.12085944      -1.76385528      -0.10174154
Co      -5.11457499      -0.08080722      -1.76182896
Co      -5.18689041      -0.09206134       1.57052892
Co      -5.17615510       1.59243547      -0.08819347
Co      -1.57514333      -5.17260023      -0.05292356
Co      -3.38630946      -1.77646134      -1.79034746
Co      -1.61738286      -3.46860337      -1.76399754
Co      -1.62558704      -1.73784657      -3.48631831
Co      -3.47675922      -3.59812882      -0.10074434
Co      -3.45262451      -1.78414744       1.65380717
Co      -1.70024281      -3.49310884       1.66940072
Co      -1.71918567      -1.77983481      -0.03758079
Co      -1.76164710      -1.76610711       3.41601724
Co      -1.58778410       0.00619174      -5.16851168
Co      -3.47491848      -0.06181587      -3.59845599
Co      -3.44499352       1.67624076      -1.77515255
Co      -1.71544498      -0.02052765      -1.78155453
Co      -1.69291736       1.71741422      -3.47311899
Co      -3.47090497      -0.05691012      -0.06254090
Co      -3.51509788       1.65963577       1.66451896
Co      -1.78176112      -0.03687354       1.72163204
Co      -1.77510480       1.72323700      -0.02305632
Co      -3.61923827      -0.05213079       3.46179029
Co      -1.78367383      -0.03460947       5.10392462
Co      -1.81790690       1.69173152       3.42118244
Co      -1.75082689       3.43911962      -1.73696211
Co      -3.59737574       3.48771553      -0.03997714
Co      -1.81265191       3.42228441       1.69899069
Co      -1.75728614       5.12295186      -0.01402082
Co       0.12939982      -5.13214416      -1.68832014
Co       0.05160663      -5.15774867       1.65331100
Co       1.81172104      -5.10582962      -0.02095584
Co       0.11482907      -1.63686416      -5.16059329
Co       0.12625892      -3.50788122      -3.55685540
Co       0.07320088      -1.73647808      -1.74711194
Co       1.82278140      -3.40566413      -1.70808611
Co       1.81432767      -1.66126627      -3.43698314
Co       0.08230311      -3.47486744       0.00420007
Co       0.00117557      -1.77687659       1.74708963
Co       1.80298915      -3.48329359       1.75553278
Co       1.78786658      -1.73600594       0.05216598
Co      -0.08533073      -3.52531659       3.52938818
Co      -0.07356448      -1.68094418       5.14485483
Co       1.64975181      -1.66512102       3.47391588
Co       0.06961652       1.70253764      -5.12984159
Co       1.77287979       0.05847446      -5.12754136
Co       0.06470964       0.02234908      -3.46951224
Co       0.00460290       1.76858511      -1.74900176
Co       1.77965420       0.03797381      -1.70873861
Co       1.77801113       1.75628070      -3.40846465
Co      -0.00390300       0.00279873      -0.00028145
Co      -0.05298657       1.74331461       1.75791115
Co       1.71821752       0.01268621       1.77537171
Co       1.72363435       1.77839476       0.03808470
Co      -0.06571129      -0.00873324       3.47312364
Co      -0.11644894       1.65372843       5.13979025
Co       1.62199034       0.02392095       5.16851168
Co       1.65707066       1.72727070       3.48520561
Co       0.01998490       3.55489429      -3.51844593
Co      -0.03910943       5.14917646      -1.64845890
Co       1.71616097       3.48082611      -1.67261896
Co      -0.05123032       3.47336967       0.01178448
Co      -0.10618137       5.13999207       1.68788945
Co       1.64508894       3.47377022       1.76135945
Co       1.61236783       5.17260023       0.05213221
Co      -0.11046657       3.52384012       3.54226548
Co       3.49654194      -1.65510437      -1.67396060
Co       3.48479329      -3.36284884      -0.01140144
Co       3.48944892      -1.74516403       1.85780898
Co       5.14280420      -1.63111637       0.08335921
Co       3.60827298       0.10042216      -3.47674305
Co       3.47385585       1.76679013      -1.63926889
Co       5.18689041       0.06735236      -1.56462736
Co       3.46539573       0.04627718       0.07116257
Co       3.38918422       1.75227103       1.80333400
Co       5.09169779       0.05317637       1.81422415
Co       5.13345290       1.71506654       0.12850971
Co       3.35808459       0.03743823       3.49001508
Co       3.49912082       3.57337699       0.07552782
O        4.59786776      -2.60453717       4.33097007
O        3.34315415      -4.27983763       3.22836733
C        4.23745561      -3.11631619       3.05406749
H        5.14492481      -3.27373825       4.79437555
H        5.11104550      -3.56322277       2.54889081
H        2.70958794      -4.02260389       3.92513871
