# Supplementary material for: Construction of Sabatier Volcanoes for CO2 Hydrogenation to C1‐2 Oxygenates Using Data‐Efficient Machine Learning
Source: Adv Sci (Weinh). 2026 Jun 16:e75932. Online ahead of print. doi: 10.1002/advs.75932 (PMC13336856; doi:10.1002/advs.75932)
Supplement: Supplementary file 3 — Supporting File 3: advs75932‐sup‐0003‐SI7.zip. [file ADVS-9999-e75932-s003.zip › SI/Intermediates/Co/12/struct.xyz]

83
Properties=species:S:1:pos:R:3 pbc="F F F"
Co      -5.16006665      -1.64989232       0.07721740
Co      -5.16884102       0.05204504      -1.62126916
Co      -5.10929405      -0.00719974       1.83985171
Co      -5.14247354       1.72516732       0.13730585
Co      -1.68555538      -5.11087207      -0.05499412
Co      -3.50087575      -1.67614956      -1.67948948
Co      -1.77053505      -3.39248212      -1.73896048
Co      -1.81594518      -1.63502117      -3.43735850
Co      -3.56416450      -3.50289953       0.02327130
Co      -3.44055525      -1.72239765       1.78050497
Co      -1.69914001      -3.46155442       1.70961490
Co      -1.76418908      -1.73137840       0.02400042
Co      -1.68947044      -1.74592114       3.45972415
Co      -1.85865337       0.12460872      -5.06739767
Co      -3.50867098       0.07372509      -3.33592914
Co      -3.50677933       1.77046432      -1.61472095
Co      -1.79852986       0.03985666      -1.69189037
Co      -1.82875874       1.80811564      -3.35910066
Co      -3.51106061       0.01915798       0.07816682
Co      -3.44374732       1.70999814       1.82942490
Co      -1.73314660      -0.01312161       1.78390106
Co      -1.77290069       1.76339171       0.07555541
Co      -3.38362773      -0.02706917       3.49617337
Co      -1.64582406      -0.05325868       5.16180663
Co      -1.69936201       1.69617278       3.50876607
Co      -1.80618888       3.50098639      -1.62023625
Co      -3.45992404       3.42835167       0.13576789
Co      -1.73770768       3.44261958       1.82634910
Co      -1.78031050       5.12960906       0.13029334
Co      -0.04113770      -5.07784069      -1.74862421
Co      -0.00086327      -5.16970359       1.56527291
Co       1.66706530      -5.11950080      -0.13839949
Co      -0.12734419      -1.53837492      -5.16180663
Co      -0.09516392      -3.43238714      -3.59790373
Co      -0.05126735      -1.69429407      -1.77483624
Co       1.67709881      -3.38357055      -1.81199863
Co       1.64004874      -1.61031551      -3.50975600
Co       0.00708116      -3.42902354      -0.03473788
Co       0.04949930      -1.77908353       1.76409640
Co       1.77596995      -3.49662112       1.64345812
Co       1.74964609      -1.73135504      -0.04309519
Co      -0.04796766      -3.54465222       3.48070668
Co       0.05926803      -1.71080636       5.11734461
Co       1.81162134      -1.74466066       3.45355017
Co      -0.14775326       1.84520968      -5.06940012
Co       1.59130810       0.14945266      -5.14141877
Co      -0.10007835       0.09971227      -3.47846218
Co      -0.06967464       1.80182059      -1.69323059
Co       1.67568210       0.06532683      -1.77052633
Co       1.61122513       1.83106347      -3.44039897
Co      -0.01264605      -0.00619420       0.02608015
Co      -0.00455614       1.75100552       1.77808926
Co       1.75962377       0.01135225       1.73082143
Co       1.69938815       1.78489023       0.01218243
Co       0.02651285      -0.00786087       3.47388011
Co       0.05038127       1.67424993       5.15447266
Co       1.72170701      -0.01158419       5.13159914
Co       1.74335190       1.71516755       3.45046221
Co      -0.11835617       3.50941329      -3.34666595
Co      -0.09761747       5.16970359      -1.62934189
Co       1.63689956       3.52217927      -1.69364300
Co      -0.04733617       3.53052924       0.06903728
Co      -0.02289498       5.11598843       1.81910893
Co       1.71028212       3.46420592       1.76056751
Co       1.66026548       5.15508631       0.06087741
Co       0.01337541       3.40027135       3.48115783
Co       3.39079097      -1.63018746      -1.83345471
Co       3.53024227      -3.47099981      -0.19847279
Co       3.47907649      -1.65131868       1.62112587
Co       5.11540054      -1.60318265      -0.14776058
Co       3.31547376       0.12817567      -3.48661414
Co       3.35277059       1.81985427      -1.76564967
Co       5.04219361       0.11062441      -1.81998599
Co       3.44445758       0.06044100      -0.06551460
Co       3.44637746       1.75905558       1.68888265
Co       5.16884102       0.07385907       1.54607944
Co       5.06487745       1.80400173      -0.08946965
Co       3.58906997       0.07867908       3.46184974
Co       3.35370904       3.47963274      -0.00513390
C        3.17431054      -2.97977696       3.94627884
O        2.90092299      -4.31521914       3.44085069
O        4.21306548      -2.83035199       4.58126137
H        3.72623440      -4.84588629       3.51847582
