# Supplementary material for: Construction of Sabatier Volcanoes for CO2 Hydrogenation to C1‐2 Oxygenates Using Data‐Efficient Machine Learning
Source: Adv Sci (Weinh). 2026 Jun 16:e75932. Online ahead of print. doi: 10.1002/advs.75932 (PMC13336856; doi:10.1002/advs.75932)
Supplement: Supplementary file 3 — Supporting File 3: advs75932‐sup‐0003‐SI7.zip. [file ADVS-9999-e75932-s003.zip › SI/Intermediates/Co/13/struct.xyz]

81
Properties=species:S:1:pos:R:3 pbc="F F F"
Co      -5.15697325      -1.66864882      -0.00688404
Co      -5.15102193       0.00623210      -1.68141961
Co      -5.15682283       0.00671168       1.67169156
Co      -5.14935836       1.68158012      -0.00348196
Co      -1.66340559      -5.15671516       0.00556608
Co      -3.45776586      -1.71980411      -1.72372788
Co      -1.72445655      -3.44822830      -1.71944765
Co      -1.72690325      -1.71953565      -3.46143023
Co      -3.53935429      -3.53402407      -0.01147379
Co      -3.45964236      -1.71436288       1.71559700
Co      -1.73193650      -3.44691084       1.71462014
Co      -1.75178482      -1.73860840      -0.00096511
Co      -1.73170739      -1.71753343       3.44874791
Co      -1.67848959       0.00540393      -5.15709364
Co      -3.54251834      -0.00304853      -3.54527148
Co      -3.45715425       1.72692573      -1.72825057
Co      -1.75533816       0.00168484      -1.75578883
Co      -1.72533408       1.72756195      -3.45670891
Co      -3.47978776       0.00564902      -0.00498877
Co      -3.45622621       1.72031400       1.72493273
Co      -1.75130983      -0.00080392       1.74139314
Co      -1.75497580       1.75299476      -0.00028812
Co      -3.53745631       0.01012277       3.53878479
Co      -1.66191923      -0.01099098       5.16093249
Co      -1.72180204       1.71554946       3.45382480
Co      -1.72505996       3.45391208      -1.72614373
Co      -3.54155772       3.54160037       0.00619668
Co      -1.72501748       3.45599043       1.72382226
Co      -1.67718555       5.15209830      -0.00144958
Co      -0.00081561      -5.15360067      -1.66696664
Co      -0.00492038      -5.13891351       1.66819929
Co       1.66837153      -5.13447215      -0.00011508
Co      -0.00967919      -1.67252965      -5.15967457
Co      -0.02736218      -3.53784894      -3.54175471
Co      -0.00834115      -1.74057740      -1.75957056
Co       1.70885790      -3.44620097      -1.73233196
Co       1.71091255      -1.72037049      -3.46084578
Co      -0.01890013      -3.45164034      -0.02015951
Co       0.01358176      -1.76910709       1.76775886
Co       1.77824665      -3.49821412       1.76069539
Co       1.74774099      -1.75803736      -0.00272787
Co      -0.08447879      -3.53924330       3.53873454
Co      -0.00242929      -1.67317887       5.13999276
Co       1.78052310      -1.76772030       3.49602098
Co      -0.01054860       1.68577482      -5.15745255
Co       1.66023934       0.00818943      -5.16093249
Co      -0.00767620       0.00530180      -3.48227602
Co      -0.00090360       1.75004426      -1.75108869
Co       1.74293605      -0.00091830      -1.75523418
Co       1.71296943       1.72812650      -3.46276439
Co       0.00260892      -0.00541466       0.00447199
Co      -0.00728221       1.75474804       1.74294733
Co       1.74860096      -0.00105860       1.75886018
Co       1.74307382       1.75141939       0.00143213
Co      -0.01727072       0.01501017       3.45437005
Co       0.00239311       1.65754233       5.15953180
Co       1.67277103      -0.00749018       5.13501389
Co       1.70969635       1.72723852       3.44943324
Co       0.00822462       3.54535362      -3.54734237
Co      -0.01076860       5.15368185      -1.68369209
Co       1.71313302       3.46019564      -1.72673101
Co      -0.00717037       3.47809694      -0.00301144
Co      -0.00894993       5.15368559       1.67773476
Co       1.71119590       3.45545838       1.72295553
Co       1.65890867       5.15671516      -0.00502250
Co      -0.02519646       3.53366344       3.54422282
Co       3.44722253      -1.71909449      -1.73648394
Co       3.53727232      -3.53115542      -0.07261589
Co       3.47753452      -1.70760858       1.70301827
Co       5.15677313      -1.65773329      -0.02346144
Co       3.52203193       0.01110032      -3.55613022
Co       3.43349335       1.73234314      -1.73440833
Co       5.13209180       0.01237437      -1.68613524
Co       3.46480029      -0.00117858      -0.00035929
Co       3.44718831       1.73097879       1.72135482
Co       5.15697325       0.01850030       1.65605004
Co       5.13110650       1.68508387      -0.01176676
Co       3.53877880       0.06529867       3.53083483
Co       3.52148222       3.55222519      -0.00929637
C        2.83248175      -3.34937740       3.34061452
O        3.61509879      -3.99552968       3.96506024
