# Supplementary material for: Construction of Sabatier Volcanoes for CO2 Hydrogenation to C1‐2 Oxygenates Using Data‐Efficient Machine Learning
Source: Adv Sci (Weinh). 2026 Jun 16:e75932. Online ahead of print. doi: 10.1002/advs.75932 (PMC13336856; doi:10.1002/advs.75932)
Supplement: Supplementary file 3 — Supporting File 3: advs75932‐sup‐0003‐SI7.zip. [file ADVS-9999-e75932-s003.zip › SI/Intermediates/Co/15/struct.xyz]

82
Properties=species:S:1:pos:R:3 pbc="F F F"
Co      -5.14491439      -1.67378578       0.00201209
Co      -5.14853603       0.01670453      -1.65924286
Co      -5.14539240      -0.01518750       1.70169550
Co      -5.14942214       1.67518587       0.03713803
Co      -1.66992232      -5.13660641      -0.06002241
Co      -3.45270390      -1.70690761      -1.72041347
Co      -1.71808378      -3.41472400      -1.75455982
Co      -1.72031180      -1.68271563      -3.46752815
Co      -3.53742224      -3.52727413      -0.03519514
Co      -3.44072701      -1.72948688       1.72526437
Co      -1.70545591      -3.46577798       1.69093777
Co      -1.73820158      -1.74036168      -0.00135684
Co      -1.69612846      -1.74693829       3.44088080
Co      -1.69103147       0.06364557      -5.14150499
Co      -3.54512310       0.01045258      -3.52507966
Co      -3.45954169       1.74199894      -1.69252144
Co      -1.75026118       0.01968405      -1.74141769
Co      -1.73554669       1.76594044      -3.42956617
Co      -3.47525020       0.00505351       0.01492212
Co      -3.44671680       1.69635763       1.75642513
Co      -1.73408387      -0.01605018       1.75354974
Co      -1.75399887       1.75581578       0.02181914
Co      -3.52453537      -0.01379631       3.55281788
Co      -1.63931901      -0.05653512       5.16120252
Co      -1.70473926       1.68873712       3.48225271
Co      -1.74041648       3.47874155      -1.68775457
Co      -3.55012457       3.53755231       0.05846955
Co      -1.72101197       3.44308132       1.76744070
Co      -1.69923490       5.15521889       0.05474260
Co      -0.00409478      -5.11712727      -1.73524882
Co      -0.02072513      -5.18120170       1.59778112
Co       1.67023512      -5.15905102      -0.10401794
Co      -0.01011655      -1.60820731      -5.17007995
Co      -0.01440988      -3.48326516      -3.58475196
Co       0.01150737      -1.71789194      -1.76570023
Co       1.72463109      -3.42263578      -1.76679408
Co       1.72442255      -1.66227192      -3.47910688
Co       0.01207778      -3.45554164      -0.03547075
Co       0.04581624      -1.79513001       1.75848183
Co       1.75361798      -3.55516217       1.69062407
Co       1.78424526      -1.77195489       0.00575666
Co      -0.07374090      -3.55052023       3.49760409
Co       0.05906798      -1.71036406       5.09978034
Co       1.82797906      -1.76488959       3.46290524
Co      -0.01803581       1.74487194      -5.13159971
Co       1.66701425       0.07463482      -5.16150398
Co      -0.00712093       0.05135695      -3.47984332
Co      -0.01124467       1.77810152      -1.73394735
Co       1.74309064       0.02945107      -1.75134793
Co       1.70975224       1.76582190      -3.44089704
Co       0.00740568      -0.00092566       0.00371924
Co       0.00023226       1.74882908       1.75597761
Co       1.75408707      -0.01956554       1.73797310
Co       1.73480126       1.77354167       0.00715336
Co       0.00028221      -0.00139602       3.45711272
Co       0.02946815       1.61923374       5.17007995
Co       1.75473080      -0.02252440       5.10831025
Co       1.72643123       1.71451767       3.44723493
Co      -0.01276208       3.58876193      -3.50494114
Co      -0.02399270       5.18120170      -1.62927051
Co       1.70868776       3.49088538      -1.69355496
Co      -0.01769779       3.49570567       0.02567815
Co      -0.01733313       5.15138567       1.72117762
Co       1.71134029       3.46570286       1.74359311
Co       1.65859078       5.17186923       0.03627909
Co      -0.00711990       3.51588997       3.57237741
Co       3.45156730      -1.68204030      -1.74633216
Co       3.54624006      -3.50371403      -0.14827230
Co       3.50289372      -1.74166765       1.77441029
Co       5.12476387      -1.64077752      -0.00598297
Co       3.52615042       0.07979504      -3.55621199
Co       3.44746930       1.75868879      -1.71157921
Co       5.14734973       0.03357777      -1.68503023
Co       3.45815963       0.04561086      -0.02940015
Co       3.43867400       1.73751982       1.72084027
Co       5.12356682       0.02276767       1.71185722
Co       5.14942214       1.68819902       0.00780539
Co       3.43258840       0.04889807       3.40473307
Co       3.52873682       3.56200955       0.00757718
C        3.36606598      -2.99512072       3.29602773
O        3.10021098      -4.24379235       3.01538886
H        4.14809057      -2.84170031       4.05750161
