# Supplementary material for: Construction of Sabatier Volcanoes for CO2 Hydrogenation to C1‐2 Oxygenates Using Data‐Efficient Machine Learning
Source: Adv Sci (Weinh). 2026 Jun 16:e75932. Online ahead of print. doi: 10.1002/advs.75932 (PMC13336856; doi:10.1002/advs.75932)
Supplement: Supplementary file 3 — Supporting File 3: advs75932‐sup‐0003‐SI7.zip. [file ADVS-9999-e75932-s003.zip › SI/Intermediates/Co/16/struct.xyz]

83
Properties=species:S:1:pos:R:3 pbc="F F F"
Co      -5.13991223      -1.60755003      -0.28601524
Co      -5.15578041       0.17629196      -1.94285714
Co      -5.04869769       0.04162298       1.49967242
Co      -5.06575778       1.81990390      -0.15763076
Co      -1.83175595      -5.05284109      -0.52869320
Co      -3.53812675      -1.58717904      -2.06434456
Co      -1.85843506      -3.32792288      -2.19012555
Co      -1.87544273      -1.55054575      -3.84291459
Co      -3.48611393      -3.33349706      -0.40301051
Co      -3.42522726      -1.71384231       1.38178026
Co      -1.73442196      -3.47195647       1.27608977
Co      -1.77012136      -1.70204016      -0.38480674
Co      -1.65875603      -1.81605347       3.03655966
Co      -1.88488464       0.23589656      -5.43515593
Co      -3.52622310       0.20147226      -3.69123426
Co      -3.46096770       1.86281787      -1.93552584
Co      -1.79863102       0.10009686      -2.07148702
Co      -1.79844255       1.89273721      -3.70644424
Co      -3.48557173       0.07342954      -0.27425226
Co      -3.35150874       1.72915390       1.51364395
Co      -1.69020950      -0.02371504       1.40733853
Co      -1.70773102       1.78222538      -0.26685319
Co      -3.30447856      -0.05343230       3.14084086
Co      -1.53765590      -0.16534663       4.77680528
Co      -1.57537076       1.62704118       3.17612439
Co      -1.70851766       3.54413127      -1.92898169
Co      -3.34282548       3.48461861      -0.14884250
Co      -1.59624822       3.41395935       1.52089595
Co      -1.60845289       5.13676115      -0.14496219
Co      -0.16935348      -5.02613457      -2.29748794
Co      -0.06399118      -5.16649370       1.12696717
Co       1.60406778      -5.13459226      -0.64743828
Co      -0.20271162      -1.51386141      -5.55699968
Co      -0.18991521      -3.27584269      -3.93614756
Co      -0.09215807      -1.66950427      -2.20117142
Co       1.59633408      -3.40791106      -2.30759846
Co       1.57739071      -1.62110969      -3.95391373
Co      -0.07238163      -3.47531873      -0.52489191
Co       0.02194205      -1.80788876       1.29196049
Co       1.68096852      -3.53380009       1.12595419
Co       1.70010935      -1.76896553      -0.52009435
Co       0.03734565      -3.53877907       2.89568982
Co       0.10432727      -1.89390298       4.64387719
Co       1.90833245      -2.00606210       3.02902621
Co      -0.12973215       1.91666123      -5.42710979
Co       1.55306929       0.16854185      -5.54868596
Co      -0.11339797       0.13811776      -3.87703241
Co      -0.01565409       1.81082587      -2.06364140
Co       1.68439986       0.03460062      -2.19148482
Co       1.64849220       1.82636247      -3.82532086
Co      -0.00057630       0.00306160      -0.37943489
Co       0.08903079       1.68125971       1.41546953
Co       1.79895194      -0.10567644       1.30149635
Co       1.77645638       1.69895635      -0.36699013
Co       0.10683919      -0.12525992       3.07106112
Co       0.20093288       1.51294374       4.78521899
Co       1.85832838      -0.19905350       4.66068703
Co       1.86709815       1.56774040       3.05590577
Co      -0.03617387       3.54677716      -3.67533343
Co       0.04832148       5.16649370      -1.92063632
Co       1.74389904       3.47631479      -2.03960326
Co       0.07380003       3.48660173      -0.25921720
Co       0.15916784       5.04115205       1.51910511
Co       1.84682874       3.34627343       1.40670659
Co       1.82269766       5.06926519      -0.25692454
Co       0.17550734       3.28785607       3.15415100
Co       3.35092203      -1.72422617      -2.29613667
Co       3.33359012      -3.47494583      -0.63774014
Co       3.45454667      -1.84393793       1.14987464
Co       5.06357761      -1.81670257      -0.62270798
Co       3.30480126       0.07493197      -3.91747174
Co       3.41647842       1.72640836      -2.15975473
Co       5.04163127      -0.03049212      -2.26452730
Co       3.47742915      -0.07486087      -0.50062533
Co       3.53185773       1.58345736       1.30418188
Co       5.15578041      -0.16026165       1.15920781
Co       5.12840211       1.61850496      -0.48675576
Co       3.51180894      -0.19542034       2.91535735
Co       3.47855402       3.34459440      -0.36841092
C        2.94922525      -3.12320475       3.94902975
O        3.21871350      -3.03079140       5.28779706
H        3.46735161      -3.99326783       3.50726771
H        3.81473494      -3.75482408       5.55699968
