# Supplementary material for: Construction of Sabatier Volcanoes for CO2 Hydrogenation to C1‐2 Oxygenates Using Data‐Efficient Machine Learning
Source: Adv Sci (Weinh). 2026 Jun 16:e75932. Online ahead of print. doi: 10.1002/advs.75932 (PMC13336856; doi:10.1002/advs.75932)
Supplement: Supplementary file 3 — Supporting File 3: advs75932‐sup‐0003‐SI7.zip. [file ADVS-9999-e75932-s003.zip › SI/Intermediates/Co/17/struct.xyz]

81
Properties=species:S:1:pos:R:3 pbc="F F F"
Co      -5.01100005      -1.96267624       0.11751732
Co      -5.13231731      -0.24941313      -1.60839046
Co      -5.05394565      -0.24303257       1.83446988
Co      -5.17615622       1.47312966       0.11190089
Co      -1.46151646      -5.18473589       0.04312770
Co      -3.39156535      -1.88848262      -1.64222195
Co      -1.59003964      -3.52480092      -1.68111516
Co      -1.70775745      -1.80967995      -3.40550614
Co      -3.23718419      -3.57527045       0.07664052
Co      -3.31365792      -1.88200786       1.80171652
Co      -1.51448336      -3.51257835       1.77077986
Co      -1.64789885      -1.81732671       0.04479408
Co      -1.55682197      -1.80073490       3.47935417
Co      -1.82895798      -0.09382297      -5.06807671
Co      -3.48435322      -0.17599540      -3.34226094
Co      -3.55662741       1.55171151      -1.65054750
Co      -1.77319916      -0.08662053      -1.70427594
Co      -1.87793274       1.63223360      -3.40986313
Co      -3.48230733      -0.16543168       0.07483034
Co      -3.47873518       1.55589927       1.79597606
Co      -1.69177484      -0.08387311       1.77563347
Co      -1.81782348       1.65550260       0.03438173
Co      -3.32306073      -0.15291518       3.49292370
Co      -1.58932573      -0.06824944       5.14642949
Co      -1.72094595       1.64778229       3.47889536
Co      -1.92251443       3.35341575      -1.69137280
Co      -3.57264708       3.24802380       0.07469344
Co      -1.84093949       3.36252710       1.75287283
Co      -1.96230711       5.01744841       0.02951886
Co       0.21026940      -5.10732741      -1.70763989
Co       0.28710088      -5.08457647       1.71417732
Co       1.96031498      -5.00614749      -0.03821636
Co      -0.02626303      -1.73023522      -5.10437101
Co       0.08797383      -3.42145299      -3.40761568
Co       0.05509796      -1.73828533      -1.73975891
Co       1.85898582      -3.35580896      -1.76489430
Co       1.72983149      -1.64596803      -3.48475803
Co       0.15041645      -3.46130996      -0.01875380
Co       0.14857139      -1.75070953       1.75881718
Co       1.98655721      -3.41277126       1.73441940
Co       1.84823747      -1.67184687      -0.02278571
Co       0.23615158      -3.41125129       3.42509087
Co       0.20222555      -1.69612282       5.09463312
Co       1.94207323      -1.67600844       3.46736726
Co      -0.19380923       1.70984765      -5.10973654
Co       1.60559030       0.07027477      -5.14642949
Co      -0.07666055      -0.00411113      -3.49399531
Co      -0.11856895       1.73648451      -1.74643189
Co       1.70128623       0.07532131      -1.78102168
Co       1.56396692       1.79434930      -3.48847450
Co       0.01639079      -0.00845374       0.00778631
Co      -0.03429519       1.74338944       1.73227753
Co       1.80281176       0.07324628       1.71614773
Co       1.65644380       1.82338536      -0.03974930
Co       0.06231755       0.03066459       3.46507710
Co       0.03830429       1.72796289       5.10374461
Co       1.83105741       0.10101968       5.05203912
Co       1.72607821       1.82065280       3.39407507
Co      -0.23298384       3.40653144      -3.42420568
Co      -0.28304919       5.09657665      -1.73183241
Co       1.51805014       3.52231685      -1.76660358
Co      -0.16693792       3.48919610      -0.00985864
Co      -0.20358910       5.10574801       1.70948421
Co       1.59733055       3.53210255       1.67564672
Co       1.47414734       5.18473589      -0.04877960
Co      -0.08767228       3.41803681       3.40867191
Co       3.48449583      -1.56536945      -1.80630313
Co       3.59004963      -3.25448962      -0.08922015
Co       3.63457751      -1.59686314       1.69337408
Co       5.17615622      -1.46397123      -0.11976981
Co       3.33910521       0.15977792      -3.49113754
Co       3.32131975       1.88498673      -1.80698148
Co       5.06835760       0.24341410      -1.83357576
Co       3.46572101       0.19000178      -0.10333813
Co       3.39581329       1.89802482       1.64427773
Co       5.13238291       0.25359744       1.59139855
Co       5.02464858       1.96054123      -0.12327805
Co       3.50136863       0.18934263       3.34130051
Co       3.25175913       3.57424285      -0.08929719
C        3.27020604      -2.89342055       2.98435966
H        3.94977414      -3.49540579       3.58954371
