# Supplementary material for: Construction of Sabatier Volcanoes for CO2 Hydrogenation to C1‐2 Oxygenates Using Data‐Efficient Machine Learning
Source: Adv Sci (Weinh). 2026 Jun 16:e75932. Online ahead of print. doi: 10.1002/advs.75932 (PMC13336856; doi:10.1002/advs.75932)
Supplement: Supplementary file 3 — Supporting File 3: advs75932‐sup‐0003‐SI7.zip. [file ADVS-9999-e75932-s003.zip › SI/Intermediates/Co/18/struct.xyz]

84
Properties=species:S:1:pos:R:3 pbc="F F F"
Co      -5.12690822      -1.73702822      -0.00211083
Co      -5.16778572       0.05810866      -1.59345924
Co      -5.12164976      -0.07710402       1.73176937
Co      -5.13401649       1.67997498       0.14033562
Co      -1.72885358      -5.12916813      -0.18697411
Co      -3.47392904      -1.66073094      -1.73374271
Co      -1.76022588      -3.37941952      -1.83743527
Co      -1.77244215      -1.59822208      -3.49034849
Co      -3.42597157      -3.42718503      -0.10366470
Co      -3.42786770      -1.81108991       1.68768024
Co      -1.72586752      -3.52117393       1.58841356
Co      -1.73995366      -1.74551788      -0.04333114
Co      -1.68716076      -1.85858283       3.40082771
Co      -1.74540306       0.19009579      -5.11626407
Co      -3.58843816       0.12424027      -3.48350152
Co      -3.46970170       1.78197917      -1.60437913
Co      -1.76817870       0.06466937      -1.72181405
Co      -1.76880409       1.84460655      -3.35884553
Co      -3.47651205      -0.00986512       0.04513296
Co      -3.41783305       1.64037988       1.83844550
Co      -1.71475518      -0.08813098       1.76582108
Co      -1.73550318       1.73174914       0.09476883
Co      -3.49703625      -0.13194114       3.57052283
Co      -1.59840645      -0.20966952       5.15900867
Co      -1.66481882       1.57103034       3.52973890
Co      -1.72378046       3.50091986      -1.56136688
Co      -3.51809307       3.52920762       0.20313158
Co      -1.67465817       3.36792156       1.87852572
Co      -1.64916725       5.13005063       0.22079667
Co      -0.05419150      -5.06286103      -1.93683359
Co       0.00826518      -5.19204346       1.47490056
Co       1.64571793      -5.14657788      -0.25573858
Co      -0.08640302      -1.54224991      -5.19701135
Co      -0.07934730      -3.29489580      -3.56324017
Co      -0.02556722      -1.68190458      -1.81192004
Co       1.66544841      -3.39490939      -1.91507464
Co       1.65545559      -1.61691749      -3.55477024
Co      -0.02363909      -3.48623483      -0.15907547
Co       0.05229173      -1.86665730       1.70024281
Co       1.81387485      -3.59167215       1.60038409
Co       1.76682050      -1.80561731      -0.07578886
Co      -0.08948368      -3.69201996       3.37689060
Co       0.03562182      -1.89716271       5.08296832
Co       1.78263226      -1.88726846       3.41325643
Co      -0.06516905       1.87404014      -5.06613317
Co       1.59004642       0.17665690      -5.17847338
Co      -0.05024817       0.11785343      -3.48277333
Co      -0.00823049       1.79743761      -1.68506543
Co       1.72486351       0.03984325      -1.77467005
Co       1.69790720       1.82104419      -3.40852919
Co       0.02598560      -0.02089655       0.01324700
Co       0.04683592       1.65607651       1.81369666
Co       1.81044705      -0.11976287       1.74787586
Co       1.76393087       1.71527041       0.04486253
Co       0.06280014      -0.16602427       3.45722836
Co       0.07481756       1.45754197       5.19701135
Co       1.72269252      -0.20178961       5.14204361
Co       1.78200594       1.56310868       3.49304804
Co      -0.01169624       3.66033970      -3.39056379
Co       0.00776096       5.19204346      -1.46593870
Co       1.72353310       3.48766162      -1.60642203
Co       0.02218055       3.44944660       0.13336092
Co       0.05112172       5.06240861       1.86746953
Co       1.77280413       3.35593695       1.82710815
Co       1.71168721       5.11955390       0.17320941
Co       0.04651590       3.39253099       3.65895975
Co       3.42306114      -1.67324501      -1.85881341
Co       3.51575673      -3.56529094      -0.36706584
Co       3.51861543      -1.88395007       1.60486081
Co       5.15524323      -1.70600426      -0.17479455
Co       3.47739314       0.10515661      -3.61041832
Co       3.44134338       1.74982021      -1.70272061
Co       5.12857240       0.02570047      -1.75778998
Co       3.46982314      -0.04667110      -0.05084822
Co       3.49259400       1.62242648       1.72937471
Co       5.16778572      -0.11547053       1.59473978
Co       5.16557695       1.60703380      -0.00680618
Co       3.58017050      -0.05203249       3.47340845
Co       3.56146810       3.50227104       0.06234371
C        3.44397334      -3.63135086       2.82792685
O        3.20381034      -3.38503594       4.26093061
H        4.47894723      -3.22413681       2.65235898
H        2.48831365      -3.99673809       4.53698829
H        3.52153505      -4.71819577       2.62286541
