# Supplementary material for: Construction of Sabatier Volcanoes for CO2 Hydrogenation to C1‐2 Oxygenates Using Data‐Efficient Machine Learning
Source: Adv Sci (Weinh). 2026 Jun 16:e75932. Online ahead of print. doi: 10.1002/advs.75932 (PMC13336856; doi:10.1002/advs.75932)
Supplement: Supplementary file 3 — Supporting File 3: advs75932‐sup‐0003‐SI7.zip. [file ADVS-9999-e75932-s003.zip › SI/Intermediates/Co/19/struct.xyz]

82
Properties=species:S:1:pos:R:3 pbc="F F F"
Co      -5.04639182      -1.95396889       0.16782913
Co      -5.20150838      -0.26746715      -1.49280202
Co      -5.07845485      -0.29094198       1.85945626
Co      -5.22835493       1.39559767       0.19959042
Co      -1.37647117      -5.23600054       0.02131128
Co      -3.41737221      -1.89314053      -1.62060666
Co      -1.60590558      -3.53039307      -1.68891217
Co      -1.74515143      -1.79368815      -3.41106767
Co      -3.33500625      -3.72286988       0.08746119
Co      -3.29461646      -1.92039695       1.83031145
Co      -1.46107873      -3.54417890       1.77268295
Co      -1.65859739      -1.84230078       0.04689039
Co      -1.48455575      -1.86529795       3.48298408
Co      -1.85268188      -0.05410461      -5.08735513
Co      -3.66506317      -0.16058375      -3.40981919
Co      -3.61225377       1.54391474      -1.58732721
Co      -1.81321726      -0.08206346      -1.69071996
Co      -1.93824347       1.65104254      -3.37202253
Co      -3.46921461      -0.18510997       0.12049878
Co      -3.47475548       1.52066803       1.86432825
Co      -1.68550297      -0.11257557       1.80932703
Co      -1.84716396       1.65604140       0.07888529
Co      -3.39630862      -0.21753723       3.65865400
Co      -1.46135365      -0.15335339       5.20554096
Co      -1.68773149       1.58840810       3.53501582
Co      -1.97191703       3.36279709      -1.63014216
Co      -3.72756412       3.33765665       0.15620119
Co      -1.84024260       3.34289446       1.82718796
Co      -1.95211071       5.04852724       0.11024579
Co       0.20201728      -5.12208548      -1.73266942
Co       0.29662122      -5.16009389       1.65109545
Co       1.90633369      -5.05945400      -0.09459616
Co      -0.09194186      -1.62840212      -5.17150196
Co       0.03657208      -3.50273833      -3.58153585
Co       0.02537307      -1.73851507      -1.76885231
Co       1.83899020      -3.34503243      -1.80381012
Co       1.67885233      -1.60886265      -3.52544987
Co       0.17830889      -3.46092530      -0.02981338
Co       0.17221413      -1.75788397       1.71984119
Co       2.01917895      -3.41513406       1.62755919
Co       1.83746002      -1.64577146      -0.08822963
Co       0.29728830      -3.44085463       3.37805978
Co       0.25701398      -1.73865600       5.11909018
Co       2.00445596      -1.67014857       3.39670827
Co      -0.27476931       1.71515067      -5.12303459
Co       1.48472914       0.13373656      -5.20554096
Co      -0.12602465       0.02558023      -3.46997669
Co      -0.15663012       1.76456335      -1.73679059
Co       1.68360771       0.10550692      -1.81243221
Co       1.50663894       1.84362449      -3.49369821
Co      -0.00923936       0.00294946      -0.01051411
Co      -0.04070004       1.73562334       1.76610840
Co       1.79766125       0.08530876       1.66842193
Co       1.64502632       1.84760911      -0.04439381
Co       0.12880777      -0.03949954       3.46474290
Co       0.10060131       1.62350266       5.15106348
Co       1.88770963       0.03006065       5.05483943
Co       1.75011755       1.77575872       3.39756770
Co      -0.29883009       3.56582470      -3.50625649
Co      -0.34489763       5.15051743      -1.62684492
Co       1.47173275       3.56043882      -1.75258086
Co      -0.19536544       3.46756509       0.03255629
Co      -0.22414549       5.13724190       1.72247263
Co       1.57807287       3.53225079       1.69926314
Co       1.38497575       5.23600054      -0.01308092
Co      -0.09419216       3.50930758       3.56971216
Co       3.48018402      -1.51560811      -1.86004450
Co       3.71906317      -3.33351853      -0.18936090
Co       3.59560945      -1.52314429       1.56949115
Co       5.22835493      -1.37409911      -0.19820090
Co       3.39767349       0.21894695      -3.66651010
Co       3.28802713       1.93165514      -1.82560529
Co       5.06886537       0.30440798      -1.86247516
Co       3.46795030       0.19491957      -0.12070236
Co       3.40226018       1.89875164       1.62316091
Co       5.17271386       0.28153798       1.54794561
Co       5.03840368       1.95329155      -0.15634185
Co       3.52619783       0.17299594       3.28848535
Co       3.33096493       3.73260939      -0.08829617
C        2.27281438      -3.59022928       3.55192262
H        3.28875766      -3.90011230       3.83819712
H        1.61217436      -4.26949876       4.22343697
