# Supplementary material for: Construction of Sabatier Volcanoes for CO2 Hydrogenation to C1‐2 Oxygenates Using Data‐Efficient Machine Learning
Source: Adv Sci (Weinh). 2026 Jun 16:e75932. Online ahead of print. doi: 10.1002/advs.75932 (PMC13336856; doi:10.1002/advs.75932)
Supplement: Supplementary file 3 — Supporting File 3: advs75932‐sup‐0003‐SI7.zip. [file ADVS-9999-e75932-s003.zip › SI/Intermediates/Co/2/struct.xyz]

82
Properties=species:S:1:pos:R:3 pbc="F F F"
Co      -5.15243839      -1.59708713       0.00029338
Co      -5.15146038       0.08306296      -1.66634621
Co      -5.14533642       0.06615157       1.68379998
Co      -5.14399001       1.74792715       0.01632806
Co      -1.68625078      -5.08259624      -0.02361005
Co      -3.46103111      -1.64633052      -1.72846883
Co      -1.73739315      -3.37896393      -1.74168383
Co      -1.73340043      -1.64228558      -3.46191282
Co      -3.54884072      -3.47024766      -0.00983693
Co      -3.45495940      -1.66175723       1.72200698
Co      -1.73020637      -3.39530507       1.70945619
Co      -1.75861982      -1.68620756      -0.00728177
Co      -1.72256677      -1.67749858       3.44861015
Co      -1.68348510       0.09228752      -5.14747583
Co      -3.54610215       0.08793169      -3.53653373
Co      -3.45177597       1.80270949      -1.71254638
Co      -1.75638521       0.07473300      -1.75269137
Co      -1.72431524       1.80909473      -3.44503279
Co      -3.47265482       0.07132094       0.00480729
Co      -3.44683362       1.78455029       1.74102290
Co      -1.75103999       0.05740192       1.75643053
Co      -1.74947616       1.82063929       0.01123055
Co      -3.53274922       0.05186772       3.55025850
Co      -1.66358269       0.03918419       5.15504893
Co      -1.71627069       1.77334852       3.46716310
Co      -1.71905987       3.52909238      -1.70659509
Co      -3.53185321       3.61058787       0.02147437
Co      -1.71404080       3.51179736       1.74563422
Co      -1.66247301       5.21369572       0.02707431
Co      -0.01621088      -5.07827592      -1.69905376
Co      -0.01093023      -5.09449780       1.64809467
Co       1.66077128      -5.09091822      -0.03058127
Co      -0.01072802      -1.58371077      -5.15912077
Co      -0.01149457      -3.46137567      -3.55944226
Co      -0.00795027      -1.68236027      -1.76485532
Co       1.71281633      -3.38703301      -1.74581690
Co       1.71580009      -1.64931630      -3.46639599
Co      -0.00956864      -3.41050721      -0.01869706
Co      -0.00218677      -1.69954406       1.74420676
Co       1.71689599      -3.40140615       1.70193195
Co       1.74607955      -1.69320086      -0.01364396
Co       0.00401429      -3.49660945       3.52453975
Co       0.00552786      -1.64089504       5.14057387
Co       1.72221771      -1.67909581       3.43935496
Co      -0.00323499       1.75908249      -5.14500056
Co       1.66914706       0.08352528      -5.15290333
Co      -0.00512749       0.08000384      -3.47508473
Co       0.00127567       1.82415541      -1.74534308
Co       1.74997417       0.06632723      -1.75807087
Co       1.72269380       1.79988546      -3.45055820
Co      -0.00162651       0.06259853      -0.00137443
Co       0.00549789       1.80769013       1.76234940
Co       1.75145996       0.05244388       1.74767484
Co       1.75724464       1.81258473       0.00494030
Co       0.00334431       0.04529935       3.47408470
Co       0.01086188       1.70934730       5.15912077
Co       1.67936864       0.03208937       5.14937848
Co       1.73359323       1.76364608       3.46131342
Co       0.00230070       3.61935258      -3.52699633
Co       0.00819312       5.21891225      -1.65168074
Co       1.72859957       3.52128145      -1.71193606
Co       0.00770704       3.53618060       0.01661968
Co       0.01397054       5.20219299       1.70019929
Co       1.73464994       3.50300790       1.73931774
Co       1.68439021       5.20727332       0.02142142
Co       0.01297402       3.58397737       3.55992513
Co       3.44641273      -1.66501665      -1.73684905
Co       3.53371220      -3.48524224      -0.01379797
Co       3.44716518      -1.67281098       1.70553910
Co       5.14453678      -1.62423643      -0.01354134
Co       3.53612563       0.06852627      -3.54639987
Co       3.45406246       1.78607696      -1.72491366
Co       5.14653989       0.05780544      -1.67996538
Co       3.47167177       0.05580297      -0.00753944
Co       3.45858888       1.76654419       1.73200724
Co       5.15243839       0.04121097       1.66325676
Co       5.14897415       1.72655261       0.00030843
Co       3.54635664       0.02950407       3.53461639
Co       3.54581706       3.59492011       0.01042695
C        4.11655042      -4.28314480       4.24652683
O        3.81888362      -5.21891225       3.59149051
O        4.43082836      -3.36635664       4.90481596
