# Supplementary material for: Construction of Sabatier Volcanoes for CO2 Hydrogenation to C1‐2 Oxygenates Using Data‐Efficient Machine Learning
Source: Adv Sci (Weinh). 2026 Jun 16:e75932. Online ahead of print. doi: 10.1002/advs.75932 (PMC13336856; doi:10.1002/advs.75932)
Supplement: Supplementary file 3 — Supporting File 3: advs75932‐sup‐0003‐SI7.zip. [file ADVS-9999-e75932-s003.zip › SI/Intermediates/Co/20/struct.xyz]

84
Properties=species:S:1:pos:R:3 pbc="F F F"
Co      -5.11912451      -1.77491535       0.02369288
Co      -5.14728754      -0.11837086      -1.66715524
Co      -5.15091112      -0.07539675       1.68124803
Co      -5.17775478       1.57782563      -0.01214892
Co      -1.57012934      -5.18397438       0.07182729
Co      -3.41619713      -1.81244033      -1.68852404
Co      -1.64701574      -3.50670604      -1.66536016
Co      -1.68502171      -1.80114826      -3.42559807
Co      -3.47890142      -3.60320193       0.03232627
Co      -3.42214789      -1.76964501       1.75192185
Co      -1.66624154      -3.46461770       1.76196044
Co      -1.71076037      -1.78198683       0.03208215
Co      -1.69766879      -1.70487595       3.47838357
Co      -1.67996319      -0.09605969      -5.14404387
Co      -3.53769162      -0.11720120      -3.52968716
Co      -3.48255369       1.63502784      -1.73848955
Co      -1.74355895      -0.05901159      -1.73909612
Co      -1.75932627       1.64520433      -3.46668069
Co      -3.47620214      -0.06743825       0.00650920
Co      -3.48019965       1.67138639       1.70961559
Co      -1.74279506      -0.01739220       1.75245942
Co      -1.77544734       1.70978415      -0.01432656
Co      -3.54429908      -0.00563433       3.53920213
Co      -1.66540180       0.02772710       5.15583721
Co      -1.74036469       1.72254066       3.43418845
Co      -1.78955050       3.39413337      -1.76278462
Co      -3.60090452       3.46827578      -0.02967483
Co      -1.77883426       3.43830058       1.68610951
Co      -1.77275401       5.11477845      -0.06185591
Co       0.10290236      -5.17276485      -1.60162701
Co       0.09450989      -5.12237937       1.74741548
Co       1.78293808      -5.11026568       0.05791907
Co       0.02440875      -1.73704844      -5.13206526
Co       0.04529713      -3.57872315      -3.50103758
Co       0.03807786      -1.77037746      -1.72278195
Co       1.78054699      -3.44061865      -1.69206085
Co       1.75382902      -1.73472840      -3.43810168
Co       0.06576289      -3.46577709       0.04330826
Co       0.06079416      -1.75783483       1.80619971
Co       1.82223871      -3.47017560       1.79994386
Co       1.81537132      -1.74600033       0.04500637
Co      -0.07171709      -3.49364293       3.58151476
Co       0.03151698      -1.61651913       5.16618062
Co       1.79412622      -1.67255723       3.54930021
Co      -0.03606741       1.61147845      -5.16618062
Co       1.67139936      -0.02676836      -5.15387981
Co      -0.00188157      -0.04362916      -3.47599171
Co      -0.03074587       1.72062374      -1.76341667
Co       1.74769693       0.00481686      -1.74684002
Co       1.69084296       1.70545300      -3.47133071
Co       0.02031479      -0.01780788       0.02065639
Co      -0.02370937       1.76803954       1.72805656
Co       1.78458654       0.03298590       1.78085943
Co       1.71659452       1.77977228      -0.01631000
Co       0.00256125       0.04563642       3.46855275
Co      -0.02358132       1.73214084       5.13444186
Co       1.68800953       0.10496303       5.14474791
Co       1.68558696       1.81113071       3.43183526
Co      -0.06418104       3.49059757      -3.57846796
Co      -0.09819803       5.12520376      -1.74034703
Co       1.65779174       3.45984941      -1.76044637
Co      -0.06557161       3.47725516      -0.04196286
Co      -0.09903603       5.17353195       1.61125532
Co       1.66100061       3.51344786       1.68108154
Co       1.57809442       5.18397438      -0.07005209
Co      -0.08004169       3.59093976       3.49182489
Co       3.48600632      -1.67088369      -1.71538557
Co       3.60488132      -3.46969840      -0.10174459
Co       3.56193541      -1.66332175       1.76764292
Co       5.17775478      -1.58340326       0.00830653
Co       3.53223193       0.03324531      -3.55020776
Co       3.41858293       1.75649410      -1.73771762
Co       5.15246631       0.07596537      -1.67304340
Co       3.46718731       0.06992775      -0.00549715
Co       3.42217310       1.82262977       1.69151614
Co       5.14590620       0.12638347       1.67697413
Co       5.12098676       1.76925741      -0.02100548
Co       3.53752828       0.25681231       3.53115380
Co       3.46705153       3.61521880      -0.06526602
C        4.07745428      -3.82808862       4.00750016
O        3.21413136      -3.03865380       3.17988435
H        4.61794586      -4.55348766       3.38043794
H        3.47425231      -4.36278479       4.75689381
H        4.79806645      -3.16809201       4.49915758
