# Supplementary material for: Construction of Sabatier Volcanoes for CO2 Hydrogenation to C1‐2 Oxygenates Using Data‐Efficient Machine Learning
Source: Adv Sci (Weinh). 2026 Jun 16:e75932. Online ahead of print. doi: 10.1002/advs.75932 (PMC13336856; doi:10.1002/advs.75932)
Supplement: Supplementary file 3 — Supporting File 3: advs75932‐sup‐0003‐SI7.zip. [file ADVS-9999-e75932-s003.zip › SI/Intermediates/Co/21/struct.xyz]

85
Properties=species:S:1:pos:R:3 pbc="F F F"
Co      -5.51779018      -1.33582633      -0.20469343
Co      -5.35350025       0.35132394      -1.85935644
Co      -5.47162549       0.31443184       1.49410681
Co      -5.30950434       2.00253347      -0.16175712
Co      -2.27599655      -5.02258929      -0.13610640
Co      -3.76702281      -1.47133443      -1.87508381
Co      -2.15487384      -3.30789787      -1.83920303
Co      -1.97413727      -1.56654150      -3.53839375
Co      -4.03190066      -3.29970915      -0.17497172
Co      -3.89625247      -1.51579953       1.58107661
Co      -2.27641352      -3.34801946       1.62198213
Co      -2.14409623      -1.63300106      -0.08679969
Co      -2.22997570      -1.64739001       3.36870861
Co      -1.75574161       0.17408854      -5.20544167
Co      -3.67820171       0.27758376      -3.66498739
Co      -3.55242572       1.96467219      -1.82451869
Co      -1.95859422       0.13696922      -1.81072831
Co      -1.76080147       1.87285513      -3.48825497
Co      -3.74506905       0.22756418      -0.12427768
Co      -3.67466360       1.93251219       1.62001354
Co      -2.09704863       0.09956540       1.69184995
Co      -1.91393485       1.86323670      -0.03982602
Co      -3.93436091       0.19335572       3.41374881
Co      -2.13023860       0.06091437       5.08608874
Co      -2.01224321       1.80577349       3.41109524
Co      -1.71975697       3.57668070      -1.73922539
Co      -3.58997177       3.76074280      -0.08047428
Co      -1.83609520       3.54494478       1.70715391
Co      -1.62571150       5.24949572       0.00024092
Co      -0.55014224      -5.10932191      -1.75454057
Co      -0.68282300      -5.16797052       1.59952985
Co       1.04205471      -5.24949572      -0.00793702
Co      -0.19158378      -1.60001418      -5.17509214
Co      -0.38675608      -3.47559226      -3.60055739
Co      -0.32218102      -1.72307159      -1.76667853
Co       1.28589687      -3.53210217      -1.70396815
Co       1.45372996      -1.79396881      -3.40754702
Co      -0.50434826      -3.45673661      -0.05049149
Co      -0.45623881      -1.75000001       1.71857424
Co       1.11414187      -3.57640200       1.73526519
Co       1.38241292      -1.86918662       0.06490408
Co      -0.60353617      -3.57268603       3.49675424
Co      -0.58002966      -1.71614313       5.14108815
Co       1.17095072      -1.86956588       3.49391913
Co       0.02423322       1.73054711      -5.11604919
Co       1.59064417      -0.04606652      -5.07930904
Co      -0.14654075       0.04344744      -3.46854588
Co      -0.10017354       1.77323252      -1.72671873
Co       1.53148486      -0.09351030      -1.67856553
Co       1.68913856       1.64588075      -3.35457107
Co      -0.27411653       0.00042410       0.00671911
Co      -0.22965471       1.72779430       1.77217210
Co       1.43347330      -0.14680123       1.83402031
Co       1.57553056       1.63510497       0.09298482
Co      -0.40620195      -0.03078985       3.46810478
Co      -0.36225628       1.62928038       5.16621178
Co       1.19259226      -0.15850232       5.20544167
Co       1.41802109       1.59069558       3.53626928
Co       0.08107250       3.57150974      -3.48599049
Co       0.11091009       5.15488027      -1.60588867
Co       1.73534855       3.35113357      -1.60567331
Co      -0.05778413       3.47098373       0.04408503
Co      -0.01609572       5.13888302       1.72897309
Co       1.58614522       3.32777962       1.83445621
Co       1.71981554       5.04069932       0.12493486
Co      -0.20202219       3.52108392       3.57238997
Co       3.12408293      -1.91378635      -1.61550275
Co       2.99061300      -3.77034783       0.00468370
Co       3.03728911      -2.01554583       1.88746841
Co       4.75790811      -2.00033285       0.16106451
Co       3.38619455      -0.18301410      -3.39912278
Co       3.34089918       1.51092486      -1.55871384
Co       4.92282595      -0.31301299      -1.46322193
Co       3.18442734      -0.23954479       0.15246332
Co       3.21160801       1.49855588       1.86613502
Co       4.79421807      -0.32099813       1.86881359
Co       4.96406428       1.34081620       0.21893961
Co       3.10117401      -0.16131199       3.67864468
Co       3.47402794       3.31737854       0.17326081
C        4.63640536      -3.17647669       4.47736846
O        4.12406363      -3.57826343       3.18237239
H        4.92987400      -4.06118868       5.06371689
H        5.51779018      -2.55361384       4.28222973
H        3.88738926      -2.58396451       5.03027882
H        3.26540774      -4.03759781       3.29746635
