# Supplementary material for: Construction of Sabatier Volcanoes for CO2 Hydrogenation to C1‐2 Oxygenates Using Data‐Efficient Machine Learning
Source: Adv Sci (Weinh). 2026 Jun 16:e75932. Online ahead of print. doi: 10.1002/advs.75932 (PMC13336856; doi:10.1002/advs.75932)
Supplement: Supplementary file 3 — Supporting File 3: advs75932‐sup‐0003‐SI7.zip. [file ADVS-9999-e75932-s003.zip › SI/Intermediates/Co/22/struct.xyz]

6
Properties=species:S:1:pos:R:3 pbc="F F F"
C       -0.14831917      -0.45986908      -0.01485026
O       -0.42051816       0.54017394      -1.01099815
H        0.87111187      -0.87515284      -0.10999947
H       -0.87111187      -1.26960814      -0.18111603
H       -0.28513302      -0.07304875       1.01099815
H        0.20930142       1.26960814      -0.89867237
