# Supplementary material for: Construction of Sabatier Volcanoes for CO2 Hydrogenation to C1‐2 Oxygenates Using Data‐Efficient Machine Learning
Source: Adv Sci (Weinh). 2026 Jun 16:e75932. Online ahead of print. doi: 10.1002/advs.75932 (PMC13336856; doi:10.1002/advs.75932)
Supplement: Supplementary file 3 — Supporting File 3: advs75932‐sup‐0003‐SI7.zip. [file ADVS-9999-e75932-s003.zip › SI/Intermediates/Co/23/struct.xyz]

83
Properties=species:S:1:pos:R:3 pbc="F F F"
Co      -5.13240235      -1.68419607       0.12379867
Co      -5.17819740       0.06196470      -1.52982778
Co      -5.07569556       0.02159068       1.86351658
Co      -5.10425796       1.76697403       0.17492088
Co      -1.76891839      -5.09498825      -0.00012111
Co      -3.50822313      -1.67812567      -1.63953808
Co      -1.80211846      -3.39783688      -1.70273611
Co      -1.81390242      -1.65301308      -3.42238111
Co      -3.45314243      -3.38235817       0.05380696
Co      -3.42680370      -1.71523388       1.80406708
Co      -1.72286715      -3.43459339       1.73329112
Co      -1.75951943      -1.71641385       0.03426359
Co      -1.66925275      -1.74692821       3.47430752
Co      -1.79052607       0.10540802      -5.08239389
Co      -3.62229324       0.06404547      -3.43041033
Co      -3.48635264       1.78003470      -1.59104670
Co      -1.79589815       0.03591992      -1.69112281
Co      -1.79149069       1.79617833      -3.35761460
Co      -3.49611637       0.02951178       0.10653889
Co      -3.39349027       1.72824914       1.85018479
Co      -1.70152654      -0.00918820       1.79641370
Co      -1.73138623       1.74828294       0.08101406
Co      -3.34396020      -0.01052773       3.51330398
Co      -1.60335954      -0.04892905       5.16526082
Co      -1.63571619       1.69252835       3.52002997
Co      -1.75058551       3.47455442      -1.61797339
Co      -3.39604811       3.44026748       0.15022029
Co      -1.66457041       3.42885493       1.82567069
Co      -1.69637560       5.12133689       0.12725239
Co      -0.10194161      -5.11208825      -1.71454840
Co      -0.03190969      -5.13021980       1.66742751
Co       1.61556040      -5.13826222      -0.09221957
Co      -0.13715343      -1.59284575      -5.15499321
Co      -0.12964622      -3.47719596      -3.57427615
Co      -0.05244905      -1.71570188      -1.75883344
Co       1.63382595      -3.43758527      -1.80251244
Co       1.62560571      -1.67530076      -3.50768205
Co      -0.03703931      -3.46317658      -0.02349726
Co       0.04854099      -1.76864722       1.74855734
Co       1.74722276      -3.51428430       1.69013280
Co       1.75945968      -1.78127296      -0.03765709
Co      -0.00566241      -3.46231334       3.39527541
Co       0.07931181      -1.78390694       5.10472002
Co       1.80490582      -1.82059029       3.44153364
Co      -0.10963037       1.81573554      -5.07300188
Co       1.54328575       0.08897535      -5.16526082
Co      -0.08285996       0.06067631      -3.45622978
Co      -0.02505880       1.76844948      -1.69593235
Co       1.71175184       0.01477694      -1.77553642
Co       1.65247687       1.77602291      -3.43923348
Co       0.02908280      -0.01093047       0.01320962
Co       0.05842506       1.71941063       1.77856030
Co       1.81490052      -0.04594665       1.75025425
Co       1.76129389       1.74500837       0.00495831
Co       0.07491859      -0.04104902       3.49723166
Co       0.11643182       1.66422949       5.15346688
Co       1.77588398      -0.06302795       5.10688574
Co       1.79594107       1.68921202       3.44955104
Co      -0.05940145       3.47320629      -3.34535127
Co      -0.02558409       5.13820807      -1.63542808
Co       1.69698726       3.46842434      -1.69731422
Co       0.01309731       3.49252577       0.06822118
Co       0.05002002       5.10014760       1.81160299
Co       1.77170906       3.42922509       1.75503074
Co       1.69053290       5.13826222       0.04800333
Co       0.08434871       3.38310927       3.47648747
Co       3.39758178      -1.71062528      -1.82249771
Co       3.48764887      -3.54806635      -0.25011061
Co       3.51373060      -1.79311250       1.66059829
Co       5.12593901      -1.70070031      -0.13500260
Co       3.44458416       0.04646670      -3.61411294
Co       3.42489335       1.73097924      -1.75603230
Co       5.10197816      -0.00509207      -1.77019156
Co       3.45961481      -0.02122282      -0.05820920
Co       3.50236365       1.69544951       1.67523814
Co       5.17819740      -0.04150096       1.57053484
Co       5.15417373       1.64296220      -0.07620612
Co       3.59956742       0.06354037       3.46988302
Co       3.54329334       3.53741290      -0.02063453
C        3.30028206      -3.32247067       3.13999115
H        3.17696374      -3.18218476       4.23810095
H        3.12321059      -4.40584293       2.93673103
H        4.38063783      -3.13487986       2.90115655
