# Supplementary material for: Construction of Sabatier Volcanoes for CO2 Hydrogenation to C1‐2 Oxygenates Using Data‐Efficient Machine Learning
Source: Adv Sci (Weinh). 2026 Jun 16:e75932. Online ahead of print. doi: 10.1002/advs.75932 (PMC13336856; doi:10.1002/advs.75932)
Supplement: Supplementary file 3 — Supporting File 3: advs75932‐sup‐0003‐SI7.zip. [file ADVS-9999-e75932-s003.zip › SI/Intermediates/Co/24/struct.xyz]

83
Properties=species:S:1:pos:R:3 pbc="F F F"
Co      -5.02852748      -1.98409378       0.14178087
Co      -5.14699648      -0.28682641      -1.59945994
Co      -5.08553620      -0.23454836       1.83496248
Co      -5.20070737       1.45559025       0.09340381
Co      -1.45348820      -5.18122899       0.12299819
Co      -3.39715057      -1.92694180      -1.60912102
Co      -1.58775396      -3.55042756      -1.62101670
Co      -1.71950895      -1.86857705      -3.36943175
Co      -3.24827486      -3.58333776       0.12922814
Co      -3.33404326      -1.86547658       1.83473724
Co      -1.51823754      -3.48999348       1.81671835
Co      -1.65406053      -1.82544703       0.08104444
Co      -1.57518898      -1.75045777       3.51404854
Co      -1.85053955      -0.17061288      -5.05760797
Co      -3.50028445      -0.23556564      -3.33030516
Co      -3.57556029       1.51727311      -1.66538720
Co      -1.78660764      -0.11979629      -1.69366598
Co      -1.90149295       1.57660559      -3.42215951
Co      -3.50060937      -0.18335152       0.08496346
Co      -3.50548282       1.56751644       1.77982481
Co      -1.70985826      -0.06820717       1.78790911
Co      -1.83883950       1.64339422       0.02033948
Co      -3.36498905      -0.11348967       3.49299058
Co      -1.63452104       0.00920963       5.14654405
Co      -1.75097512       1.68863522       3.45545294
Co      -1.94825499       3.31907017      -1.73099593
Co      -3.59561862       3.23441335       0.03191999
Co      -1.86697014       3.37094688       1.71403535
Co      -1.98958910       5.00509864      -0.02949950
Co       0.21738479      -5.12088309      -1.62962317
Co       0.26993011      -5.07187779       1.79680948
Co       1.96876990      -5.01092014       0.01442302
Co      -0.04716992      -1.80601695      -5.08276392
Co       0.08084963      -3.46427195      -3.36295910
Co       0.05006301      -1.76554736      -1.70652348
Co       1.84846247      -3.36914782      -1.71329555
Co       1.72043654      -1.68475720      -3.46768853
Co       0.18643972      -3.46888094       0.07148059
Co       0.14923343      -1.73307199       1.79122516
Co       1.98341126      -3.38845210       1.78565528
Co       1.84288672      -1.67303956       0.01443730
Co       0.18149570      -3.35847548       3.49644579
Co       0.16280180      -1.59685856       5.15800652
Co       1.86720428      -1.60982766       3.53114462
Co      -0.22342240       1.63387865      -5.12942015
Co       1.57869288       0.00460899      -5.15800652
Co      -0.09287891      -0.06204719      -3.49050886
Co      -0.13775124       1.70490970      -1.76412530
Co       1.69071575       0.05341097      -1.78003333
Co       1.53938411       1.74767435      -3.51341179
Co       0.00192597      -0.00842600       0.01432930
Co      -0.05250404       1.76100319       1.72123002
Co       1.78845194       0.09449897       1.71952287
Co       1.64316624       1.82281255      -0.05855402
Co       0.06276187       0.05648392       3.47879536
Co       0.00820058       1.78832776       5.08578555
Co       1.79757646       0.21532486       5.09693645
Co       1.71396198       1.85984344       3.38025203
Co      -0.26525623       3.35368278      -3.46093713
Co      -0.31106931       5.06619688      -1.78940903
Co       1.49177067       3.49294090      -1.81067949
Co      -0.19116804       3.47735960      -0.04993751
Co      -0.22978687       5.12091420       1.64778369
Co       1.57709728       3.54883159       1.63669289
Co       1.44633732       5.18122899      -0.10942527
Co      -0.11231271       3.46329472       3.36783387
Co       3.47941658      -1.56900267      -1.78813800
Co       3.60377331      -3.23430812      -0.09136201
Co       3.65928802      -1.54207856       1.65028434
Co       5.20070737      -1.41208668      -0.12657741
Co       3.31388948       0.12441512      -3.51627809
Co       3.29356157       1.86946596      -1.83966616
Co       5.04543094       0.24874303      -1.86426735
Co       3.46128792       0.18094311      -0.08919069
Co       3.38134402       1.92061248       1.63125332
Co       5.15524406       0.33733568       1.57508063
Co       5.00348848       1.96688738      -0.15586307
Co       3.48569914       0.20576188       3.34290958
Co       3.22557933       3.58283782      -0.13498985
C        3.91367683      -1.72501305       3.68213892
C        3.41819846      -2.93907268       3.15211917
O        3.55001260      -4.19496628       3.22379446
H        4.70870557      -1.76121396       4.42323439
