# Supplementary material for: Construction of Sabatier Volcanoes for CO2 Hydrogenation to C1‐2 Oxygenates Using Data‐Efficient Machine Learning
Source: Adv Sci (Weinh). 2026 Jun 16:e75932. Online ahead of print. doi: 10.1002/advs.75932 (PMC13336856; doi:10.1002/advs.75932)
Supplement: Supplementary file 3 — Supporting File 3: advs75932‐sup‐0003‐SI7.zip. [file ADVS-9999-e75932-s003.zip › SI/Intermediates/Co/25/struct.xyz]

84
Properties=species:S:1:pos:R:3 pbc="F F F"
Co      -5.06226883      -1.97671496       0.16825817
Co      -5.19687458      -0.29020670      -1.49661765
Co      -5.12529271      -0.28240464       1.83803396
Co      -5.24787624       1.39551951       0.17011642
Co      -1.34675027      -5.23404365       0.10013550
Co      -3.40742335      -1.92907007      -1.58555579
Co      -1.56835535      -3.55474459      -1.62727298
Co      -1.73437586      -1.82748250      -3.36707160
Co      -3.33302585      -3.73945015       0.10550654
Co      -3.32175138      -1.90517565       1.83759765
Co      -1.48496046      -3.52559898       1.79182676
Co      -1.65892962      -1.83817160       0.07265485
Co      -1.53656172      -1.81337145       3.51424940
Co      -1.84979470      -0.09015731      -5.06092754
Co      -3.65197618      -0.20321664      -3.39832213
Co      -3.60212260       1.53380024      -1.59093565
Co      -1.81617588      -0.09430202      -1.67498294
Co      -1.93530125       1.63810269      -3.36845203
Co      -3.48794746      -0.19204031       0.12339134
Co      -3.51696578       1.51564232       1.85668619
Co      -1.70812434      -0.10040014       1.81771343
Co      -1.85072966       1.65016667       0.08685878
Co      -3.46990002      -0.19293118       3.65035891
Co      -1.55774970      -0.07512546       5.20553862
Co      -1.74620728       1.62524778       3.51307144
Co      -1.97181331       3.36241243      -1.63198673
Co      -3.73700301       3.33990814       0.16111763
Co      -1.87030596       3.34897854       1.80570133
Co      -1.97224161       5.05187146       0.09513565
Co       0.25259844      -5.13958762      -1.63059344
Co       0.34303646      -5.09911358       1.77187328
Co       1.96763199      -5.01444234      -0.02307882
Co      -0.09118382      -1.67566380      -5.13381205
Co       0.06207819      -3.52855102      -3.52261314
Co       0.03079382      -1.73838652      -1.73063300
Co       1.83072255      -3.34126864      -1.77462102
Co       1.69011478      -1.60258203      -3.49821835
Co       0.20966849      -3.45292948       0.04577422
Co       0.15643404      -1.74867795       1.77044823
Co       2.02428392      -3.40554103       1.80403820
Co       1.84780544      -1.67335619      -0.02934300
Co       0.22859701      -3.40998879       3.46169388
Co       0.18124149      -1.69320127       5.16096311
Co       1.85394701      -1.60218890       3.47024071
Co      -0.28287186       1.69262126      -5.12459141
Co       1.47155147       0.10733905      -5.20553862
Co      -0.12729893       0.01137023      -3.45800167
Co      -0.16225752       1.75384574      -1.72028409
Co       1.67558960       0.10174276      -1.78855670
Co       1.50123969       1.81370420      -3.49383842
Co      -0.00597228      -0.00208971       0.01735486
Co      -0.04219511       1.74840171       1.78328810
Co       1.80108407       0.07922697       1.70784491
Co       1.64144792       1.85592493      -0.02938801
Co       0.08379449       0.00449984       3.49296503
Co       0.03360969       1.68273210       5.14975886
Co       1.79166551       0.14812076       5.14138367
Co       1.77392747       1.76853898       3.41885600
Co      -0.32015615       3.54760075      -3.49989124
Co      -0.34825129       5.15149181      -1.62641295
Co       1.45655098       3.55555232      -1.74337607
Co      -0.20265159       3.47779846       0.03472713
Co      -0.24322757       5.13916368       1.71823456
Co       1.57917507       3.53592547       1.69600067
Co       1.39292239       5.23404365      -0.00700627
Co      -0.09186202       3.52092488       3.55476880
Co       3.48147586      -1.50981401      -1.82697669
Co       3.72052544      -3.28972188      -0.26094476
Co       3.63961535      -1.52580241       1.53598816
Co       5.24787624      -1.31112260      -0.19077619
Co       3.38130608       0.20978180      -3.67379674
Co       3.27723650       1.92895102      -1.82577518
Co       5.06494800       0.32259754      -1.87103440
Co       3.43256178       0.24100150      -0.13771044
Co       3.39742085       1.86966126       1.67374229
Co       5.17112998       0.29924041       1.55762723
Co       5.04060553       1.93819648      -0.13799676
Co       3.53762930       0.09631712       3.36870933
Co       3.33009871       3.70965762      -0.08345130
C        3.68874928      -4.10472260       2.91620018
C        3.76811212      -2.67761822       3.01803435
O        3.74776392      -2.01885217       4.18196640
H        4.31660886      -4.59320216       2.16874288
H        3.53665121      -4.67282858       3.82584466
