# Supplementary material for: Construction of Sabatier Volcanoes for CO2 Hydrogenation to C1‐2 Oxygenates Using Data‐Efficient Machine Learning
Source: Adv Sci (Weinh). 2026 Jun 16:e75932. Online ahead of print. doi: 10.1002/advs.75932 (PMC13336856; doi:10.1002/advs.75932)
Supplement: Supplementary file 3 — Supporting File 3: advs75932‐sup‐0003‐SI7.zip. [file ADVS-9999-e75932-s003.zip › SI/Intermediates/Co/26/struct.xyz]

85
Properties=species:S:1:pos:R:3 pbc="F F F"
Co      -5.30738019      -1.81653682       0.20898786
Co      -5.45352729      -0.03538199      -1.34739131
Co      -5.25898998      -0.24355593       1.98828201
Co      -5.39915318       1.53319538       0.42648207
Co      -1.74279240      -5.16562887      -0.24277418
Co      -3.71031483      -1.70107466      -1.60501718
Co      -1.93710617      -3.35493608      -1.82902409
Co      -2.07838035      -1.53969548      -3.44007932
Co      -3.64975403      -3.61790193      -0.01446758
Co      -3.50829892      -1.90851946       1.82622452
Co      -1.73475835      -3.58685852       1.59920252
Co      -1.90538517      -1.77906334       0.00996070
Co      -1.67068306      -1.97321504       3.44179476
Co      -2.19856036       0.30155460      -5.01444085
Co      -3.95470993       0.11129189      -3.29797416
Co      -3.80791923       1.73602879      -1.38644784
Co      -2.05985850       0.07114527      -1.62318335
Co      -2.18854538       1.90142946      -3.20780515
Co      -3.68544396      -0.08672815       0.22075622
Co      -3.59762708       1.51942512       2.04414653
Co      -1.84813767      -0.14914689       1.85939137
Co      -1.99993607       1.70517091       0.22720470
Co      -3.53857506      -0.28719922       3.73875672
Co      -1.56258250      -0.35110242       5.23296613
Co      -1.76591678       1.46888931       3.65640242
Co      -2.13282502       3.51622727      -1.37919671
Co      -3.84402045       3.43677818       0.44544722
Co      -1.91629086       3.30426636       2.05192525
Co      -2.03623907       5.10290977       0.43667102
Co      -0.18928941      -5.00727760      -2.00991924
Co      -0.02493469      -5.25635853       1.33065012
Co       1.55804080      -5.09929428      -0.47669337
Co      -0.48057038      -1.31767023      -5.24007184
Co      -0.34687247      -3.27296332      -3.76602055
Co      -0.25760234      -1.61485653      -1.83706685
Co       1.48486780      -3.26589758      -2.03625442
Co       1.34229470      -1.42169628      -3.64699031
Co      -0.10267657      -3.44069282      -0.20077063
Co      -0.02706318      -1.86709378       1.65695721
Co       1.71892440      -3.58221895       1.42586888
Co       1.62397107      -1.72181749      -0.15732407
Co      -0.01754218      -3.71110387       3.32024784
Co       0.14167041      -1.96775661       5.04215878
Co       1.78507153      -1.84668172       3.26363877
Co      -0.56504359       2.01964121      -4.99736136
Co       1.15562454       0.40276347      -5.22495732
Co      -0.42315975       0.24120898      -3.45100670
Co      -0.36258625       1.87225173      -1.61571900
Co       1.42914197       0.17036076      -1.82346332
Co       1.27015096       1.98990859      -3.40737542
Co      -0.19430934       0.00104490       0.02307302
Co      -0.15072960       1.65382107       1.86470589
Co       1.66197395      -0.05578715       1.66538834
Co       1.48102564       1.81383040       0.02510695
Co       0.00748612      -0.20296144       3.46263169
Co       0.04851178       1.38151963       5.24007184
Co       1.75765036      -0.22841454       5.06034045
Co       1.66266461       1.59173238       3.45837915
Co      -0.50531547       3.76776397      -3.27418362
Co      -0.45189519       5.25635853      -1.31857709
Co       1.32456166       3.61541762      -1.57273385
Co      -0.30682081       3.49168338       0.23808966
Co      -0.25567172       5.07306584       2.00128181
Co       1.50999119       3.41926231       1.84767300
Co       1.33112217       5.21634947       0.24179029
Co      -0.12019731       3.35736136       3.74699345
Co       3.17217364      -1.48948564      -2.01632276
Co       3.37091712      -3.38839773      -0.56689709
Co       3.47093135      -1.72691455       1.48040634
Co       4.97114871      -1.49835263      -0.40440647
Co       3.10200755       0.36869087      -3.72503733
Co       3.09005246       1.93343664      -1.78059852
Co       4.82727676       0.25816343      -1.94480834
Co       3.24290135       0.09935320      -0.17124867
Co       3.28797089       1.75067730       1.62027747
Co       5.03607701       0.08800028       1.38399533
Co       4.89088859       1.81864765      -0.17608039
Co       3.50420402       0.07704690       3.35753784
Co       3.22830105       3.65702360       0.01265673
C        4.85728763      -2.90487064       2.49277046
C        3.60750886      -3.45201410       2.92708601
O        3.07550254      -4.56333491       2.43537702
H        5.42770042      -2.32489731       3.22174739
H        5.45352729      -3.53199099       1.82532593
H        3.23327949      -3.12086044       3.92856345
