# Supplementary material for: Construction of Sabatier Volcanoes for CO2 Hydrogenation to C1‐2 Oxygenates Using Data‐Efficient Machine Learning
Source: Adv Sci (Weinh). 2026 Jun 16:e75932. Online ahead of print. doi: 10.1002/advs.75932 (PMC13336856; doi:10.1002/advs.75932)
Supplement: Supplementary file 3 — Supporting File 3: advs75932‐sup‐0003‐SI7.zip. [file ADVS-9999-e75932-s003.zip › SI/Intermediates/Co/27/struct.xyz]

85
Properties=species:S:1:pos:R:3 pbc="F F F"
Co      -5.21349151      -1.14134562      -0.59824462
Co      -4.83573230       0.51120748      -2.34520129
Co      -5.25344859       0.64346440       1.05980913
Co      -4.87468781       2.28975735      -0.68877868
Co      -2.17492616      -4.81663130      -0.08924097
Co      -3.35632359      -1.36143571      -2.09430726
Co      -1.81915126      -3.22709983      -1.84331915
Co      -1.44884746      -1.58280943      -3.59312800
Co      -3.70520945      -2.98247645      -0.35341151
Co      -3.77689801      -1.22690639       1.31078847
Co      -2.23727699      -3.09223279       1.57505126
Co      -1.88046847      -1.46999096      -0.17555962
Co      -2.28101160      -1.32285957       3.23197436
Co      -1.09023643       0.07446152      -5.28994761
Co      -2.96176928       0.29423302      -3.81605123
Co      -3.02719334       2.07223727      -2.18972705
Co      -1.50558678       0.20042578      -1.95073366
Co      -1.12519115       1.85070899      -3.68500381
Co      -3.44732536       0.42573584      -0.44436901
Co      -3.43750115       2.19668645       1.23006813
Co      -1.91951577       0.32041791       1.49891696
Co      -1.54511070       1.99196222      -0.26673402
Co      -3.78641665       0.55021272       2.94707074
Co      -2.31086657       0.46764322       4.83421908
Co      -1.94567092       2.11198111       3.13382115
Co      -1.16403548       3.62072581      -2.02321290
Co      -3.04076637       3.81552983      -0.51789271
Co      -1.56721949       3.75479030       1.39673211
Co      -1.20543900       5.34506071      -0.36250193
Co      -0.27459788      -5.03743918      -1.58192818
Co      -0.71623447      -4.92152368       1.80786623
Co       1.20895906      -5.14480203       0.29562502
Co       0.44351241      -1.79859369      -5.04547170
Co       0.07868626      -3.42136832      -3.32541031
Co       0.05193162      -1.69403509      -1.69349021
Co       1.58918893      -3.53663960      -1.43076954
Co       1.94722361      -1.89232594      -3.18793251
Co      -0.31820842      -3.34784666       0.08419860
Co      -0.33780607      -1.58842180       1.79306035
Co       1.18309718      -3.49349981       2.01837982
Co       1.58268295      -1.81179087       0.28432171
Co      -0.80024879      -3.17238832       3.47540543
Co      -0.83476158      -1.38316695       5.12208959
Co       1.11398017      -1.65022539       3.75199250
Co       0.76964089       1.63208348      -5.12530452
Co       2.30683887      -0.23689971      -4.88164733
Co       0.41701514      -0.02410503      -3.48190657
Co       0.38239243       1.76662411      -1.78143314
Co       1.92954256      -0.12856235      -1.52592243
Co       2.28229264       1.52997554      -3.26493055
Co       0.02089096       0.08713460       0.00870089
Co      -0.02666472       1.89975775       1.67210656
Co       1.54421603      -0.03645270       1.96634528
Co       1.89405257       1.67459850       0.16310408
Co      -0.40205811       0.22339559       3.43987464
Co      -0.44598813       2.01427923       5.00211309
Co       1.06833671       0.20200618       5.28994761
Co       1.46830932       1.78828597       3.56688554
Co       0.73840218       3.37359630      -3.48815576
Co       0.69488898       5.12257734      -1.85484068
Co       2.24224791       3.30887409      -1.59591112
Co       0.33823671       3.58196184      -0.10642143
Co       0.28887591       5.25871401       1.55815013
Co       1.83086777       3.44435904       1.81273361
Co       2.19507426       5.03551184       0.06137263
Co      -0.07983761       3.64354007       3.28369699
Co       3.44681000      -1.98997034      -1.26859060
Co       3.08323294      -3.62305064       0.42596246
Co       3.13144677      -1.88515449       2.16686474
Co       4.93207221      -2.05505260       0.59101809
Co       3.78045844      -0.33175029      -2.99931970
Co       3.76706042       1.44443806      -1.35457500
Co       5.25344859      -0.41437109      -1.11022828
Co       3.44170442      -0.22582629       0.41904732
Co       3.36563373       1.56539106       2.07595267
Co       4.88866808      -0.24635648       2.28938341
Co       5.21474782       1.34994933       0.55562496
Co       3.00130227      -0.02725402       3.81975361
Co       3.70965905       3.19939817       0.30786543
C        2.14502760      -4.66846125       3.41666014
C        2.74905847      -3.46797006       4.01100810
O        3.91793899      -3.04174231       3.57984419
O        2.12903286      -2.83612081       4.98532394
H        2.86439427      -5.34506071       2.94589791
H        1.43245578      -5.18155753       4.05460211
