# Supplementary material for: Construction of Sabatier Volcanoes for CO2 Hydrogenation to C1‐2 Oxygenates Using Data‐Efficient Machine Learning
Source: Adv Sci (Weinh). 2026 Jun 16:e75932. Online ahead of print. doi: 10.1002/advs.75932 (PMC13336856; doi:10.1002/advs.75932)
Supplement: Supplementary file 3 — Supporting File 3: advs75932‐sup‐0003‐SI7.zip. [file ADVS-9999-e75932-s003.zip › SI/Intermediates/Co/28/struct.xyz]

86
Properties=species:S:1:pos:R:3 pbc="F F F"
Co      -5.30978684      -1.27588704       0.04597375
Co      -5.41918930       0.53738363      -1.57089235
Co      -5.22672542       0.35188426       1.85692409
Co      -5.33615367       2.15862316       0.23278417
Co      -1.88917439      -4.61457220      -0.32741750
Co      -3.74235731      -1.17013007      -1.75908726
Co      -2.01127886      -2.85608640      -1.95187034
Co      -2.12894964      -1.05551145      -3.57767606
Co      -3.60927324      -2.94950669      -0.14194363
Co      -3.55324153      -1.34972722       1.66990017
Co      -1.81496093      -3.04455821       1.48155890
Co      -1.93945835      -1.25834910      -0.13468106
Co      -1.73242336      -1.42573984       3.28342123
Co      -2.24000194       0.76091584      -5.14106096
Co      -3.83253712       0.64355184      -3.35782049
Co      -3.77746987       2.27828365      -1.57847611
Co      -2.06293504       0.57477447      -1.78482489
Co      -2.16531784       2.39244808      -3.38996663
Co      -3.70622723       0.46030695       0.05125313
Co      -3.57584093       2.08418494       1.86380218
Co      -1.85605326       0.37880667       1.68803204
Co      -1.97885479       2.22117152       0.04721367
Co      -3.44480177       0.27867033       3.45286149
Co      -1.64293608       0.20337233       5.03800101
Co      -1.76313848       2.01318860       3.47065969
Co      -2.08239431       4.01552198      -1.58409797
Co      -3.66748967       3.87193174       0.23503023
Co      -1.87957330       3.82834851       1.85984902
Co      -1.99220466       5.58207044       0.22513106
Co      -0.27887966      -4.50042925      -2.13809646
Co      -0.11279108      -4.70081806       1.27230022
Co       1.52696593      -4.59322148      -0.56963533
Co      -0.50902766      -0.93732717      -5.33693663
Co      -0.39499087      -2.72439440      -3.74762613
Co      -0.30863326      -1.14089598      -1.98500431
Co       1.42777981      -2.81683481      -2.16049980
Co       1.31263331      -1.00789475      -3.78199945
Co      -0.17192675      -2.97132063      -0.32763410
Co      -0.04810983      -1.37163206       1.52734685
Co       1.69143905      -3.09116613       1.31733664
Co       1.53425103      -1.23585877      -0.33137516
Co      -0.05996620      -3.11657427       3.09441519
Co       0.05060395      -1.47590080       4.86351859
Co       1.77610998      -1.43022499       3.16883912
Co      -0.54521095       2.50083743      -5.14913626
Co       1.19025250       0.80343963      -5.34493673
Co      -0.42978719       0.69526105      -3.63270589
Co      -0.34424205       2.33763826      -1.79134260
Co       1.41290716       0.61582168      -1.98680682
Co       1.27447429       2.43271930      -3.59251962
Co      -0.21627027       0.49168237      -0.13775768
Co      -0.14107333       2.15478531       1.68330373
Co       1.61863407       0.41708722       1.50937283
Co       1.49678861       2.26758300      -0.14931981
Co      -0.00411410       0.30325693       3.31813799
Co       0.04968349       1.94096688       5.03372873
Co       1.77625275       0.29131777       4.86725601
Co       1.67655745       2.07022272       3.27724350
Co      -0.46142614       4.10387935      -3.37295896
Co      -0.38201273       5.70046693      -1.59029400
Co       1.35648570       4.06300502      -1.77943942
Co      -0.26196698       3.99399475       0.03779875
Co      -0.18004593       5.51448372       1.84461460
Co       1.56055602       3.88056086       1.65697904
Co       1.43442012       5.63300224       0.02679153
Co      -0.06606602       3.73810900       3.44654657
Co       3.12797980      -1.08330338      -2.16349437
Co       3.23270641      -2.86674664      -0.56744495
Co       3.32366390      -1.22608241       1.24272800
Co       4.89171802      -1.13281830      -0.55125596
Co       2.98152790       0.73702832      -3.76041856
Co       3.08446776       2.37276856      -1.97908975
Co       4.76231910       0.67485004      -2.16198927
Co       3.24717087       0.55672255      -0.35459185
Co       3.29331784       2.18284306       1.47018285
Co       4.97377457       0.49550174       1.26118325
Co       4.84429125       2.29682031      -0.35752036
Co       3.39797829       0.39866024       3.06785320
Co       3.14465216       3.97118851      -0.16356286
C        3.37442732      -3.81286102       3.55519414
C        4.42740922      -4.64502140       4.25748836
O        3.00810176      -2.72235134       4.11967295
O        2.94125729      -4.23296842       2.42475628
H        4.35408259      -4.52662225       5.34493673
H        5.41918930      -4.28288138       3.94242649
H        4.34337483      -5.70046693       3.95831710
