# Supplementary material for: Construction of Sabatier Volcanoes for CO2 Hydrogenation to C1‐2 Oxygenates Using Data‐Efficient Machine Learning
Source: Adv Sci (Weinh). 2026 Jun 16:e75932. Online ahead of print. doi: 10.1002/advs.75932 (PMC13336856; doi:10.1002/advs.75932)
Supplement: Supplementary file 3 — Supporting File 3: advs75932‐sup‐0003‐SI7.zip. [file ADVS-9999-e75932-s003.zip › SI/Intermediates/Co/29/struct.xyz]

87
Properties=species:S:1:pos:R:3 pbc="F F F"
Co      -5.96161452      -1.03293438      -0.17996565
Co      -5.85866167       0.76056993      -1.82022354
Co      -5.89584854       0.60371533       1.61634790
Co      -5.79284369       2.39816037      -0.02215139
Co      -2.74299756      -4.57870650      -0.30776160
Co      -4.28639438      -1.04253123      -1.89201803
Co      -2.65368562      -2.84120068      -1.96080391
Co      -2.54674506      -1.05000575      -3.59522977
Co      -4.36023602      -2.81208037      -0.24697307
Co      -4.32331992      -1.20046192       1.55785779
Co      -2.69273548      -3.00201887       1.49768333
Co      -2.60894484      -1.22383647      -0.15433580
Co      -2.62667227      -1.36694431       3.29037485
Co      -2.43971731       0.75107373      -5.17330074
Co      -4.15547169       0.75532443      -3.50275451
Co      -4.11577672       2.40214568      -1.73430107
Co      -2.50091209       0.59469355      -1.81465883
Co      -2.38068673       2.39462637      -3.43493187
Co      -4.26404354       0.60402131      -0.08919537
Co      -4.15455740       2.24669171       1.71551343
Co      -2.54241125       0.43923222       1.66881693
Co      -2.43437148       2.25671157       0.00794423
Co      -4.22833981       0.44752401       3.32790741
Co      -2.54707823       0.28127571       5.02755959
Co      -2.45571172       2.08652937       3.44651235
Co      -2.31446837       4.03070276      -1.64039234
Co      -4.02511235       4.01032747       0.06809091
Co      -2.35018745       3.87703698       1.81002237
Co      -2.24528583       5.60992489       0.15769976
Co      -1.01342187      -4.58226900      -2.01638715
Co      -1.05391955      -4.74648191       1.42413899
Co       0.68254256      -4.74600000      -0.27821608
Co      -0.80638811      -1.04899437      -5.24078116
Co      -0.90982126      -2.82183064      -3.63474221
Co      -0.83623737      -1.23335776      -1.87367547
Co       0.79924371      -3.01631399      -1.92599393
Co       0.89566089      -1.22251294      -3.56453497
Co      -0.95707867      -3.04756511      -0.22052154
Co      -0.88714854      -1.38299273       1.59892463
Co       0.73867922      -3.16246902       1.50389063
Co       0.90120062      -1.40444104      -0.10308675
Co      -0.97258873      -3.13349652       3.19645116
Co      -0.92172685      -1.51836273       4.96616602
Co       0.80662004      -1.51325883       3.31141548
Co      -0.63702674       2.37517619      -5.07693088
Co       0.99855406       0.57777487      -5.14237244
Co      -0.73939889       0.58731222      -3.54192928
Co      -0.67315893       2.24917591      -1.71976784
Co       0.98151341       0.42055037      -1.78237795
Co       1.07248650       2.21956734      -3.39998396
Co      -0.77249086       0.42825370      -0.05627011
Co      -0.70354528       2.08488930       1.76594604
Co       0.96680210       0.24495661       1.70452094
Co       1.04723371       2.08221441       0.03953461
Co      -0.82357305       0.27410842       3.42369824
Co      -0.75414555       1.91821421       5.11928301
Co       0.87848083       0.11424107       5.05325054
Co       0.99576216       1.91077614       3.48002655
Co      -0.56972860       3.99412507      -3.31517426
Co      -0.50820487       5.59985494      -1.54023833
Co       1.13679722       3.85587302      -1.60647536
Co      -0.60677605       3.91051465       0.10342857
Co      -0.54772211       5.45076225       1.89080266
Co       1.09201078       3.70550588       1.84077840
Co       1.19160291       5.43943388       0.19050690
Co      -0.65014365       3.69090114       3.51126480
Co       2.59335863      -1.38240790      -1.83443991
Co       2.46996896      -3.16064386      -0.21691369
Co       2.63711731      -1.64435288       1.70807279
Co       4.24864907      -1.53001848      -0.12250891
Co       2.67547309       0.41734803      -3.44255282
Co       2.76376754       2.05370517      -1.66555418
Co       4.34020083       0.25116578      -1.72038582
Co       2.69994120       0.22877493      -0.00004339
Co       2.72416078       1.90781419       1.77545410
Co       4.31466515       0.12997749       1.69922238
Co       4.40490612       1.88303916       0.07044262
Co       2.60316925       0.13544450       3.39927361
Co       2.80472541       3.67303205       0.12745834
C        3.87773748      -3.76420922       3.54169459
C        4.99271894      -4.57261248       4.14776026
O        2.66840716      -4.12440573       3.95612162
O        4.09551601      -2.85142376       2.71609617
H        4.88684434      -4.59820734       5.24078116
H        5.96161452      -4.15019803       3.86480589
H        4.92098964      -5.60992489       3.78734460
H        1.96440997      -3.55033314       3.46674286
