# Supplementary material for: Construction of Sabatier Volcanoes for CO2 Hydrogenation to C1‐2 Oxygenates Using Data‐Efficient Machine Learning
Source: Adv Sci (Weinh). 2026 Jun 16:e75932. Online ahead of print. doi: 10.1002/advs.75932 (PMC13336856; doi:10.1002/advs.75932)
Supplement: Supplementary file 3 — Supporting File 3: advs75932‐sup‐0003‐SI7.zip. [file ADVS-9999-e75932-s003.zip › SI/Intermediates/Co/3/struct.xyz]

83
Properties=species:S:1:pos:R:3 pbc="F F F"
Co      -5.12674247      -1.67176851       0.06455377
Co      -5.14671947       0.11209032      -1.58796453
Co      -5.06916006      -0.01218387       1.84679671
Co      -5.08892190       1.76665722       0.18738030
Co      -1.76358672      -5.08221614      -0.13795091
Co      -3.49937083      -1.62989239      -1.69024036
Co      -1.79750460      -3.35261420      -1.79594699
Co      -1.82590949      -1.58210761      -3.45719993
Co      -3.45430476      -3.38043641      -0.03780278
Co      -3.42384906      -1.74866433       1.74438506
Co      -1.71567500      -3.48048530       1.64299920
Co      -1.75039932      -1.72240447      -0.00743605
Co      -1.65819244      -1.82874328       3.41740961
Co      -1.84837931       0.20487315      -5.05619312
Co      -3.50115969       0.15436489      -3.32452129
Co      -3.47041294       1.81975935      -1.57464976
Co      -1.78412255       0.08112594      -1.69345131
Co      -1.79802393       1.86992828      -3.33504723
Co      -3.48930052       0.03314195       0.09016506
Co      -3.38416698       1.68846735       1.87526082
Co      -1.69323466      -0.05233966       1.78592684
Co      -1.72572481       1.75978443       0.10957174
Co      -3.34043300      -0.09008710       3.49892084
Co      -1.59477321      -0.16800466       5.14372273
Co      -1.62569196       1.61352369       3.54087005
Co      -1.74028187       3.52407659      -1.55770723
Co      -3.38628335       3.44534723       0.21168571
Co      -1.65257340       3.39934852       1.89407992
Co      -1.67833786       5.12236798       0.22508239
Co      -0.09304499      -5.03318567      -1.89610156
Co      -0.04195070      -5.17435734       1.51915341
Co       1.66103059      -5.13311445      -0.26995826
Co      -0.14653797      -1.52887373      -5.16420190
Co      -0.12132204      -3.28629241      -3.54040590
Co      -0.05892364      -1.67177952      -1.80478428
Co       1.64856216      -3.38413108      -1.89424930
Co       1.62166765      -1.60458410      -3.55045700
Co      -0.01187571      -3.47381748      -0.11063463
Co       0.08318414      -1.84000199       1.71584207
Co       1.79093544      -3.59930012       1.59423212
Co       1.72761846      -1.77164086      -0.09019318
Co      -0.01857135      -3.55419693       3.31247493
Co       0.06965362      -1.88304481       5.05819871
Co       1.84770572      -1.90264163       3.42004667
Co      -0.11949791       1.91236811      -5.04099614
Co       1.58679795       0.18003826      -5.14859687
Co      -0.09015984       0.13476352      -3.48842870
Co      -0.02990596       1.80931859      -1.67564554
Co       1.69669558       0.05029116      -1.78202274
Co       1.64860568       1.83891582      -3.42451541
Co       0.00629708      -0.00678217       0.01368390
Co       0.05718185       1.68834994       1.80516046
Co       1.78532912      -0.08681587       1.72091644
Co       1.75517598       1.73328473       0.02641418
Co       0.10257432      -0.13356802       3.47886189
Co       0.13340408       1.53532983       5.16420190
Co       1.83076377      -0.14940749       5.08603773
Co       1.81926541       1.59796112       3.46015856
Co      -0.05834680       3.54607575      -3.29240692
Co      -0.00718508       5.17435734      -1.53803783
Co       1.70538778       3.50142560      -1.63964919
Co       0.02669260       3.49856010       0.12412588
Co       0.08027764       5.05078491       1.90363488
Co       1.79335118       3.38007306       1.80354447
Co       1.75662588       5.10288686       0.13883090
Co       0.10651878       3.30346358       3.54082071
Co       3.38289723      -1.68473361      -1.87219610
Co       3.39827804      -3.44068607      -0.24247398
Co       3.46409473      -1.77041926       1.54362569
Co       5.09069084      -1.74022447      -0.20098760
Co       3.32474944       0.10669693      -3.50561774
Co       3.40350726       1.77296800      -1.75198150
Co       5.05173584       0.03932864      -1.84889010
Co       3.47723653      -0.01521323      -0.08926303
Co       3.49607885       1.64423274       1.70527842
Co       5.14671947      -0.07995133       1.58466334
Co       5.10793311       1.69244419      -0.07192029
Co       3.51091126      -0.11142495       3.33869381
Co       3.43805127       3.40395739       0.03520979
C        3.32575573      -4.33072163       3.92614494
O        2.99823937      -3.22401946       4.46589407
O        2.96575073      -4.76925221       2.78543536
H        3.99956868      -4.98408851       4.49925698
