# Supplementary material for: Construction of Sabatier Volcanoes for CO2 Hydrogenation to C1‐2 Oxygenates Using Data‐Efficient Machine Learning
Source: Adv Sci (Weinh). 2026 Jun 16:e75932. Online ahead of print. doi: 10.1002/advs.75932 (PMC13336856; doi:10.1002/advs.75932)
Supplement: Supplementary file 3 — Supporting File 3: advs75932‐sup‐0003‐SI7.zip. [file ADVS-9999-e75932-s003.zip › SI/Intermediates/Co/30/struct.xyz]

8
Properties=species:S:1:pos:R:3 pbc="F F F"
C       -1.31145574      -0.01479070       0.07184165
C        0.19296743       0.10040390       0.10587937
O        0.83622485       1.13464694       0.20353637
O        0.79193872      -1.13464694       0.00962436
H        1.75738502      -0.96819172       0.03673591
H       -1.62805551      -0.48027603      -0.87267816
H       -1.75738502       0.97963849       0.16817047
H       -1.65647999      -0.66586558       0.87267816
