# Supplementary material for: Construction of Sabatier Volcanoes for CO2 Hydrogenation to C1‐2 Oxygenates Using Data‐Efficient Machine Learning
Source: Adv Sci (Weinh). 2026 Jun 16:e75932. Online ahead of print. doi: 10.1002/advs.75932 (PMC13336856; doi:10.1002/advs.75932)
Supplement: Supplementary file 3 — Supporting File 3: advs75932‐sup‐0003‐SI7.zip. [file ADVS-9999-e75932-s003.zip › SI/Intermediates/Co/31/struct.xyz]

85
Properties=species:S:1:pos:R:3 pbc="F F F"
Co      -5.10289741      -1.74204300       0.10369303
Co      -5.24173814       0.07453622      -1.50555852
Co      -4.96884191      -0.12621358       1.91747909
Co      -5.10589928       1.68999070       0.30912451
Co      -1.71668222      -5.09770666      -0.36741443
Co      -3.58522407      -1.64225994      -1.74458309
Co      -1.87124418      -3.33973886      -1.98663276
Co      -2.01184380      -1.53014187      -3.59737340
Co      -3.41417629      -3.42440841      -0.12664606
Co      -3.31059699      -1.83622295       1.69134143
Co      -1.58850632      -3.54494742       1.45509151
Co      -1.74207309      -1.74771417      -0.15604730
Co      -1.45578980      -1.92913297       3.25528067
Co      -2.14720546       0.29000887      -5.14798320
Co      -3.69909548       0.17860513      -3.32914568
Co      -3.59181323       1.80482539      -1.54294672
Co      -1.89188157       0.08915503      -1.79517546
Co      -2.01801911       1.91174415      -3.38822581
Co      -3.49392137      -0.01744495       0.07747741
Co      -3.31100692       1.60114845       1.89118940
Co      -1.61133799      -0.10689921       1.66777189
Co      -1.75546459       1.73224181       0.03663991
Co      -3.14338871      -0.21221089       3.47328931
Co      -1.30585618      -0.30888870       5.01735492
Co      -1.45015603       1.50987747       3.46275957
Co      -1.88261783       3.52946501      -1.58103709
Co      -3.42389420       3.39459286       0.27155895
Co      -1.59293502       3.32735734       1.85179559
Co      -1.73315152       5.08812731       0.23442341
Co      -0.14733707      -4.98702270      -2.21355527
Co       0.12402612      -5.19609631       1.20554541
Co       1.70796985      -5.07869760      -0.64969927
Co      -0.43241337      -1.41781654      -5.39269648
Co      -0.29388921      -3.20898288      -3.81363999
Co      -0.14793985      -1.63749309      -2.04347314
Co       1.57111674      -3.32286342      -2.27000495
Co       1.42602896      -1.50880635      -3.88164224
Co      -0.00306235      -3.47384957      -0.40559824
Co       0.13776810      -1.83934145       1.42614783
Co       1.82915051      -3.51871629       1.15571788
Co       1.74939310      -1.72842001      -0.44425812
Co       0.26694723      -3.59803537       2.99279764
Co       0.40004388      -1.99501500       4.76696699
Co       2.07566127      -1.98657779       3.05018900
Co      -0.43748038       2.01574601      -5.18720913
Co       1.27893013       0.31073874      -5.43361516
Co      -0.30040096       0.20379541      -3.68148865
Co      -0.15490012       1.83999137      -1.83626275
Co       1.58022845       0.11282080      -2.08717081
Co       1.41698566       1.93336325      -3.67713920
Co      -0.00405850      -0.00341438      -0.19904011
Co       0.13103614       1.63333356       1.62813185
Co       1.89843444      -0.12624968       1.40134373
Co       1.72058517       1.74229031      -0.23593078
Co       0.25745067      -0.18824425       3.24303037
Co       0.40203521       1.41207864       4.98138046
Co       2.09872185      -0.26488575       4.73803918
Co       1.98772538       1.53499542       3.17535617
Co      -0.29626701       3.61082987      -3.40446756
Co      -0.16666505       5.19609631      -1.61972850
Co       1.55929363       3.55018507      -1.86180590
Co      -0.01956045       3.48330336       0.00010186
Co       0.11606792       5.00269487       1.80749860
Co       1.83614230       3.35305865       1.57379960
Co       1.68759363       5.11094209      -0.04926429
Co       0.25682554       3.21352616       3.39447277
Co       3.28354108      -1.59391118      -2.31410083
Co       3.40553390      -3.39394421      -0.72823628
Co       3.65325977      -1.84181126       1.12421090
Co       5.09504068      -1.66433459      -0.76230139
Co       3.11104911       0.23265796      -3.89456178
Co       3.26402599       1.84829298      -2.10194268
Co       4.93229031       0.14604440      -2.33571419
Co       3.45834040       0.01480138      -0.48407588
Co       3.55824294       1.64600824       1.33173001
Co       5.24173814      -0.01678691       1.06253284
Co       5.07007780       1.75955910      -0.52968757
Co       3.67664467      -0.13013738       2.92371353
Co       3.37790408       3.43675702      -0.28495550
C        3.61981113      -2.94548654       3.42688411
C        3.83142442      -3.62831851       4.76728010
O        4.57104366      -3.01871541       2.58213749
H        4.33534843      -2.90898438       5.43361516
H        4.47927118      -4.51053588       4.64901185
H        2.87369833      -3.90201088       5.20892958
