# Supplementary material for: Construction of Sabatier Volcanoes for CO2 Hydrogenation to C1‐2 Oxygenates Using Data‐Efficient Machine Learning
Source: Adv Sci (Weinh). 2026 Jun 16:e75932. Online ahead of print. doi: 10.1002/advs.75932 (PMC13336856; doi:10.1002/advs.75932)
Supplement: Supplementary file 3 — Supporting File 3: advs75932‐sup‐0003‐SI7.zip. [file ADVS-9999-e75932-s003.zip › SI/Intermediates/Co/32/struct.xyz]

88
Properties=species:S:1:pos:R:3 pbc="F F F"
Co      -5.51872916      -1.21900679       0.01710102
Co      -5.44666829       0.60799092      -1.48746095
Co      -5.35520108       0.27883208       1.85090035
Co      -5.28765318       2.10381459       0.33928780
Co      -2.26661356      -4.89025745      -0.42807123
Co      -3.86668897      -1.21481365      -1.74421648
Co      -2.24857612      -3.02924619      -1.97202516
Co      -2.18614285      -1.15134690      -3.53452071
Co      -4.03476557      -3.16498307      -0.22050502
Co      -3.77551935      -1.55328105       1.66885054
Co      -2.15591079      -3.37495569       1.45318458
Co      -2.11739007      -1.51112878      -0.09284731
Co      -2.00022780      -1.81771570       3.33851207
Co      -2.08024183       0.72742803      -5.05574210
Co      -3.88834755       0.68148493      -3.39044422
Co      -3.63909741       2.21490877      -1.42259021
Co      -2.05023274       0.39302359      -1.66913591
Co      -1.96468808       2.27146563      -3.20364691
Co      -3.73260803       0.33245895       0.12100022
Co      -3.54191229       1.86805099       2.00569190
Co      -1.95858376       0.04868768       1.80709383
Co      -1.88937520       1.95890256       0.23537901
Co      -3.70659610       0.00011282       3.64074924
Co      -1.79315683      -0.26195091       5.18219700
Co      -1.77034056       1.60403913       3.65442581
Co      -1.80585495       3.81684180      -1.32075697
Co      -3.55726981       3.85065384       0.47039137
Co      -1.69779882       3.48239967       2.11339402
Co      -1.59681178       5.33652143       0.54931351
Co      -0.65317227      -4.83331232      -2.15482348
Co      -0.54930649      -5.16090202       1.17270746
Co       1.04159983      -5.13318131      -0.58667088
Co      -0.51761551      -1.04508866      -5.28348275
Co      -0.61010613      -3.03906510      -3.86456561
Co      -0.41903036      -1.45029680      -1.89760442
Co       1.18035444      -3.25626158      -2.09803332
Co       1.24710871      -1.36754337      -3.65786882
Co      -0.48492466      -3.32585598      -0.32562145
Co      -0.29728615      -1.83079623       1.60252074
Co       1.30286796      -3.65370504       1.34996671
Co       1.39579920      -1.76541554      -0.19675701
Co      -0.50926313      -3.73573174       3.18808212
Co      -0.26508528      -2.01697524       5.00796347
Co       1.43123448      -2.06933656       3.28443785
Co      -0.29664206       2.28509922      -4.94984646
Co       1.27142999       0.51782908      -5.17635265
Co      -0.35838301       0.45420759      -3.45505510
Co      -0.19275595       2.01825423      -1.56346564
Co       1.43357546       0.16811361      -1.79044687
Co       1.47969224       2.04914218      -3.31713435
Co      -0.24609297       0.09713685       0.02224332
Co      -0.09397283       1.68099685       1.91208876
Co       1.56531518      -0.20655163       1.71769550
Co       1.59293821       1.73359620       0.12140927
Co      -0.15517921      -0.23232368       3.45367401
Co      -0.01655467       1.28653272       5.28348275
Co       1.55428046      -0.44437644       5.08124963
Co       1.65695502       1.40136353       3.54139147
Co      -0.11972386       3.96870018      -3.17366428
Co       0.02554985       5.39356088      -1.17022854
Co       1.64441121       3.60007285      -1.42042759
Co      -0.03515536       3.56893596       0.33329747
Co       0.11484529       5.07818194       2.15875271
Co       1.73368971       3.27700846       1.98026152
Co       1.74066637       5.14024381       0.43509849
Co       0.06928346       3.30690404       3.85614905
Co       3.02472148      -1.64298590      -1.98921407
Co       3.01438241      -3.59161888      -0.61143035
Co       3.17817332      -2.01255362       1.47254931
Co       4.79717637      -1.85125875      -0.36005537
Co       3.16197899       0.24816188      -3.64216301
Co       3.24266882       1.76838562      -1.64742722
Co       4.82917012      -0.04428330      -1.82909526
Co       3.19470644      -0.11237466      -0.10577723
Co       3.34393888       1.45215401       1.76392216
Co       4.91742481      -0.37257493       1.50302668
Co       4.98745315       1.44612848      -0.00533588
Co       3.37541477      -0.32756638       3.41023773
Co       3.49570245       3.41985168       0.21592728
C        3.49548525      -4.38303756       3.30264754
C        4.99514842      -4.32508094       3.55676394
O        2.78613036      -3.56880247       4.29902354
O        3.18751269      -3.96224873       2.00496590
H        5.34546879      -3.29138024       3.40014598
H        5.51872916      -4.97579675       2.84412524
H        5.23604494      -4.64766335       4.57942764
H        3.38434191      -2.83982490       4.57313023
H        3.08051759      -5.39356088       3.43828685
