# Supplementary material for: Construction of Sabatier Volcanoes for CO2 Hydrogenation to C1‐2 Oxygenates Using Data‐Efficient Machine Learning
Source: Adv Sci (Weinh). 2026 Jun 16:e75932. Online ahead of print. doi: 10.1002/advs.75932 (PMC13336856; doi:10.1002/advs.75932)
Supplement: Supplementary file 3 — Supporting File 3: advs75932‐sup‐0003‐SI7.zip. [file ADVS-9999-e75932-s003.zip › SI/Intermediates/Co/33/struct.xyz]

86
Properties=species:S:1:pos:R:3 pbc="F F F"
Co      -5.60137657      -1.31885877       0.01509036
Co      -5.65333850       0.40259762      -1.60999258
Co      -5.59962963       0.31189923       1.72754266
Co      -5.64922649       2.03522994       0.10547635
Co      -2.05790356      -4.73450312      -0.14610812
Co      -3.93138689      -1.30352416      -1.73394316
Co      -2.16871365      -2.99484076      -1.81365398
Co      -2.24573362      -1.22653826      -3.49785611
Co      -3.96062641      -3.15313230      -0.07237385
Co      -3.86782385      -1.37996203       1.70644176
Co      -2.11083405      -3.08685420       1.61312012
Co      -2.19306042      -1.33475965      -0.05123064
Co      -2.10294614      -1.40549987       3.39353568
Co      -2.26543040       0.55029939      -5.14922587
Co      -4.08915592       0.47898004      -3.50340743
Co      -3.99144835       2.16194162      -1.64461813
Co      -2.27042830       0.46033141      -1.75989414
Co      -2.30144238       2.23690113      -3.40918976
Co      -3.94946124       0.38431364       0.02779290
Co      -3.92092765       2.05473553       1.80024838
Co      -2.18325921       0.35883649       1.74191007
Co      -2.25514076       2.16298321       0.04060843
Co      -3.96064959       0.29997397       3.55485808
Co      -2.05656376       0.27770498       5.13055705
Co      -2.16093468       2.04080147       3.48864324
Co      -2.29113219       3.91759255      -1.63444745
Co      -4.06874605       3.92716778       0.13314179
Co      -2.22314921       3.81741175       1.80824142
Co      -2.22651527       5.56453387       0.13920659
Co      -0.42366578      -4.66374941      -1.84543207
Co      -0.37345170      -4.75511406       1.48624357
Co       1.28877465      -4.67701214      -0.24162835
Co      -0.56997146      -1.09905451      -5.23731301
Co      -0.50247679      -3.00111653      -3.67890098
Co      -0.48366429      -1.25781260      -1.83794253
Co       1.25490030      -2.93381102      -1.90789510
Co       1.20160214      -1.14990890      -3.58358460
Co      -0.39443557      -3.03031713      -0.11696254
Co      -0.38717564      -1.38899841       1.66952780
Co       1.41532909      -3.08809764       1.61061966
Co       1.31729796      -1.31046039      -0.11140486
Co      -0.42571478      -3.16474711       3.41142352
Co      -0.34347253      -1.35651122       5.06143229
Co       1.34333331      -1.31111043       3.32726142
Co      -0.62512333       2.25624080      -5.14683364
Co       1.06756438       0.60889182      -5.24006539
Co      -0.55797305       0.53439799      -3.51604756
Co      -0.54552953       2.23839435      -1.74436028
Co       1.23305131       0.51421885      -1.82732004
Co       1.13872824       2.28127107      -3.49078103
Co      -0.47325845       0.43684336      -0.04127466
Co      -0.46899585       2.15008350       1.75745238
Co       1.29941199       0.42793307       1.65814166
Co       1.24882279       2.22883016      -0.03605132
Co      -0.40428690       0.34645210       3.42378383
Co      -0.39913789       1.96493766       5.14816090
Co       1.30707136       0.33424327       5.08028537
Co       1.29689822       2.09505160       3.41875847
Co      -0.60631117       4.08004501      -3.48450211
Co      -0.59122377       5.63884803      -1.57110015
Co       1.14680400       3.96764879      -1.71636502
Co      -0.53206475       3.91641002       0.05282027
Co      -0.51696929       5.53663568       1.77853293
Co       1.23363010       3.87160160       1.74290465
Co       1.11933575       5.61019973       0.06561746
Co      -0.46354864       3.87517971       3.59678475
Co       2.96359298      -1.17518762      -1.89773672
Co       3.13074773      -3.00173623      -0.30737988
Co       3.04582705      -1.22059203       1.54797011
Co       4.70344343      -1.12591728      -0.20690673
Co       2.96785842       0.61255515      -3.68074130
Co       2.90429392       2.26982215      -1.80717222
Co       4.62725096       0.58061019      -1.84655743
Co       2.99134127       0.50472080      -0.12651974
Co       2.98699487       2.17057028       1.65473930
Co       4.72522682       0.49402008       1.50995234
Co       4.64056192       2.19941234      -0.12099767
Co       3.14370042       0.39261632       3.41855248
Co       3.00606257       4.03455792      -0.02688771
C        4.64129122      -4.65468206       4.31992869
C        3.78859924      -3.89189789       3.36212937
O        2.73959114      -4.33370265       2.87306462
H        5.65333850      -4.76110866       3.89341943
H        4.21937589      -5.63884803       4.55355865
H        4.76030863      -4.05750044       5.24006539
H        4.12265818      -2.86193689       3.07396938
