# Supplementary material for: Construction of Sabatier Volcanoes for CO2 Hydrogenation to C1‐2 Oxygenates Using Data‐Efficient Machine Learning
Source: Adv Sci (Weinh). 2026 Jun 16:e75932. Online ahead of print. doi: 10.1002/advs.75932 (PMC13336856; doi:10.1002/advs.75932)
Supplement: Supplementary file 3 — Supporting File 3: advs75932‐sup‐0003‐SI7.zip. [file ADVS-9999-e75932-s003.zip › SI/Intermediates/Co/34/struct.xyz]

7
Properties=species:S:1:pos:R:3 pbc="F F F"
C        0.70887488       0.40650311       0.14854875
C       -0.57867381      -0.34375059       0.37808202
O       -1.55821589       0.10975766       0.95238179
H        1.55821589      -0.19057292       0.51955989
H        0.68788777       1.38957810       0.63398405
H       -0.59769580      -1.38957810      -0.02815362
H        0.86490871       0.52632708      -0.95238179
