# Supplementary material for: Construction of Sabatier Volcanoes for CO2 Hydrogenation to C1‐2 Oxygenates Using Data‐Efficient Machine Learning
Source: Adv Sci (Weinh). 2026 Jun 16:e75932. Online ahead of print. doi: 10.1002/advs.75932 (PMC13336856; doi:10.1002/advs.75932)
Supplement: Supplementary file 3 — Supporting File 3: advs75932‐sup‐0003‐SI7.zip. [file ADVS-9999-e75932-s003.zip › SI/Intermediates/Co/35/struct.xyz]

89
Properties=species:S:1:pos:R:3 pbc="F F F"
Co      -5.24774909      -0.75799841       0.11815310
Co      -5.20130220       1.09151377      -1.45991461
Co      -5.05532413       0.81184189       1.96491976
Co      -5.01009611       2.65813867       0.38671596
Co      -2.10913204      -4.34464400      -0.31810682
Co      -3.66560299      -0.73555008      -1.68225881
Co      -2.06960871      -2.55173581      -1.89953770
Co      -2.02729163      -0.71028887      -3.47622841
Co      -3.68920626      -2.55745766      -0.10165158
Co      -3.51859972      -1.01519954       1.75499255
Co      -1.92580044      -2.83121431       1.53561642
Co      -1.89652955      -1.00350573      -0.04790953
Co      -1.72650811      -1.27408956       3.38315155
Co      -1.97540374       1.14134602      -4.99739925
Co      -3.59625151       1.11474555      -3.23622049
Co      -3.42942149       2.69984400      -1.41573263
Co      -1.85326912       0.87279367      -1.65018450
Co      -1.79228160       2.72551550      -3.21122016
Co      -3.51562233       0.84482214       0.17356051
Co      -3.27764663       2.41495677       2.02495243
Co      -1.69606009       0.57932219       1.82388323
Co      -1.65709099       2.46400065       0.22309105
Co      -3.29748606       0.55867495       3.57165115
Co      -1.53084650       0.31689904       5.16762760
Co      -1.49511139       2.16760148       3.64981309
Co      -1.59954092       4.29457676      -1.36566757
Co      -3.21225974       4.23823563       0.43441323
Co      -1.44927908       4.01735806       2.07353374
Co      -1.40308671       5.80617258       0.48391542
Co      -0.46870647      -4.32024398      -2.10530234
Co      -0.35170806      -4.61036781       1.28895040
Co       1.29929958      -4.58549919      -0.50372789
Co      -0.38098436      -0.68148075      -5.21678534
Co      -0.42661256      -2.50694670      -3.67321471
Co      -0.23278932      -0.97740892      -1.86930324
Co       1.36891849      -2.78003950      -2.07220499
Co       1.41281368      -0.93411440      -3.64976174
Co      -0.26018642      -2.84719719      -0.25428968
Co      -0.06476123      -1.28615802       1.60655052
Co       1.58659255      -3.13970750       1.42243504
Co       1.58953765      -1.25886005      -0.20234082
Co      -0.14373423      -3.07989417       3.14481613
Co       0.06522290      -1.50556488       4.94525516
Co       1.69742816      -1.46486084       3.20811030
Co      -0.14466630       2.73778983      -4.94990781
Co       1.45174296       0.91792399      -5.16888357
Co      -0.19071909       0.89874997      -3.47258531
Co       0.00433526       2.49175217      -1.59912946
Co       1.62387904       0.63483990      -1.81634377
Co       1.64937099       2.49715189      -3.37941205
Co      -0.03709341       0.60947762       0.00295839
Co       0.15559751       2.21293898       1.87441631
Co       1.77285369       0.36862984       1.64475246
Co       1.81904911       2.24101992       0.05017724
Co       0.11384226       0.33697980       3.47208188
Co       0.30044563       1.91206831       5.21678534
Co       1.89745964       0.09078701       5.00343669
Co       1.95096804       1.94503771       3.48316635
Co       0.04602472       4.29314973      -3.13861025
Co       0.23548119       5.83356775      -1.31447855
Co       1.84099041       4.07167513      -1.53647262
Co       0.19899530       4.08739329       0.27202339
Co       0.38650942       5.55603894       2.11000442
Co       1.99453869       3.79326795       1.90470392
Co       2.02307895       5.58331659       0.31326950
Co       0.34165760       3.74133866       3.67227195
Co       3.20258716      -1.18906264      -2.02058774
Co       3.14524010      -3.01725240      -0.46163760
Co       3.35078728      -1.44619150       1.40613622
Co       4.93045151      -1.42164030      -0.38471821
Co       3.21750678       0.67024230      -3.57277799
Co       3.43456225       2.24979343      -1.75710492
Co       4.97176620       0.42675079      -1.96224344
Co       3.43671502       0.39200745      -0.16710874
Co       3.59081234       1.97480495       1.68502612
Co       5.12943747       0.15267671       1.46131498
Co       5.16556713       1.99670467      -0.11878030
Co       3.51591689       0.12354770       3.23492740
Co       3.60232376       3.79810090       0.09449743
C        3.29489884      -4.80842901       3.79718525
C        4.46565398      -3.84527398       3.83519789
O        2.25013732      -4.49531788       4.68775519
O        2.82204313      -4.85066133       2.40777869
H        4.12423572      -2.83241908       3.55566525
H        5.24774909      -4.15546257       3.13005743
H        4.87931096      -3.80903353       4.85130295
H        1.98981085      -3.54631114       4.53921006
H        3.60006388      -5.83356775       4.06266895
H        2.09256385      -5.50167118       2.36000258
