# Supplementary material for: Construction of Sabatier Volcanoes for CO2 Hydrogenation to C1‐2 Oxygenates Using Data‐Efficient Machine Learning
Source: Adv Sci (Weinh). 2026 Jun 16:e75932. Online ahead of print. doi: 10.1002/advs.75932 (PMC13336856; doi:10.1002/advs.75932)
Supplement: Supplementary file 3 — Supporting File 3: advs75932‐sup‐0003‐SI7.zip. [file ADVS-9999-e75932-s003.zip › SI/Intermediates/Co/36/struct.xyz]

87
Properties=species:S:1:pos:R:3 pbc="F F F"
Co      -5.19809310      -1.25765699       0.10167733
Co      -5.16989207       0.65173075      -1.40041819
Co      -4.99594141       0.24757030       2.00867626
Co      -4.96614821       2.15221569       0.50472361
Co      -2.03226353      -4.82497189      -0.48052785
Co      -3.62910025      -1.15834443      -1.70245219
Co      -2.02132561      -2.97212627      -1.99678752
Co      -2.00224173      -1.05557303      -3.50801112
Co      -3.62908251      -3.04227329      -0.20153956
Co      -3.45841625      -1.56515074       1.71132522
Co      -1.86657054      -3.36397608       1.40460489
Co      -1.84157756      -1.47967829      -0.09422491
Co      -1.66449858      -1.86388237       3.31780266
Co      -1.97633613       0.85155037      -4.95675740
Co      -3.57725872       0.75204757      -3.18220538
Co      -3.40300324       2.26460233      -1.30304155
Co      -1.82160685       0.45565016      -1.62309883
Co      -1.78252918       2.36878580      -3.11108516
Co      -3.47096137       0.34840311       0.20774687
Co      -3.21886852       1.84866071       2.11973577
Co      -1.63291034       0.03201274       1.82748962
Co      -1.61552753       1.97332209       0.31055473
Co      -3.22456523      -0.05650722       3.58928112
Co      -1.43483787      -0.36636385       5.16648539
Co      -1.41305873       1.53400754       3.71487641
Co      -1.58062823       3.86477043      -1.20546957
Co      -3.17534078       3.73275359       0.60873762
Co      -1.39477862       3.45117052       2.21718851
Co      -1.37518757       5.30577733       0.70115322
Co      -0.40575024      -4.72237730      -2.27614139
Co      -0.23545144      -5.09449406       1.12223846
Co       1.39469108      -4.99402428      -0.66722527
Co      -0.37747348      -0.95695352      -5.25968245
Co      -0.39879034      -2.84397240      -3.77762655
Co      -0.19803074      -1.37331690      -1.92703706
Co       1.41116388      -3.16188098      -2.20953554
Co       1.42404843      -1.25696720      -3.72010584
Co      -0.22646381      -3.29571494      -0.40846304
Co       0.01468946      -1.81906966       1.53548724
Co       1.69999736      -3.63479938       1.29255662
Co       1.63524474      -1.70709971      -0.29085088
Co      -0.12646763      -3.63366916       2.99915706
Co       0.13848085      -2.17107638       4.86931322
Co       1.83016743      -2.15187885       3.15722058
Co      -0.15557377       2.46291391      -4.86035934
Co       1.44233919       0.65636073      -5.16510654
Co      -0.18245305       0.56043064      -3.45847479
Co       0.02938504       2.08040461      -1.52339973
Co       1.64774220       0.24686494      -1.83038440
Co       1.65110733       2.16892465      -3.31890177
Co       0.01332621       0.13677035       0.00761806
Co       0.21445727       1.66180606       1.93140149
Co       1.84533421      -0.17652166       1.63780818
Co       1.85830088       1.77177987       0.10477873
Co       0.19981799      -0.28948491       3.44770060
Co       0.39542337       1.21860886       5.25968245
Co       1.99337415      -0.56759612       4.94954555
Co       2.02082717       1.34452548       3.51228372
Co       0.04976568       3.94499041      -2.99205850
Co       0.24036463       5.41424794      -1.10963654
Co       1.85209698       3.67356823      -1.41029905
Co       0.23139205       3.60481960       0.41012292
Co       0.42378889       5.00405874       2.30583545
Co       2.03837413       3.25673230       2.01097837
Co       2.04316048       5.11343191       0.49508414
Co       0.40319954       3.12155305       3.79140380
Co       3.23441439      -1.55623999      -2.12429277
Co       3.20215239      -3.43417568      -0.62297416
Co       3.44288369      -1.92769119       1.26556973
Co       5.00181945      -1.83087103      -0.53738709
Co       3.22132521       0.35758933      -3.59853623
Co       3.44730936       1.87622230      -1.72616034
Co       4.99712941       0.07295060      -2.02011704
Co       3.47775705      -0.05131946      -0.21779980
Co       3.64041071       1.45793443       1.70630359
Co       5.19809310      -0.32067816       1.38047122
Co       5.19700124       1.56924704      -0.12064672
Co       3.60450622      -0.43691942       3.18489695
Co       3.62754446       3.34896434       0.18751167
C        2.92274971      -4.10642654       2.87456512
C        4.41397832      -4.25721097       2.58675579
O        2.46971606      -5.41424794       3.24700485
H        4.88496393      -3.27583209       2.39087874
H        4.57681146      -4.90452221       1.71492959
H        4.92409530      -4.70139899       3.46041498
H        2.86632106      -3.44367574       3.83019256
H        1.48566282      -5.38597697       3.25862783
