# Supplementary material for: Construction of Sabatier Volcanoes for CO2 Hydrogenation to C1‐2 Oxygenates Using Data‐Efficient Machine Learning
Source: Adv Sci (Weinh). 2026 Jun 16:e75932. Online ahead of print. doi: 10.1002/advs.75932 (PMC13336856; doi:10.1002/advs.75932)
Supplement: Supplementary file 3 — Supporting File 3: advs75932‐sup‐0003‐SI7.zip. [file ADVS-9999-e75932-s003.zip › SI/Intermediates/Co/37/struct.xyz]

88
Properties=species:S:1:pos:R:3 pbc="F F F"
Co      -5.76532225      -1.64042543      -0.60051353
Co      -5.74371389       0.11685454      -2.18895072
Co      -5.78019063      -0.04979011       1.15457912
Co      -5.75673835       1.70781716      -0.43442439
Co      -2.30487581      -5.12085122      -0.73647017
Co      -4.04989002      -1.60394686      -2.31103313
Co      -2.32804008      -3.34098250      -2.37697165
Co      -2.29388048      -1.52966864      -4.01305473
Co      -4.16247239      -3.50971748      -0.67945414
Co      -4.09575658      -1.78509530       1.14164037
Co      -2.36837782      -3.51517427       1.07856678
Co      -2.37751372      -1.73320377      -0.56521738
Co      -2.38175888      -1.87978785       2.88748011
Co      -2.22509652       0.28103076      -5.61822564
Co      -4.11238940       0.20592063      -4.03284374
Co      -4.04149272       1.83486270      -2.13571713
Co      -2.34217374       0.10875186      -2.22481789
Co      -2.28923893       1.91323880      -3.83802401
Co      -4.08905151       0.02735398      -0.49812688
Co      -4.07932357       1.66866460       1.30584753
Co      -2.39369096      -0.06826929       1.27611684
Co      -2.35671348       1.76670447      -0.39177741
Co      -4.19574526      -0.14893159       3.03445197
Co      -2.35143133      -0.22568460       4.66274760
Co      -2.37205983       1.58111799       3.05302451
Co      -2.30518820       3.55155953      -2.02685604
Co      -4.14151808       3.56328656      -0.32248167
Co      -2.34007360       3.38804789       1.41261228
Co      -2.26635668       5.16298283      -0.23042198
Co      -0.61741384      -5.04429385      -2.39339322
Co      -0.66225594      -5.22784534       0.95966021
Co       1.03087346      -5.14587591      -0.68937399
Co      -0.55521820      -1.38900910      -5.69259322
Co      -0.59865095      -3.33196402      -4.18589872
Co      -0.59534825      -1.64849054      -2.28399570
Co       1.11328747      -3.35864105      -2.33519490
Co       1.13924027      -1.55051640      -3.96917846
Co      -0.62831379      -3.45514909      -0.62896101
Co      -0.64490049      -1.81438028       1.19838198
Co       1.04470106      -3.53821393       1.10985921
Co       1.16049562      -1.76125847      -0.49861631
Co      -0.64823293      -3.70420604       2.90859052
Co      -0.69664530      -1.90737648       4.62491344
Co       1.01975732      -1.89542041       2.93768559
Co      -0.53643282       1.93588899      -5.50973800
Co       1.13451047       0.26145662      -5.57606579
Co      -0.56785440       0.18668904      -3.92268533
Co      -0.58174363       1.84950353      -2.11849337
Co       1.15687970       0.08554623      -2.17566260
Co       1.17384185       1.88914536      -3.78794631
Co      -0.60854889       0.00624817      -0.44981039
Co      -0.62626040       1.66819626       1.37791258
Co       1.14504589      -0.10577718       1.33336215
Co       1.14298602       1.74395977      -0.34067768
Co      -0.65903308      -0.15774906       3.00965198
Co      -0.67575075       1.43982565       4.76613775
Co       0.97806957      -0.24967824       4.71366552
Co       1.07110740       1.56080656       3.09942716
Co      -0.54723627       3.71700815      -3.81198030
Co      -0.56469641       5.22784534      -1.87677523
Co       1.16181066       3.52632622      -1.97790485
Co      -0.59646105       3.48003188      -0.28619008
Co      -0.61278605       5.08151043       1.46001015
Co       1.09572369       3.36730459       1.46168039
Co       1.09049275       5.14519676      -0.18413840
Co      -0.65967501       3.39103961       3.24310407
Co       2.85559132      -1.62954147      -2.22890226
Co       2.87227400      -3.55657621      -0.69226336
Co       2.85649889      -1.87449111       1.29440871
Co       4.52460255      -1.70342898      -0.48231013
Co       2.97524852       0.17877306      -3.94260439
Co       2.87545178       1.78386120      -2.03283079
Co       4.56356806       0.05387298      -2.04353383
Co       2.86120860      -0.03415338      -0.38580601
Co       2.82845827       1.63440143       1.39108487
Co       4.51737568      -0.08832252       1.29145572
Co       4.54793738       1.63771010      -0.29691936
Co       2.85596639      -0.08535107       3.14696446
Co       2.94316201       3.52569126      -0.23716054
C        4.70785000      -2.53251671       4.60783411
C        3.88466288      -3.58070514       3.88987882
O        4.10546861      -3.43732471       2.45407229
H        5.78019063      -2.65131985       4.39968889
H        4.54264128      -2.59564375       5.69259322
H        2.80648554      -3.45191750       4.10268440
H        4.40626153      -1.51829281       4.27986144
H        4.18819176      -4.59770509       4.18945762
H        3.56334454      -4.11642020       1.97841073
