# Supplementary material for: Construction of Sabatier Volcanoes for CO2 Hydrogenation to C1‐2 Oxygenates Using Data‐Efficient Machine Learning
Source: Adv Sci (Weinh). 2026 Jun 16:e75932. Online ahead of print. doi: 10.1002/advs.75932 (PMC13336856; doi:10.1002/advs.75932)
Supplement: Supplementary file 3 — Supporting File 3: advs75932‐sup‐0003‐SI7.zip. [file ADVS-9999-e75932-s003.zip › SI/Intermediates/Co/38/struct.xyz]

9
Properties=species:S:1:pos:R:3 pbc="F F F"
C        0.07556989      -0.56625649      -0.02805344
C       -0.07435718       0.57104143       0.97092349
O        0.40896054       0.00411904      -1.31315376
H        0.87139434      -1.26046303       0.30211192
H       -0.86792536      -1.14015085      -0.09639887
H       -0.87139434       1.26046303       0.65719058
H        0.86289086       1.13973078       1.05526964
H       -0.33011714       0.17026412       1.96315041
H        0.50819975      -0.72581537      -1.96315041
