# Supplementary material for: Construction of Sabatier Volcanoes for CO2 Hydrogenation to C1‐2 Oxygenates Using Data‐Efficient Machine Learning
Source: Adv Sci (Weinh). 2026 Jun 16:e75932. Online ahead of print. doi: 10.1002/advs.75932 (PMC13336856; doi:10.1002/advs.75932)
Supplement: Supplementary file 3 — Supporting File 3: advs75932‐sup‐0003‐SI7.zip. [file ADVS-9999-e75932-s003.zip › SI/Intermediates/Co/39/struct.xyz]

87
Properties=species:S:1:pos:R:3 pbc="F F F"
Co      -5.35097401      -1.83903558       0.08896812
Co      -5.46135308      -0.05483979      -1.55397554
Co      -5.31224863      -0.19113510       1.87893756
Co      -5.42267309       1.59318365       0.23416718
Co      -1.89138055      -5.14580215      -0.20413040
Co      -3.76428351      -1.73401285      -1.70173940
Co      -2.00387870      -3.40879295      -1.84676941
Co      -2.12302543      -1.62182460      -3.49562708
Co      -3.62662277      -3.49500391      -0.06028064
Co      -3.61615407      -1.87717379       1.74035655
Co      -1.86476038      -3.54905433       1.58624029
Co      -1.98484175      -1.78181116      -0.05295171
Co      -1.82622758      -1.89964038       3.37689136
Co      -2.23129770       0.16597094      -5.08241166
Co      -3.84985317       0.05524000      -3.32124292
Co      -3.83892937       1.70857141      -1.56034625
Co      -2.10031897       0.02539934      -1.72071607
Co      -2.20006533       1.81992606      -3.34996866
Co      -3.77059903      -0.08607744       0.09330609
Co      -3.68777964       1.56831022       1.88178106
Co      -1.94620431      -0.11738659       1.75260716
Co      -2.06213219       1.69521002       0.09091119
Co      -3.54967330      -0.21423417       3.49884965
Co      -1.77471559      -0.24694115       5.11416948
Co      -1.88698685       1.53510248       3.52055736
Co      -2.16295337       3.46496681      -1.56462026
Co      -3.77413784       3.32903169       0.23090097
Co      -2.00760138       3.32851886       1.87838170
Co      -2.11786266       5.05682784       0.22585114
Co      -0.25433091      -5.03415587      -1.99459292
Co      -0.10833566      -5.16764464       1.43322140
Co       1.54038638      -5.05572271      -0.37048019
Co      -0.47946763      -1.50796865      -5.23411926
Co      -0.37103288      -3.27234817      -3.61998298
Co      -0.32004606      -1.66777414      -1.87258221
Co       1.42980759      -3.32412301      -2.01662773
Co       1.32107653      -1.53959000      -3.65450285
Co      -0.21570825      -3.47494743      -0.21640031
Co      -0.14868659      -1.83156956       1.62255441
Co       1.62074474      -3.54345026       1.45456933
Co       1.51431183      -1.71726621      -0.19771297
Co      -0.10846889      -3.56608650       3.21741179
Co      -0.03018809      -1.92143829       4.96011115
Co       1.66144240      -1.84939797       3.29668402
Co      -0.55129707       1.92384694      -5.08668847
Co       1.20279838       0.25229649      -5.23783082
Co      -0.44051320       0.14070919      -3.54474731
Co      -0.39908942       1.80770753      -1.72501631
Co       1.37628472       0.10950813      -1.87654189
Co       1.24333591       1.90352725      -3.50388092
Co      -0.27192693      -0.01201625      -0.05042631
Co      -0.24233988       1.66899703       1.74876318
Co       1.55421060      -0.04451407       1.61845743
Co       1.41441930       1.78265482      -0.06116791
Co      -0.13595611      -0.13565144       3.41059221
Co      -0.09905497       1.50915451       5.11065658
Co       1.65494010      -0.15395200       4.95731636
Co       1.54646539       1.63453957       3.37032720
Co      -0.51360278       3.54928723      -3.32992278
Co      -0.47848466       5.16764464      -1.56731582
Co       1.28023156       3.55237735      -1.71349686
Co      -0.36417013       3.48548008       0.08543228
Co      -0.32758587       5.03449927       1.86796481
Co       1.43587236       3.42017164       1.72919452
Co       1.31251479       5.14668813       0.07392557
Co      -0.21594061       3.27825695       3.49204410
Co       3.11274740      -1.56104774      -2.01877695
Co       3.21428454      -3.33777540      -0.41670843
Co       3.34353083      -1.72844519       1.45060646
Co       4.85209990      -1.58477390      -0.37444100
Co       2.97422963       0.22889305      -3.62722273
Co       3.03545690       1.87333446      -1.85829146
Co       4.74231486       0.20130876      -2.00397063
Co       3.18850990       0.09436515      -0.22345486
Co       3.18857626       1.74937419       1.57567357
Co       4.88975642       0.07200468       1.42208163
Co       4.77845413       1.84646451      -0.21894656
Co       3.29370607       0.00013998       3.21039462
Co       3.04766927       3.50399681      -0.07505797
C        3.98111646      -4.01105159       3.51717596
C        4.74408972      -3.17917183       4.53369672
O        3.05770315      -3.18448725       2.78069269
H        4.65998291      -4.47571973       2.78351735
H        3.39309495      -4.80552519       4.00479953
H        5.29627657      -2.37294928       4.02701577
H        5.46135308      -3.80807820       5.08305160
H        4.04716896      -2.72378087       5.23783082
