# Supplementary material for: Construction of Sabatier Volcanoes for CO2 Hydrogenation to C1‐2 Oxygenates Using Data‐Efficient Machine Learning
Source: Adv Sci (Weinh). 2026 Jun 16:e75932. Online ahead of print. doi: 10.1002/advs.75932 (PMC13336856; doi:10.1002/advs.75932)
Supplement: Supplementary file 3 — Supporting File 3: advs75932‐sup‐0003‐SI7.zip. [file ADVS-9999-e75932-s003.zip › SI/Intermediates/Co/4/struct.xyz]

84
Properties=species:S:1:pos:R:3 pbc="F F F"
Co      -5.41336306      -1.67859723      -0.03481448
Co      -5.42299205       0.03721699      -1.67034916
Co      -5.42006608      -0.03860271       1.67915430
Co      -5.43061607       1.67360194       0.04070403
Co      -1.92640668      -5.13942112      -0.11788387
Co      -3.71835334      -1.67296404      -1.76580421
Co      -1.98775378      -3.39956256      -1.80423388
Co      -1.97718745      -1.63248121      -3.48891038
Co      -3.79808219      -3.53801411      -0.07867197
Co      -3.72657716      -1.76294158       1.69108603
Co      -1.98976893      -3.48404929       1.65771599
Co      -2.02970427      -1.74482311      -0.03399874
Co      -1.99701989      -1.80170303       3.42022188
Co      -1.94039503       0.13918374      -5.13806642
Co      -3.81031778       0.09023362      -3.53171510
Co      -3.73178135       1.76930615      -1.67928647
Co      -2.01993241       0.05166776      -1.74165959
Co      -1.99604415       1.81336246      -3.40074368
Co      -3.75052186       0.00623860       0.00276619
Co      -3.73328199       1.69749881       1.76098507
Co      -2.03810932      -0.03029601       1.76178754
Co      -2.02726448       1.75900460       0.04644780
Co      -3.81274812      -0.08226346       3.54610730
Co      -1.94883733      -0.10073551       5.15541023
Co      -2.01252420       1.66323643       3.49422689
Co      -2.00361521       3.49890954      -1.63522823
Co      -3.82597974       3.54205086       0.08424503
Co      -1.99919329       3.42886249       1.80882333
Co      -1.96130425       5.15773859       0.11496329
Co      -0.26444994      -5.08980614      -1.80033711
Co      -0.27598920      -5.19152641       1.56420938
Co       1.38691462      -5.13987905      -0.10590952
Co      -0.25808113      -1.52201888      -5.18917156
Co      -0.27795562      -3.42534248      -3.63203496
Co      -0.26193532      -1.69618466      -1.77253571
Co       1.46146334      -3.39487492      -1.79305452
Co       1.45144006      -1.63077328      -3.47765328
Co      -0.27152187      -3.45431180      -0.07502727
Co      -0.27737326      -1.76715635       1.71032090
Co       1.41896929      -3.48042900       1.65774260
Co       1.51480418      -1.75173953      -0.00117201
Co      -0.23648008      -3.61440564       3.47126055
Co      -0.29440012      -1.78025929       5.13731259
Co       1.40693806      -1.78488378       3.43228194
Co      -0.25881339       1.80691974      -5.08862696
Co       1.42288638       0.14024475      -5.13232892
Co      -0.26312471       0.09745576      -3.45989721
Co      -0.26855916       1.80698024      -1.70075828
Co       1.47753358       0.04837504      -1.72537611
Co       1.47256906       1.80983861      -3.38631402
Co      -0.26910465       0.00699883       0.01694694
Co      -0.27780258       1.71632747       1.80066363
Co       1.50622479      -0.04797424       1.78227800
Co       1.47075360       1.75736007       0.06416230
Co      -0.28830630      -0.06029094       3.47867048
Co      -0.29589479       1.59143443       5.18917156
Co       1.36123940      -0.09999191       5.17062743
Co       1.43883518       1.66543581       3.50528552
Co      -0.25894982       3.62822684      -3.43954469
Co      -0.27198060       5.19152641      -1.54388193
Co       1.46609254       3.49717588      -1.61906103
Co      -0.27689983       3.48489822       0.08762169
Co      -0.28619427       5.13955859       1.78279933
Co       1.42893794       3.42968291       1.82297281
Co       1.40364901       5.16364921       0.12808794
Co      -0.31054606       3.49658889       3.61196776
Co       3.18825310      -1.65942960      -1.74840298
Co       3.23527022      -3.53806282      -0.14968796
Co       3.23955523      -1.83602015       1.79455185
Co       4.88146994      -1.65900658      -0.03656849
Co       3.27938962       0.10337934      -3.51162485
Co       3.18363420       1.76243358      -1.64530584
Co       4.88701057       0.04838929      -1.62993137
Co       3.20085825      -0.01620534       0.05407045
Co       3.17459426       1.70859067       1.77718054
Co       4.87672223       0.00618270       1.70268955
Co       4.88080414       1.67675799       0.07245920
Co       3.21590190       0.02681324       3.58162483
Co       3.26607602       3.55073972       0.09602186
O        3.41947729      -4.25967926       4.16363197
O        4.78428429      -2.93208800       2.88771926
C        4.58692912      -3.80566640       3.74808253
H        2.66448589      -3.77162365       3.66130290
H        5.43061607      -4.29620842       4.24815881
