# Supplementary material for: Construction of Sabatier Volcanoes for CO2 Hydrogenation to C1‐2 Oxygenates Using Data‐Efficient Machine Learning
Source: Adv Sci (Weinh). 2026 Jun 16:e75932. Online ahead of print. doi: 10.1002/advs.75932 (PMC13336856; doi:10.1002/advs.75932)
Supplement: Supplementary file 3 — Supporting File 3: advs75932‐sup‐0003‐SI7.zip. [file ADVS-9999-e75932-s003.zip › SI/Intermediates/Co/40/struct.xyz]

86
Properties=species:S:1:pos:R:3 pbc="F F F"
Co      -5.13906081      -1.76231573      -0.09725736
Co      -5.19532324      -0.04060917      -1.73159522
Co      -5.14358863      -0.11521190       1.60651668
Co      -5.17714248       1.59681865      -0.01822014
Co      -1.57161845      -5.18718126      -0.25549583
Co      -3.47913273      -1.74600986      -1.84043168
Co      -1.71131953      -3.44161486      -1.93342772
Co      -1.79057409      -1.68210609      -3.61883110
Co      -3.48848657      -3.59771041      -0.18561086
Co      -3.40953438      -1.80747845       1.59442390
Co      -1.65518194      -3.52699334       1.49583800
Co      -1.73568772      -1.77704005      -0.16279808
Co      -1.63223821      -1.83201123       3.27031033
Co      -1.82077185       0.08069772      -5.27058989
Co      -3.63198553       0.02459486      -3.62697321
Co      -3.52579894       1.70960450      -1.77325299
Co      -1.80331588       0.00793250      -1.87503002
Co      -1.83906284       1.77046209      -3.54267488
Co      -3.48663853      -0.05982462      -0.09912674
Co      -3.45418860       1.60482473       1.69101529
Co      -1.72027337      -0.07877522       1.61643376
Co      -1.79176454       1.71784289      -0.07959970
Co      -3.50542351      -0.13670115       3.43347890
Co      -1.60542472      -0.12943884       4.99273516
Co      -1.68178823       1.61777607       3.35498743
Co      -1.82841512       3.46670315      -1.76096419
Co      -3.59271911       3.48136243      -0.00015764
Co      -1.73760576       3.37443502       1.68236597
Co      -1.75702275       5.11838913      -0.00023233
Co       0.03422017      -5.08448086      -2.03029958
Co       0.12727374      -5.13952891       1.40427199
Co       1.73785119      -5.10069607      -0.36016467
Co      -0.11442968      -1.61390569      -5.33715821
Co      -0.05935960      -3.33548673      -3.68479218
Co      -0.03320915      -1.69812111      -1.95708554
Co       1.70519594      -3.37761892      -2.04903657
Co       1.64543496      -1.61473320      -3.70817734
Co       0.04113036      -3.46783170      -0.26952275
Co       0.07460922      -1.84287804       1.54031816
Co       1.90088450      -3.51730761       1.49432776
Co       1.78584913      -1.75835710      -0.25403527
Co       0.06235466      -3.59294681       3.30927394
Co       0.09115702      -1.75874725       4.95130434
Co       1.79813833      -1.73886385       3.25357810
Co      -0.16841444       1.79252426      -5.28117995
Co       1.56898944       0.14102038      -5.34977731
Co      -0.10198545       0.07318774      -3.66848815
Co      -0.08361788       1.77772063      -1.86813335
Co       1.67690348       0.06653403      -1.96293643
Co       1.59020339       1.82139412      -3.63207517
Co      -0.00951141      -0.01619184      -0.14890111
Co       0.01527809       1.70309985       1.62116832
Co       1.80723760      -0.05880209       1.52073206
Co       1.71298965       1.77736989      -0.16661976
Co       0.06281769      -0.09046033       3.27300922
Co       0.09304026       1.51753321       5.00410912
Co       1.80388434      -0.05594943       4.95213817
Co       1.81021954       1.62478147       3.25945391
Co      -0.16690681       3.61811613      -3.61788133
Co      -0.13465727       5.18718126      -1.72289982
Co       1.60483739       3.51805187      -1.84675055
Co      -0.06556900       3.46880610      -0.08912810
Co      -0.04610504       5.09151409       1.64529511
Co       1.70775891       3.43004735       1.59415070
Co       1.58777435       5.16336888      -0.08249903
Co       0.02478821       3.42852749       3.45429230
Co       3.42291597      -1.60693817      -2.05011230
Co       3.57092811      -3.46143050      -0.55376727
Co       3.59111800      -1.75791470       1.34217889
Co       5.19532324      -1.52548866      -0.41285433
Co       3.29706804       0.14455652      -3.70857508
Co       3.34617423       1.81675219      -1.96476289
Co       5.05729395       0.15785344      -2.07894283
Co       3.45212523       0.06915380      -0.29823334
Co       3.45499719       1.69884954       1.53443819
Co       5.16498247       0.05760397       1.39363993
Co       5.09472852       1.73738475      -0.27136552
Co       3.52523090      -0.11285722       3.15818708
Co       3.46682992       3.57505535      -0.16903775
C        3.98011812      -3.38941248       3.70048016
C        3.61700428      -2.00992077       4.27804898
O        3.72074508      -3.49323092       2.28528864
H        5.05699035      -3.60544300       3.83420384
H        3.40120273      -4.16802485       4.22276766
H        4.54044971      -1.35229563       4.19120741
H        3.43906322      -2.08863006       5.34977731
