# Supplementary material for: Construction of Sabatier Volcanoes for CO2 Hydrogenation to C1‐2 Oxygenates Using Data‐Efficient Machine Learning
Source: Adv Sci (Weinh). 2026 Jun 16:e75932. Online ahead of print. doi: 10.1002/advs.75932 (PMC13336856; doi:10.1002/advs.75932)
Supplement: Supplementary file 3 — Supporting File 3: advs75932‐sup‐0003‐SI7.zip. [file ADVS-9999-e75932-s003.zip › SI/Intermediates/Co/41/struct.xyz]

84
Properties=species:S:1:pos:R:3 pbc="F F F"
Co      -5.08923668      -1.76417103      -0.04828969
Co      -5.12051921      -0.00682313      -1.72658321
Co      -5.08769280      -0.08551817       1.70865348
Co      -5.11894790       1.67365254       0.03048498
Co      -1.67278084      -5.11975522      -0.15968377
Co      -3.44698436      -1.71840707      -1.79171309
Co      -1.71301482      -3.42190892      -1.84769020
Co      -1.74533085      -1.66280812      -3.52460263
Co      -3.38962639      -3.45097364      -0.10553790
Co      -3.41326115      -1.79852846       1.66127583
Co      -1.67998729      -3.50113646       1.60505845
Co      -1.72986785      -1.76099896      -0.08182061
Co      -1.67925002      -1.82270911       3.36361743
Co      -1.76685672       0.10184800      -5.14395933
Co      -3.45273223       0.04934720      -3.44406349
Co      -3.47634258       1.73610976      -1.71096843
Co      -1.76198151       0.02474973      -1.78578594
Co      -1.77416609       1.79106356      -3.44523244
Co      -3.48634653      -0.03110775      -0.02419675
Co      -3.44424116       1.65650978       1.74226160
Co      -1.72882458      -0.05584383       1.70459607
Co      -1.76056438       1.72983905      -0.00003096
Co      -3.38784952      -0.11024945       3.39389538
Co      -1.67043832      -0.13390264       5.06207681
Co      -1.70897004       1.63113549       3.44428776
Co      -1.77260845       3.46999149      -1.68747831
Co      -3.44984166       3.39013396       0.05503957
Co      -1.74065479       3.38943974       1.76599475
Co      -1.76225054       5.08887502       0.07759184
Co       0.02931149      -5.06452302      -1.89401421
Co       0.06132541      -5.14398142       1.54490635
Co       1.76405747      -5.08866217      -0.19096711
Co      -0.03472474      -1.60228938      -5.19973069
Co      -0.00256941      -3.34150197      -3.55561023
Co      -0.00104130      -1.70605639      -1.84240048
Co       1.74149173      -3.39016512      -1.87980592
Co       1.70939382      -1.63238823      -3.55802522
Co       0.03210718      -3.48725347      -0.13672862
Co       0.03160538      -1.78524454       1.64747839
Co       1.77131177      -3.46917926       1.57270426
Co       1.76026120      -1.72971614      -0.11368557
Co       0.06090473      -3.49932052       3.28335060
Co       0.06263346      -1.83866210       5.00801533
Co       1.77081302      -1.78941574       3.33096153
Co      -0.06359606       1.83623273      -5.12036108
Co       1.66847294       0.13235306      -5.17669638
Co      -0.03316281       0.07973396      -3.54259326
Co      -0.03168648       1.78558367      -1.76120132
Co       1.72931980       0.05555398      -1.81749023
Co       1.67877237       1.82038385      -3.47731544
Co      -0.00028024      -0.00007131      -0.05722279
Co       0.00159476       1.70412870       1.72944931
Co       1.76118436      -0.02454871       1.67164722
Co       1.73085415       1.76070273      -0.03240385
Co       0.03418763      -0.08278976       3.43038961
Co       0.03340973       1.59852435       5.08693973
Co       1.76708660      -0.10579947       5.03226800
Co       1.74459136       1.66138705       3.41370095
Co      -0.06139919       3.49903309      -3.39691662
Co      -0.05983457       5.14398142      -1.65536094
Co       1.68045096       3.50027821      -1.71898271
Co      -0.02998478       3.48628108       0.02495522
Co      -0.02844281       5.06296388       1.78158035
Co       1.71426040       3.41934903       1.73506104
Co       1.67420889       5.11860372       0.04796227
Co       0.00333963       3.33947133       3.44315566
Co       3.44471950      -1.65645945      -1.85505474
Co       3.45004658      -3.38931790      -0.16650328
Co       3.47523948      -1.73400021       1.59544963
Co       5.12051921      -1.67325080      -0.14275401
Co       3.38712125       0.10797957      -3.50817933
Co       3.41429761       1.79701944      -1.77582599
Co       5.08817600       0.08475780      -1.82177826
Co       3.48729837       0.02992818      -0.08822578
Co       3.44737979       1.71621575       1.67802238
Co       5.12050779       0.00350737       1.61627876
Co       5.08892082       1.76352584      -0.06404756
Co       3.45146056      -0.04712911       3.33166701
Co       3.39052013       3.44987591      -0.00912729
C        4.49111486      -3.85989832       4.56822446
H        3.41507340      -3.96586156       4.75852030
H        4.79277088      -2.82834348       4.79011239
H        5.05540964      -4.55976780       5.19973069
H        4.68344688      -4.06830519       3.49306764
