# Supplementary material for: Construction of Sabatier Volcanoes for CO2 Hydrogenation to C1‐2 Oxygenates Using Data‐Efficient Machine Learning
Source: Adv Sci (Weinh). 2026 Jun 16:e75932. Online ahead of print. doi: 10.1002/advs.75932 (PMC13336856; doi:10.1002/advs.75932)
Supplement: Supplementary file 3 — Supporting File 3: advs75932‐sup‐0003‐SI7.zip. [file ADVS-9999-e75932-s003.zip › SI/Intermediates/Co/42/struct.xyz]

5
Properties=species:S:1:pos:R:3 pbc="F F F"
C        0.23303098      -0.02211196      -0.17283051
H        0.83332038       0.85270062      -0.45416327
H        0.45450638      -0.85270062      -0.85536401
H        0.47762597      -0.31831411       0.85536401
H       -0.83332038       0.22985155      -0.25206503
