# Supplementary material for: Construction of Sabatier Volcanoes for CO2 Hydrogenation to C1‐2 Oxygenates Using Data‐Efficient Machine Learning
Source: Adv Sci (Weinh). 2026 Jun 16:e75932. Online ahead of print. doi: 10.1002/advs.75932 (PMC13336856; doi:10.1002/advs.75932)
Supplement: Supplementary file 3 — Supporting File 3: advs75932‐sup‐0003‐SI7.zip. [file ADVS-9999-e75932-s003.zip › SI/Intermediates/Co/44/struct.xyz]

80
Properties=species:S:1:pos:R:3 pbc="F F F"
Co      -5.15160313      -1.67302248      -0.00179025
Co      -5.14791314       0.00003446      -1.67384374
Co      -5.15233388       0.00122555       1.67267324
Co      -5.14776657       1.67295299      -0.00053256
Co      -1.66575261      -5.15157732       0.00318816
Co      -3.45319349      -1.72588089      -1.72258765
Co      -1.72137286      -3.45127762      -1.72183690
Co      -1.72333851      -1.72615115      -3.45429734
Co      -3.53970241      -3.53791922      -0.00218654
Co      -3.45285130      -1.72167033       1.72264321
Co      -1.72686812      -3.45436664       1.72312536
Co      -1.74948468      -1.75058612       0.00172917
Co      -1.72752494      -1.72242866       3.45613722
Co      -1.67532456       0.00062685      -5.14942998
Co      -3.53952608      -0.00852421      -3.54023517
Co      -3.45113575       1.72022896      -1.72153507
Co      -1.75093072      -0.00473517      -1.75053270
Co      -1.72307533       1.72139224      -3.45159424
Co      -3.47144150      -0.00154201       0.00140600
Co      -3.45409785       1.72141368       1.72729088
Co      -1.75045174      -0.00133972       1.75277870
Co      -1.75086165       1.74835954       0.00497455
Co      -3.54046971       0.00201106       3.53971643
Co      -1.66698080      -0.00301517       5.15368372
Co      -1.72247296       1.72229274       3.45355642
Co      -1.72336143       3.44889381      -1.72147289
Co      -3.53995286       3.53828570       0.00801594
Co      -1.72436390       3.45234512       1.72639402
Co      -1.67580817       5.14719376      -0.00105077
Co       0.00353452      -5.15128854      -1.66786319
Co      -0.00215715      -5.15296724       1.67211614
Co       1.67296911      -5.15176268      -0.00417489
Co      -0.00420319      -1.67228278      -5.15404185
Co      -0.00375226      -3.53745190      -3.54236973
Co       0.00061943      -1.75065179      -1.75064281
Co       1.72163568      -3.45335084      -1.72957790
Co       1.71965230      -1.72090071      -3.45521902
Co       0.00605359      -3.47206217       0.00555381
Co      -0.00079274      -1.75607835       1.75735603
Co       1.73182574      -3.47028639       1.73169150
Co       1.75692087      -1.75551161      -0.00170310
Co      -0.05055911      -3.53678393       3.53857938
Co      -0.00298642      -1.67162287       5.15480699
Co       1.73192949      -1.72976770       3.47198943
Co      -0.00408153       1.67421611      -5.15026247
Co       1.66838532       0.00309940      -5.15480699
Co      -0.00101045      -0.00067526      -3.47235364
Co       0.00247009       1.74955677      -1.75080322
Co       1.74978522      -0.00025552      -1.75166571
Co       1.72230858       1.72395773      -3.45569660
Co       0.00411800      -0.00468029       0.00476559
Co      -0.00025151       1.74992999       1.75205851
Co       1.75611030       0.00229095       1.75692104
Co       1.74911574       1.75009445       0.00055243
Co       0.00538196      -0.00523776       3.47389112
Co       0.00207616       1.66715112       5.15401812
Co       1.67168150       0.00466383       5.15472127
Co       1.72040333       1.72955598       3.45575146
Co       0.00480074       3.53905924      -3.54130871
Co      -0.00492680       5.14769836      -1.67528668
Co       1.72175528       3.45374385      -1.72391438
Co      -0.00173250       3.47026684       0.00066863
Co      -0.00542374       5.15184955       1.67272541
Co       1.71864997       3.45342272       1.72138477
Co       1.66673287       5.15296724      -0.00309745
Co      -0.00486180       3.54056450       3.53967811
Co       3.45355694      -1.72014758      -1.73057650
Co       3.53761535      -3.53491438      -0.05449116
Co       3.47173026      -1.72909376       1.73112823
Co       5.15208107      -1.66935362      -0.00594803
Co       3.53412609       0.00441531      -3.54440918
Co       3.44841868       1.72371174      -1.72417290
Co       5.14903519       0.00014621      -1.67023542
Co       3.47164217      -0.00359930       0.00418167
Co       3.45283390       1.72951210       1.72198886
Co       5.15233388       0.00638786       1.67018881
Co       5.14825828       1.67065839       0.00090637
Co       3.53642860       0.05592146       3.53761335
Co       3.53315047       3.54319230      -0.00391034
H        2.89165277      -2.88906911       2.87515387
