# Supplementary material for: Construction of Sabatier Volcanoes for CO2 Hydrogenation to C1‐2 Oxygenates Using Data‐Efficient Machine Learning
Source: Adv Sci (Weinh). 2026 Jun 16:e75932. Online ahead of print. doi: 10.1002/advs.75932 (PMC13336856; doi:10.1002/advs.75932)
Supplement: Supplementary file 3 — Supporting File 3: advs75932‐sup‐0003‐SI7.zip. [file ADVS-9999-e75932-s003.zip › SI/Intermediates/Co/45/struct.xyz]

81
Properties=species:S:1:pos:R:3 pbc="F F F"
Co      -5.14480841      -1.67768357      -0.00180588
Co      -5.14200315      -0.00221179      -1.67226454
Co      -5.14537648       0.00039211       1.67768197
Co      -5.14207376       1.67236038       0.00319673
Co      -1.66199714      -5.14920862       0.00096635
Co      -3.44283549      -1.72809428      -1.71439561
Co      -1.70729805      -3.45199604      -1.71496228
Co      -1.70761237      -1.72614323      -3.45426667
Co      -3.54260667      -3.53687254      -0.01162251
Co      -3.45218932      -1.72812704       1.72803429
Co      -1.72530330      -3.45536134       1.71698749
Co      -1.74055424      -1.75152568       0.00748890
Co      -1.72551939      -1.71908250       3.45700170
Co      -1.67718377       0.00054280      -5.14429602
Co      -3.53262870      -0.00590013      -3.53368265
Co      -3.44216914       1.72073581      -1.72059742
Co      -1.73869242      -0.00516274      -1.74655262
Co      -1.71782943       1.72463389      -3.45395043
Co      -3.46855686      -0.00119555       0.00163104
Co      -3.44308905       1.71213080       1.73043714
Co      -1.74036198      -0.00875797       1.75370175
Co      -1.73839459       1.74473794       0.00645708
Co      -3.54267511       0.00911514       3.53818350
Co      -1.66113157      -0.00378812       5.15192655
Co      -1.70757995       1.71211285       3.45579842
Co      -1.71751705       3.45373862      -1.72269553
Co      -3.53377257       3.53114543       0.00847871
Co      -1.70803188       3.45064382       1.72922121
Co      -1.67882927       5.14182964       0.00428021
Co       0.01043619      -5.14865817      -1.67319468
Co       0.00365636      -5.14340636       1.67590040
Co       1.69314928      -5.14207249      -0.01557462
Co       0.01350190      -1.66626624      -5.15192655
Co      -0.00292427      -3.52942456      -3.55261914
Co       0.00983508      -1.74947478      -1.74843296
Co       1.72184415      -3.45100005      -1.73890022
Co       1.73986846      -1.71796640      -3.45757306
Co       0.00883359      -3.46285391      -0.00301780
Co       0.03601336      -1.78762370       1.78695253
Co       1.76711859      -3.53180501       1.75007525
Co       1.79379371      -1.77981133       0.02526662
Co      -0.13540937      -3.53624610       3.53418023
Co       0.00429213      -1.67968119       5.14377565
Co       1.76767124      -1.75407216       3.53094593
Co       0.00991086       1.67559281      -5.14690435
Co       1.73480882       0.00802084      -5.13008229
Co       0.00836356       0.00202002      -3.48508852
Co      -0.00168194       1.74221025      -1.74162189
Co       1.74028859      -0.00581110      -1.74045191
Co       1.72605844       1.71905329      -3.44823316
Co       0.01144804      -0.02748766       0.02698552
Co       0.00970585       1.74544397       1.75224802
Co       1.79348019      -0.02781929       1.78010047
Co       1.73935871       1.73814370       0.00720427
Co       0.00922759       0.00021093       3.46550156
Co       0.01145605       1.67064264       5.15106427
Co       1.69367053       0.01091130       5.14366992
Co       1.72281386       1.73436524       3.45364978
Co       0.00496710       3.53772549      -3.53548558
Co       0.00938704       5.14732142      -1.66934820
Co       1.72573495       3.44860744      -1.71526094
Co       0.00809976       3.48404087       0.00168536
Co       0.01240010       5.14920862       1.67139985
Co       1.73939655       3.45402053       1.72107362
Co       1.73487300       5.12826718      -0.00212477
Co      -0.00344421       3.54987578       3.53221083
Co       3.45332464      -1.70516211      -1.74988812
Co       3.54671548      -3.52496621      -0.15870312
Co       3.55630776      -1.74760136       1.74458728
Co       5.14537648      -1.66577021      -0.03563840
Co       3.41846375       0.01779712      -3.42903837
Co       3.43246356       1.72527140      -1.72418496
Co       5.11853800       0.02183037      -1.74011912
Co       3.48641825       0.01307954      -0.01451587
Co       3.45266476       1.74538382       1.70620942
Co       5.14488255       0.03235112       1.66614950
Co       5.11881365       1.73744448      -0.02040936
Co       3.54672466       0.15261830       3.52599116
Co       3.41823510       3.42638753      -0.01355579
O        3.16924802      -3.14625009       3.13880161
H        3.73270364      -3.71176642       3.67591643
