# Supplementary material for: Construction of Sabatier Volcanoes for CO2 Hydrogenation to C1‐2 Oxygenates Using Data‐Efficient Machine Learning
Source: Adv Sci (Weinh). 2026 Jun 16:e75932. Online ahead of print. doi: 10.1002/advs.75932 (PMC13336856; doi:10.1002/advs.75932)
Supplement: Supplementary file 3 — Supporting File 3: advs75932‐sup‐0003‐SI7.zip. [file ADVS-9999-e75932-s003.zip › SI/Intermediates/Co/46/struct.xyz]

82
Properties=species:S:1:pos:R:3 pbc="F F F"
Co      -5.04979315      -1.87320932       0.07202132
Co      -5.11939747      -0.17104211      -1.65559185
Co      -5.08676945      -0.13974571       1.77620328
Co      -5.15527130       1.56003120       0.04733022
Co      -1.56552853      -5.16234157       0.07702423
Co      -3.40103586      -1.84877365      -1.67066339
Co      -1.64027534      -3.52076677      -1.66182055
Co      -1.71429131      -1.80018492      -3.41410542
Co      -3.31667028      -3.52139788       0.07056183
Co      -3.36901367      -1.81187617       1.77933706
Co      -1.60499135      -3.47874978       1.77684925
Co      -1.68389260      -1.79912060       0.03511873
Co      -1.63652619      -1.75327939       3.47991477
Co      -1.78480396      -0.08448542      -5.08619716
Co      -3.45746994      -0.13206917      -3.37400981
Co      -3.51064564       1.60453395      -1.69512849
Co      -1.75830931      -0.07122781      -1.72313076
Co      -1.81920009       1.64879415      -3.43506509
Co      -3.48195729      -0.10681623       0.04351000
Co      -3.47251846       1.63330228       1.75766261
Co      -1.71592745      -0.04013377       1.77013358
Co      -1.79261768       1.69302299       0.01203695
Co      -3.38594279      -0.07999864       3.45835628
Co      -1.66984177      -0.02124366       5.13260895
Co      -1.74868306       1.68850615       3.46339889
Co      -1.85400714       3.37739446      -1.73468793
Co      -3.52575706       3.31068243       0.01236334
Co      -1.81956079       3.41396673       1.71125146
Co      -1.88517204       5.05580180      -0.02736442
Co       0.13997497      -5.14751630      -1.61076299
Co       0.15952050      -5.09512867       1.76584607
Co       1.88640150      -5.06298064       0.01666380
Co      -0.00843092      -1.70735341      -5.12337809
Co       0.06697985      -3.56060657      -3.50178090
Co       0.03539138      -1.77282897      -1.74014111
Co       1.81552468      -3.41248111      -1.70763251
Co       1.74402671      -1.68826581      -3.45941715
Co       0.12409756      -3.48379559       0.05059822
Co       0.08970229      -1.74476016       1.76510713
Co       1.89569736      -3.42455393       1.77792686
Co       1.79776930      -1.70611164       0.00599968
Co       0.11759711      -3.39084298       3.45709848
Co       0.11051106      -1.68094527       5.11952799
Co       1.80889502      -1.63489830       3.44018852
Co      -0.11305414       1.67714991      -5.11806573
Co       1.66486640       0.02288083      -5.13260895
Co      -0.03923733      -0.02469746      -3.48276068
Co      -0.07396314       1.73168954      -1.75763117
Co       1.72019671       0.03191520      -1.76137412
Co       1.63269611       1.75315055      -3.47737577
Co       0.00138145      -0.00257604       0.00384633
Co      -0.03549767       1.77537667       1.75042538
Co       1.75485744       0.07691421       1.72399441
Co       1.68566561       1.80155761      -0.02895892
Co       0.04294300       0.02332208       3.48680610
Co       0.00696664       1.70272878       5.12638786
Co       1.78378480       0.08446907       5.09876041
Co       1.71940131       1.79733416       3.42522488
Co      -0.14616878       3.39403863      -3.44707540
Co      -0.17794164       5.09043716      -1.75696483
Co       1.59979841       3.48336591      -1.77653359
Co      -0.10699260       3.48475987      -0.02854860
Co      -0.13907046       5.14949316       1.62584368
Co       1.64430079       3.52129699       1.67251253
Co       1.56917639       5.16234157      -0.06995683
Co      -0.07543084       3.55981111       3.50701535
Co       3.47273653      -1.63596716      -1.75310475
Co       3.53456049      -3.30715724      -0.02940171
Co       3.51042066      -1.58289711       1.68593921
Co       5.15527130      -1.55407557      -0.04546014
Co       3.37794295       0.08211691      -3.45943350
Co       3.36378883       1.81565539      -1.77997262
Co       5.07980210       0.14694771      -1.78003648
Co       3.48196914       0.11006578      -0.03800433
Co       3.40635610       1.84862740       1.67818436
Co       5.12634302       0.17711664       1.65948553
Co       5.04703330       1.87536583      -0.07307875
Co       3.45727968       0.12320827       3.37872899
Co       3.31349067       3.52115658      -0.06971610
O        3.39226476      -4.65775587       3.24580109
H        2.86488558      -4.32740018       4.00369310
H        4.03781647      -3.93478664       3.07557843
