# Supplementary material for: Construction of Sabatier Volcanoes for CO2 Hydrogenation to C1‐2 Oxygenates Using Data‐Efficient Machine Learning
Source: Adv Sci (Weinh). 2026 Jun 16:e75932. Online ahead of print. doi: 10.1002/advs.75932 (PMC13336856; doi:10.1002/advs.75932)
Supplement: Supplementary file 3 — Supporting File 3: advs75932‐sup‐0003‐SI7.zip. [file ADVS-9999-e75932-s003.zip › SI/Intermediates/Co/47/struct.xyz]

3
Properties=species:S:1:pos:R:3 pbc="F F F"
O       -0.34501281       0.35525261      -0.29343026
H        0.62680265       0.32078155      -0.26510062
H       -0.62680265      -0.35525261       0.29343026
