# Supplementary material for: Construction of Sabatier Volcanoes for CO2 Hydrogenation to C1‐2 Oxygenates Using Data‐Efficient Machine Learning
Source: Adv Sci (Weinh). 2026 Jun 16:e75932. Online ahead of print. doi: 10.1002/advs.75932 (PMC13336856; doi:10.1002/advs.75932)
Supplement: Supplementary file 3 — Supporting File 3: advs75932‐sup‐0003‐SI7.zip. [file ADVS-9999-e75932-s003.zip › SI/Intermediates/Co/5/struct.xyz]

5
Properties=species:S:1:pos:R:3 pbc="F F F"
C       -0.16507537      -0.10223358      -0.12431893
O        0.25940548      -1.14532513       0.33402999
O        0.25706289       1.14532513       0.22773033
H       -0.95575546      -0.01409071      -0.89325295
H        0.95575546       1.02999596       0.89325295
