# Supplementary material for: Construction of Sabatier Volcanoes for CO2 Hydrogenation to C1‐2 Oxygenates Using Data‐Efficient Machine Learning
Source: Adv Sci (Weinh). 2026 Jun 16:e75932. Online ahead of print. doi: 10.1002/advs.75932 (PMC13336856; doi:10.1002/advs.75932)
Supplement: Supplementary file 3 — Supporting File 3: advs75932‐sup‐0003‐SI7.zip. [file ADVS-9999-e75932-s003.zip › SI/Intermediates/Co/6/struct.xyz]

85
Properties=species:S:1:pos:R:3 pbc="F F F"
Co      -5.17410534      -1.60456810       0.10408458
Co      -5.20596365       0.15307110      -1.48893206
Co      -5.09081984      -0.01088433       1.86816791
Co      -5.12551861       1.74148648       0.26885671
Co      -1.73667102      -5.10710348      -0.20424321
Co      -3.53223975      -1.58421449      -1.67483049
Co      -1.81910697      -3.31693208      -1.82211543
Co      -1.85288295      -1.51606322      -3.46969939
Co      -3.59378455      -3.46809264      -0.06136728
Co      -3.41646873      -1.75476165       1.76147517
Co      -1.70539894      -3.50236835       1.60652530
Co      -1.76703008      -1.70857792      -0.01491929
Co      -1.62284497      -1.85567472       3.42807790
Co      -1.85797089       0.29245769      -5.08146238
Co      -3.66091862       0.21962971      -3.40190894
Co      -3.49509557       1.85467373      -1.51194739
Co      -1.80560379       0.11834973      -1.67723670
Co      -1.82486990       1.92553812      -3.29811041
Co      -3.47986901       0.05127295       0.12813546
Co      -3.36693820       1.68495828       1.93481355
Co      -1.68678348      -0.05662099       1.81135679
Co      -1.72812708       1.77732692       0.15216791
Co      -3.41871772      -0.10218864       3.65728061
Co      -1.48551692      -0.22157236       5.20324566
Co      -1.56601816       1.57752172       3.59088457
Co      -1.74963746       3.56091306      -1.49311113
Co      -3.49871544       3.57878326       0.30204926
Co      -1.60904735       3.39443559       1.96154463
Co      -1.62623725       5.17606576       0.30787672
Co      -0.11629868      -5.03302068      -1.92385950
Co      -0.04736185      -5.24383405       1.38793477
Co       1.60559153      -5.13858738      -0.31062833
Co      -0.20024602      -1.39302614      -5.22930280
Co      -0.17760827      -3.32620689      -3.71627068
Co      -0.07428248      -1.63986003      -1.82819515
Co       1.62821925      -3.35716468      -1.94565435
Co       1.58019377      -1.55093785      -3.59215742
Co      -0.04338276      -3.43940368      -0.16807417
Co       0.06530167      -1.84326816       1.68874377
Co       1.75176575      -3.58701700       1.50885720
Co       1.75363861      -1.77634515      -0.11701601
Co      -0.08861230      -3.67824260       3.34392220
Co       0.12899581      -1.90048408       5.08940046
Co       1.87212718      -1.93082211       3.36340422
Co      -0.16505914       1.94399368      -5.05547266
Co       1.50135343       0.26299925      -5.19877541
Co      -0.12417738       0.19003130      -3.47069102
Co      -0.04196144       1.84869930      -1.65697729
Co       1.68749035       0.08549674      -1.80574509
Co       1.62236685       1.88984579      -3.41726645
Co       0.01501231       0.00237519       0.01606283
Co       0.08571905       1.66889001       1.82726981
Co       1.84252091      -0.12322854       1.71987009
Co       1.76223158       1.74831860       0.03060312
Co       0.12839957      -0.16823167       3.46263994
Co       0.20239845       1.42820280       5.22930280
Co       1.85731373      -0.25826721       5.07588770
Co       1.84843537       1.56551264       3.47368351
Co      -0.08317709       3.72319459      -3.35704225
Co      -0.01397064       5.24383405      -1.41926457
Co       1.70108937       3.53498829      -1.59975689
Co       0.02751088       3.49052375       0.17172490
Co       0.10010238       5.09831488       1.91699007
Co       1.80149787       3.37587131       1.83270093
Co       1.71593844       5.15994952       0.18788936
Co       0.15116343       3.39446561       3.70053954
Co       3.37529234      -1.63925271      -1.92378384
Co       3.48468730      -3.54114826      -0.40629994
Co       3.55770609      -1.83733337       1.50078390
Co       5.15887870      -1.66916971      -0.29866856
Co       3.40921917       0.16790168      -3.66210163
Co       3.39798384       1.79972028      -1.75276298
Co       5.08426877       0.07674651      -1.84760086
Co       3.46359091      -0.01935342      -0.10888078
Co       3.51544067       1.64537895       1.67505648
Co       5.20596365      -0.05967642       1.49508777
Co       5.15450907       1.65877226      -0.10111115
Co       3.64292097      -0.05249976       3.41858164
Co       3.55973451       3.54454476       0.04801344
C        3.90679408      -4.19663983       3.44343325
O        2.56056760      -3.85194459       3.33642939
O        4.78807714      -3.19602378       2.85465615
H        4.18195890      -4.31785098       4.50555963
H        4.87408687      -2.45833072       3.49851984
H        4.11411885      -5.11333130       2.85482893
