# Supplementary material for: Construction of Sabatier Volcanoes for CO2 Hydrogenation to C1‐2 Oxygenates Using Data‐Efficient Machine Learning
Source: Adv Sci (Weinh). 2026 Jun 16:e75932. Online ahead of print. doi: 10.1002/advs.75932 (PMC13336856; doi:10.1002/advs.75932)
Supplement: Supplementary file 3 — Supporting File 3: advs75932‐sup‐0003‐SI7.zip. [file ADVS-9999-e75932-s003.zip › SI/Intermediates/Co/7/struct.xyz]

83
Properties=species:S:1:pos:R:3 pbc="F F F"
Co      -5.12332633      -1.75450005       0.00080520
Co      -5.14672198      -0.03195796      -1.66624557
Co      -5.15128496      -0.03373999       1.67438566
Co      -5.14492423       1.65900339       0.00282513
Co      -1.72538721      -5.12758651       0.00856713
Co      -3.43749069      -1.74269761      -1.71544168
Co      -1.71983577      -3.45081336      -1.71154705
Co      -1.71607950      -1.73623978      -3.45392709
Co      -3.41569113      -3.42587728      -0.00429988
Co      -3.44424943      -1.74206359       1.72150998
Co      -1.72769703      -3.45287195       1.72472333
Co      -1.72902382      -1.75009359       0.01120501
Co      -1.72068536      -1.71312740       3.46323661
Co      -1.68611899      -0.00521158      -5.14578922
Co      -3.54672197      -0.02132719      -3.53245223
Co      -3.46274922       1.70289184      -1.72230323
Co      -1.75020850      -0.00810095      -1.74898631
Co      -1.73308672       1.71542576      -3.44962075
Co      -3.48201067      -0.02197201       0.00279071
Co      -3.45843217       1.69521473       1.73009429
Co      -1.74067002      -0.01451877       1.74767534
Co      -1.75520035       1.73348838      -0.00089283
Co      -3.53752962       0.00533162       3.53720323
Co      -1.65331114       0.01137126       5.14690804
Co      -1.71369468       1.71728490       3.44143568
Co      -1.73153920       3.44096555      -1.71749371
Co      -3.53987264       3.52264363       0.01567374
Co      -1.72190428       3.42866218       1.73261365
Co      -1.67696979       5.13049354       0.01098903
Co      -0.00331679      -5.14317182      -1.65697777
Co      -0.00858920      -5.14966541       1.66508162
Co       1.72987092      -5.13189795      -0.01715112
Co      -0.00680587      -1.67711313      -5.16076076
Co      -0.01662778      -3.54219924      -3.54410166
Co       0.00424981      -1.75291551      -1.74997164
Co       1.71772680      -3.44881609      -1.72851290
Co       1.71234015      -1.72760924      -3.46925743
Co       0.01402889      -3.48233173       0.01735974
Co       0.03240380      -1.77631113       1.79338915
Co       1.76318535      -3.49775253       1.73303608
Co       1.75330248      -1.76200293       0.02319147
Co      -0.13464080      -3.54034618       3.51453885
Co      -0.02270092      -1.66922738       5.16076076
Co       1.78566467      -1.77081848       3.54916307
Co      -0.00930325       1.66898297      -5.14913832
Co       1.66890140       0.00130135      -5.15800078
Co      -0.00683218      -0.00242368      -3.47794805
Co      -0.00430582       1.74427678      -1.75033933
Co       1.74707581      -0.00758016      -1.75703484
Co       1.72139629       1.71658360      -3.45149417
Co       0.01153942      -0.01123983       0.00386157
Co       0.00751410       1.73032368       1.73758334
Co       1.78123546      -0.03223555       1.78536783
Co       1.74719424       1.73110633       0.00054863
Co       0.02205597      -0.01085531       3.47060904
Co       0.00701318       1.72985545       5.12412316
Co       1.66680725       0.05173450       5.15782231
Co       1.72076162       1.73446058       3.43960563
Co      -0.00316088       3.52986482      -3.54020910
Co      -0.01185001       5.13172201      -1.68451470
Co       1.72014735       3.44424114      -1.71215679
Co      -0.00577077       3.47131768       0.00372601
Co      -0.00822915       5.11640195       1.73260144
Co       1.71870891       3.44443120       1.71894415
Co       1.65839511       5.14966541       0.00591718
Co      -0.00769834       3.41606419       3.41217648
Co       3.43388264      -1.73093946      -1.73372737
Co       3.42621426      -3.43628394      -0.06440957
Co       3.49838156      -1.76962294       1.72484188
Co       5.12860790      -1.73685585      -0.03262711
Co       3.53269066       0.00824818      -3.54625937
Co       3.44874714       1.71216727      -1.72392093
Co       5.14009876      -0.01500627      -1.66842345
Co       3.46868603      -0.02237237       0.00325450
Co       3.46060793       1.72235057       1.70750002
Co       5.15128496      -0.00317992       1.64625089
Co       5.14259540       1.67313147      -0.01307761
Co       3.54332441       0.14332747       3.50230150
Co       3.52105785       3.54981328      -0.02642063
C        3.28266501      -3.24446185       3.28988040
O        2.99004230      -2.91347864       4.55680562
H        3.04055832      -4.31683795       2.99594298
H        4.34624442      -2.99394084       2.93718298
