# Supplementary material for: Construction of Sabatier Volcanoes for CO2 Hydrogenation to C1‐2 Oxygenates Using Data‐Efficient Machine Learning
Source: Adv Sci (Weinh). 2026 Jun 16:e75932. Online ahead of print. doi: 10.1002/advs.75932 (PMC13336856; doi:10.1002/advs.75932)
Supplement: Supplementary file 3 — Supporting File 3: advs75932‐sup‐0003‐SI7.zip. [file ADVS-9999-e75932-s003.zip › SI/Intermediates/Co/9/struct.xyz]

86
Properties=species:S:1:pos:R:3 pbc="F F F"
Co      -5.21287019      -1.60172131      -0.01121899
Co      -5.19233543       0.03031410      -1.73034866
Co      -5.22931533       0.12955438       1.60803705
Co      -5.20809711       1.75872507      -0.11138368
Co      -1.74328220      -5.07854508       0.11645272
Co      -3.49741692      -1.70235298      -1.71558362
Co      -1.76715213      -3.43089511      -1.64786948
Co      -1.74906328      -1.76104665      -3.42262588
Co      -3.61100182      -3.46348967       0.05575294
Co      -3.53662370      -1.59884697       1.73182047
Co      -1.81010311      -3.33730997       1.79491948
Co      -1.81849220      -1.68137449       0.02608203
Co      -1.82392744      -1.55051931       3.47374714
Co      -1.69321446      -0.07413648      -5.16892158
Co      -3.56941306      -0.03370012      -3.57552424
Co      -3.49406932       1.75346507      -1.81432174
Co      -1.79788687       0.02006261      -1.77662291
Co      -1.75069538       1.69756828      -3.52147594
Co      -3.53823094       0.07681467      -0.04364468
Co      -3.52604931       1.85446275       1.61870529
Co      -1.82923810       0.12214567       1.72200791
Co      -1.80179639       1.81921244      -0.08268309
Co      -3.64666390       0.19518259       3.48060500
Co      -1.80040221       0.24099684       5.10969005
Co      -1.82100204       1.90768478       3.36360980
Co      -1.75373183       3.47555916      -1.85013379
Co      -3.58692513       3.61985873      -0.15229324
Co      -1.78648225       3.57895121       1.58288738
Co      -1.70731143       5.22372493      -0.18425221
Co      -0.06073406      -5.13410734      -1.53424446
Co      -0.11090127      -5.06256576       1.79317245
Co       1.60560958      -5.07895420       0.13546269
Co      -0.03044353      -1.74749948      -5.12389701
Co      -0.05543016      -3.56998503      -3.46172009
Co      -0.04593245      -1.73338965      -1.69760479
Co       1.65127294      -3.44014506      -1.63701701
Co       1.67794699      -1.76042310      -3.40506047
Co      -0.05701411      -3.40414186       0.11077082
Co      -0.07379610      -1.64678777       1.79726236
Co       1.64595157      -3.38408697       1.89158918
Co       1.71863917      -1.73327357       0.09970261
Co      -0.18981521      -3.34799982       3.64262128
Co      -0.13516085      -1.43826852       5.20236151
Co       1.58139610      -1.52264989       3.52463034
Co      -0.01126506       1.58815339      -5.20236151
Co       1.64780976      -0.08834181      -5.15686011
Co      -0.03387428      -0.03404131      -3.47922441
Co      -0.03656019       1.76404230      -1.81191195
Co       1.70020814      -0.00443691      -1.73121681
Co       1.71170505       1.66378133      -3.49079430
Co      -0.05340299       0.05607929      -0.00359013
Co      -0.06842784       1.86740270       1.68740614
Co       1.68640283       0.09375299       1.76282079
Co       1.70080763       1.80350811      -0.04253817
Co      -0.10312266       0.17619436       3.45931519
Co      -0.11801530       1.90839967       5.07528625
Co       1.54352813       0.22790161       5.17017181
Co       1.64017789       1.88050645       3.40396616
Co      -0.00115069       3.49525315      -3.64921825
Co      -0.01177269       5.15638547      -1.83640221
Co       1.70357561       3.44573779      -1.81867958
Co      -0.04223163       3.53811183      -0.11407222
Co      -0.04609011       5.26399908       1.50314204
Co       1.66861320       3.55727428       1.62798408
Co       1.65176809       5.19736650      -0.14883224
Co      -0.09553726       3.71997828       3.40841706
Co       3.39109120      -1.71787149      -1.67126378
Co       3.45311800      -3.48927451       0.01541703
Co       3.40818725      -1.64437167       1.85415681
Co       5.06655490      -1.65196174       0.06279258
Co       3.50376951      -0.04822612      -3.53112472
Co       3.41556929       1.69968853      -1.74978951
Co       5.10406138      -0.02097989      -1.63705802
Co       3.40741668       0.02519957       0.04286885
Co       3.39216388       1.81386388       1.69063682
Co       5.09862121       0.09542933       1.69183641
Co       5.09869268       1.69282154      -0.01875518
Co       3.42122130       0.22776151       3.57295420
Co       3.49995792       3.57732424      -0.09061447
C        4.04816904      -3.99188825       4.00451549
O        2.99114966      -4.66396652       3.31637817
O        4.72145868      -3.00776421       3.21680544
H        4.77369860      -4.72721720       4.38660909
H        3.35475051      -5.26399908       2.63292168
H        5.22931533      -3.43485387       2.49518029
H        3.56332774      -3.43405905       4.79958623
