# Supplementary material for: Construction of Sabatier Volcanoes for CO2 Hydrogenation to C1‐2 Oxygenates Using Data‐Efficient Machine Learning
Source: Adv Sci (Weinh). 2026 Jun 16:e75932. Online ahead of print. doi: 10.1002/advs.75932 (PMC13336856; doi:10.1002/advs.75932)
Supplement: Supplementary file 3 — Supporting File 3: advs75932‐sup‐0003‐SI7.zip. [file ADVS-9999-e75932-s003.zip › SI/Intermediates/Cu/11/struct.xyz]

85
Properties=species:S:1:pos:R:3 pbc="F F F"
Cu      -5.52708961      -1.76829865      -0.13234426
Cu      -5.50686352       0.03074837      -1.84447090
Cu      -5.55668149      -0.03411943       1.65088790
Cu      -5.52828212       1.76911133      -0.05938847
Cu      -2.04474389      -5.26611730      -0.14214875
Cu      -3.81274487      -1.77662450      -1.90398756
Cu      -2.06691801      -3.54124243      -1.91761111
Cu      -2.04230085      -1.74934159      -3.63745897
Cu      -3.81503519      -3.54279958      -0.13484896
Cu      -3.87451126      -1.84776219       1.70110999
Cu      -2.13016192      -3.60930049       1.69628027
Cu      -2.06066677      -1.77240966      -0.08000908
Cu      -2.15491676      -1.87883314       3.48227357
Cu      -1.95574319       0.08622185      -5.28588314
Cu      -3.76625017       0.06783242      -3.59741064
Cu      -3.82166514       1.85078884      -1.84547925
Cu      -2.03356862       0.04078917      -1.81866685
Cu      -2.03843232       1.87991713      -3.56704851
Cu      -3.80149890       0.00357085      -0.07089306
Cu      -3.87067180       1.77253334       1.77093445
Cu      -2.08822693      -0.02921372       1.72074662
Cu      -2.05910422       1.78356658      -0.01552417
Cu      -3.87337678      -0.07423211       3.45720871
Cu      -2.13949410      -0.10589806       5.20977162
Cu      -2.15598297       1.74015692       3.56182366
Cu      -2.06475216       3.60538017      -1.78706948
Cu      -3.81544834       3.54326401      -0.00389347
Cu      -2.13027045       3.53572089       1.84168792
Cu      -2.03317275       5.25770781       0.06719563
Cu      -0.26201359      -5.23913893      -1.86759773
Cu      -0.32263292      -5.29738020       1.64116857
Cu       1.46425717      -5.25803060      -0.07751771
Cu      -0.21711849      -1.67322469      -5.28892297
Cu      -0.23516233      -3.47977021      -3.60752183
Cu      -0.26179369      -1.73855786      -1.81208168
Cu       1.53429390      -3.53185062      -1.85503763
Cu       1.56310699      -1.74554754      -3.57666777
Cu      -0.29922690      -3.52905869      -0.08356486
Cu      -0.33729385      -1.80149502       1.71158041
Cu       1.45685700      -3.58735436       1.73428259
Cu       1.48444464      -1.77314973      -0.00068337
Cu      -0.35746648      -3.60212234       3.44555071
Cu      -0.38216307      -1.85429858       5.20388725
Cu       1.41385129      -1.85249475       3.50835151
Cu      -0.21317461       1.86773223      -5.23781464
Cu       1.52070639       0.09967328      -5.24079378
Cu      -0.23787639       0.06859484      -3.53455878
Cu      -0.26090903       1.80941412      -1.75372709
Cu       1.49464838       0.03278542      -1.75716117
Cu       1.56005900       1.88532429      -3.52425923
Cu      -0.30113253       0.00569634      -0.02417729
Cu      -0.32273997       1.74091643       1.78633063
Cu       1.44252491      -0.04323687       1.77114988
Cu       1.46772618       1.77550628       0.04610864
Cu      -0.35690952      -0.06153711       3.50486885
Cu      -0.37726813       1.63890274       5.28892297
Cu       1.38841776      -0.11822302       5.25735288
Cu       1.44147460       1.73431959       3.60892209
Cu      -0.24257699       3.61771927      -3.49511695
Cu      -0.26340765       5.29738020      -1.68357233
Cu       1.53292374       3.61273950      -1.73287900
Cu      -0.29288143       3.52945786       0.04900258
Cu      -0.32538225       5.21027693       1.85903829
Cu       1.47653561       3.53304692       1.89144792
Cu       1.44142322       5.26941907       0.11192949
Cu      -0.34892113       3.45653648       3.59920049
Cu       3.28409786      -1.77678157      -1.80023980
Cu       3.22835519      -3.52881715      -0.03663804
Cu       3.35749145      -1.96476738       1.94486941
Cu       4.93939580      -1.73493533       0.02735274
Cu       3.27389460       0.06480409      -3.49677292
Cu       3.26488995       1.84735887      -1.73554464
Cu       4.94842388       0.03985686      -1.69153943
Cu       3.19836568      -0.01930043       0.05527657
Cu       3.21704592       1.78289891       1.88172929
Cu       4.89794530      -0.01117570       1.81196927
Cu       4.91226373       1.76090684       0.09440624
Cu       3.16179619      -0.05253904       3.56065544
Cu       3.21793895       3.54814152       0.10663025
O        4.00911343      -3.36219089       4.39369258
O        4.84181167      -4.37703982       2.52454921
C        4.59539183      -3.14806949       3.12666242
H        3.57232165      -2.52656712       4.66501633
H        5.55668149      -2.62190912       3.18764304
H        4.00396560      -4.88272685       2.52907636
