# Supplementary material for: Construction of Sabatier Volcanoes for CO2 Hydrogenation to C1‐2 Oxygenates Using Data‐Efficient Machine Learning
Source: Adv Sci (Weinh). 2026 Jun 16:e75932. Online ahead of print. doi: 10.1002/advs.75932 (PMC13336856; doi:10.1002/advs.75932)
Supplement: Supplementary file 3 — Supporting File 3: advs75932‐sup‐0003‐SI7.zip. [file ADVS-9999-e75932-s003.zip › SI/Intermediates/Cu/12/struct.xyz]

83
Properties=species:S:1:pos:R:3 pbc="F F F"
Cu      -5.42022587      -1.73810627      -0.00529703
Cu      -5.42011787       0.06024925      -1.70617243
Cu      -5.40596555      -0.02053272       1.78636833
Cu      -5.39610241       1.79370191       0.10165982
Cu      -1.95948570      -5.25085878      -0.13529756
Cu      -3.74915623      -1.75114965      -1.82490198
Cu      -2.01911523      -3.51209043      -1.89600883
Cu      -2.02648515      -1.71444006      -3.60778171
Cu      -3.71996736      -3.52117545      -0.06844750
Cu      -3.73388020      -1.84543612       1.78832776
Cu      -2.00068489      -3.60805728       1.72498830
Cu      -1.94785457      -1.76371247      -0.02938309
Cu      -1.97982033      -1.89350675       3.53180315
Cu      -1.96431288       0.13185683      -5.23632950
Cu      -3.73335520       0.10980445      -3.50323445
Cu      -3.73571112       1.88282822      -1.73522591
Cu      -1.96038420       0.05976012      -1.76613721
Cu      -1.99296480       1.91369406      -3.50153570
Cu      -3.68197143       0.01674187       0.02698514
Cu      -3.70146058       1.77813684       1.88301848
Cu      -1.92392536      -0.04199111       1.78429169
Cu      -1.93479214       1.78823353       0.05391951
Cu      -3.68085791      -0.07464392       3.54950855
Cu      -1.90834091      -0.11885050       5.26489684
Cu      -1.94039689       1.71486403       3.61724332
Cu      -1.96510565       3.62455854      -1.70401569
Cu      -3.67899279       3.56452558       0.11770760
Cu      -1.94399658       3.52712524       1.91880370
Cu      -1.87623594       5.26111472       0.16553828
Cu      -0.22733121      -5.21008749      -1.91187313
Cu      -0.20504993      -5.29760234       1.60916675
Cu       1.53531662      -5.26290338      -0.17003396
Cu      -0.22646780      -1.62179700      -5.30226835
Cu      -0.22472492      -3.43967050      -3.63483278
Cu      -0.20448277      -1.72134436      -1.82615005
Cu       1.58535252      -3.52029893      -1.92743882
Cu       1.59367912      -1.72511773      -3.63255042
Cu      -0.20222632      -3.52160907      -0.10050342
Cu      -0.16815684      -1.82619064       1.74008154
Cu       1.59503643      -3.61206478       1.66240684
Cu       1.57618489      -1.77015338      -0.06642643
Cu      -0.20969430      -3.62874449       3.43908567
Cu      -0.19470986      -1.89465716       5.23381480
Cu       1.63832583      -1.94835366       3.57923534
Cu      -0.19977580       1.89924523      -5.21826815
Cu       1.52765871       0.13173218      -5.27383482
Cu      -0.20732280       0.09422487      -3.53079917
Cu      -0.17905020       1.81641269      -1.72966127
Cu       1.56644495       0.04061033      -1.79869262
Cu       1.61276448       1.90186537      -3.54652236
Cu      -0.18755573      -0.00096037      -0.00374908
Cu      -0.15011103       1.71198737       1.81690726
Cu       1.60594751      -0.08547316       1.76556760
Cu       1.59251919       1.74681735       0.03173514
Cu      -0.13289145      -0.12034132       3.53399089
Cu      -0.15183042       1.62496558       5.30226835
Cu       1.59322822      -0.12751453       5.26748872
Cu       1.65130317       1.70294207       3.60366811
Cu      -0.18255782       3.63562822      -3.45733530
Cu      -0.13863760       5.29760234      -1.62747960
Cu       1.63560659       3.59597440      -1.73487673
Cu      -0.15212414       3.51855060       0.09130669
Cu      -0.12390508       5.19861140       1.90232456
Cu       1.66003861       3.49408899       1.88709094
Cu       1.60725444       5.23662166       0.12243243
Cu      -0.13046059       3.43677133       3.62741619
Cu       3.35221844      -1.77361945      -1.89229513
Cu       3.31973115      -3.54181114      -0.16051645
Cu       3.44361066      -1.91792562       1.73881414
Cu       5.07902813      -1.77272262      -0.12746007
Cu       3.31521904       0.07561337      -3.57570463
Cu       3.35852274       1.82910272      -1.79028186
Cu       5.03463190       0.02962901      -1.81264839
Cu       3.32843153      -0.04233007      -0.01780109
Cu       3.38997866       1.73210697       1.82349980
Cu       5.08054394      -0.06213675       1.71068471
Cu       5.05675182       1.71731828      -0.00087195
Cu       3.35650069      -0.06383292       3.50588821
Cu       3.36047370       3.50392266       0.06786196
C        4.09387340      -3.05060102       3.17843310
O        5.29422524      -3.68334475       3.08774242
O        3.41201042      -3.20337334       4.22439735
H        5.42022587      -4.18990241       3.91200780
