# Supplementary material for: Construction of Sabatier Volcanoes for CO2 Hydrogenation to C1‐2 Oxygenates Using Data‐Efficient Machine Learning
Source: Adv Sci (Weinh). 2026 Jun 16:e75932. Online ahead of print. doi: 10.1002/advs.75932 (PMC13336856; doi:10.1002/advs.75932)
Supplement: Supplementary file 3 — Supporting File 3: advs75932‐sup‐0003‐SI7.zip. [file ADVS-9999-e75932-s003.zip › SI/Intermediates/Cu/13/struct.xyz]

81
Properties=species:S:1:pos:R:3 pbc="F F F"
Cu      -5.25815099      -1.75535069      -0.00514314
Cu      -5.25534499      -0.01183516      -1.76304610
Cu      -5.25697749       0.00160458       1.75408339
Cu      -5.25531114       1.75976585       0.01043162
Cu      -1.77323690      -5.25712759      -0.00873209
Cu      -3.56484864      -1.80492158      -1.80751314
Cu      -1.79746084      -3.55754468      -1.79588991
Cu      -1.80468485      -1.80503508      -3.55346907
Cu      -3.54068476      -3.52848126      -0.00555466
Cu      -3.56659724      -1.80269810       1.79904375
Cu      -1.82082774      -3.55743813       1.78807551
Cu      -1.77758541      -1.76038689      -0.01263704
Cu      -1.81907306      -1.79476304       3.55116928
Cu      -1.76530729      -0.01571904      -5.23841704
Cu      -3.54907193       0.00989613      -3.54729811
Cu      -3.57628232       1.81588128      -1.81767715
Cu      -1.78395843       0.01418642      -1.78395084
Cu      -1.82153074       1.81739060      -3.56808834
Cu      -3.52984025       0.00627198      -0.00846938
Cu      -3.56305283       1.80321072       1.80394090
Cu      -1.77636682       0.00851001       1.75746786
Cu      -1.78321895       1.78289501      -0.01530306
Cu      -3.53816918       0.00021909       3.52762312
Cu      -1.76748583      -0.00105367       5.25411231
Cu      -1.79398343       1.79044952       3.55536384
Cu      -1.82119397       3.56864803      -1.81783559
Cu      -3.54913089       3.54342461      -0.01056736
Cu      -1.80336071       3.55161205       1.80369304
Cu      -1.76987252       5.24030595       0.01526822
Cu      -0.00143001      -5.25401221      -1.75577286
Cu      -0.01341376      -5.25748340       1.74015793
Cu       1.75955679      -5.25119208      -0.01252439
Cu      -0.00180777      -1.75980187      -5.25189925
Cu       0.00238352      -3.53066095      -3.53027532
Cu      -0.00473841      -1.76511101      -1.76725136
Cu       1.79901810      -3.55555511      -1.81665736
Cu       1.80551154      -1.80797579      -3.56611557
Cu       0.01343465      -3.52210044       0.01627282
Cu      -0.01346536      -1.75637113       1.74919215
Cu       1.83246051      -3.60487434       1.82247653
Cu       1.75821794      -1.76457633       0.00207823
Cu      -0.05522382      -3.51674899       3.50610418
Cu      -0.00999782      -1.75548923       5.24941623
Cu       1.83684987      -1.83773286       3.59818882
Cu       0.01185174       1.75660173      -5.24007065
Cu       1.75675590      -0.00017321      -5.25411231
Cu      -0.00196972      -0.00128433      -3.52118165
Cu      -0.01232796       1.78459254      -1.78483009
Cu       1.76365214       0.00172526      -1.76848152
Cu       1.80207027       1.80410526      -3.55919862
Cu      -0.01902225       0.01866493      -0.02078794
Cu      -0.00392970       1.76583041       1.76289797
Cu       1.75793188      -0.00882114       1.75978138
Cu       1.76272648       1.76803714      -0.00362398
Cu       0.01571302      -0.02533985       3.51726108
Cu       0.00424353       1.74847221       5.24931242
Cu       1.76078821       0.00017885       5.24168197
Cu       1.79890390       1.81155309       3.54974289
Cu      -0.01325351       3.54595869      -3.54415567
Cu       0.01133392       5.24720294      -1.75557622
Cu       1.80040770       3.55942514      -1.80464871
Cu      -0.00377292       3.52454261      -0.00151242
Cu      -0.00273492       5.25641449       1.75650031
Cu       1.80334986       3.56521206       1.80382458
Cu       1.75741190       5.25748340      -0.00188176
Cu       0.00316476       3.52991936       3.52922157
Cu       3.55995283      -1.79442928      -1.82118419
Cu       3.52162556      -3.51421635      -0.03717554
Cu       3.59240225      -1.80065165       1.79326979
Cu       5.25815099      -1.74846519      -0.02237284
Cu       3.52734331      -0.00106886      -3.54083416
Cu       3.55269434       1.79867942      -1.79977349
Cu       5.24819753       0.01012403      -1.77071174
Cu       3.52156437      -0.00813912       0.00468996
Cu       3.55845324       1.81827126       1.79053903
Cu       5.25661718       0.01847115       1.74154598
Cu       5.24820144       1.77150210      -0.01213782
Cu       3.52051371       0.02975775       3.50677613
Cu       3.52675703       3.54040189      -0.00160156
C        3.01559959      -3.43400404       3.41701863
O        3.77884819      -4.07373995       4.03711872
