# Supplementary material for: Construction of Sabatier Volcanoes for CO2 Hydrogenation to C1‐2 Oxygenates Using Data‐Efficient Machine Learning
Source: Adv Sci (Weinh). 2026 Jun 16:e75932. Online ahead of print. doi: 10.1002/advs.75932 (PMC13336856; doi:10.1002/advs.75932)
Supplement: Supplementary file 3 — Supporting File 3: advs75932‐sup‐0003‐SI7.zip. [file ADVS-9999-e75932-s003.zip › SI/Intermediates/Cu/15/struct.xyz]

82
Properties=species:S:1:pos:R:3 pbc="F F F"
Cu      -5.24757944      -1.74040741       0.00208142
Cu      -5.24528142       0.02853027      -1.72690502
Cu      -5.23502611      -0.00212537       1.78345734
Cu      -5.24009622       1.78264249       0.06397281
Cu      -1.78420085      -5.24600718      -0.08422033
Cu      -3.56245430      -1.76846279      -1.80672624
Cu      -1.80711908      -3.51812295      -1.83416641
Cu      -1.81267348      -1.74632169      -3.56646358
Cu      -3.53584201      -3.51483786      -0.02799092
Cu      -3.55025846      -1.81596019       1.79840794
Cu      -1.81043984      -3.58136317       1.75882150
Cu      -1.75969189      -1.75721214      -0.00932507
Cu      -1.79114315      -1.83336738       3.53504490
Cu      -1.76760124       0.07211461      -5.22577506
Cu      -3.54047187       0.07676641      -3.51146602
Cu      -3.56351945       1.85857500      -1.76459360
Cu      -1.77770862       0.05103515      -1.75902856
Cu      -1.81708369       1.88301752      -3.52571508
Cu      -3.51402609       0.02004317       0.01962175
Cu      -3.54256930       1.80523807       1.84720297
Cu      -1.74790062      -0.00806352       1.76972636
Cu      -1.77415992       1.80413888       0.02724916
Cu      -3.50192685      -0.03114816       3.54147562
Cu      -1.71343521      -0.04839689       5.24946386
Cu      -1.78529866       1.78423149       3.57972549
Cu      -1.82307475       3.62266016      -1.75980065
Cu      -3.54106707       3.56715720       0.06109602
Cu      -1.81396132       3.58434500       1.86535142
Cu      -1.77009142       5.28623886       0.07375149
Cu      -0.03464750      -5.22359144      -1.84026453
Cu      -0.05038091      -5.30834180       1.66412437
Cu       1.73550698      -5.27898630      -0.12745296
Cu      -0.01691281      -1.67477045      -5.26063264
Cu      -0.01259568      -3.47089075      -3.57287376
Cu      -0.00208096      -1.73331845      -1.77788582
Cu       1.78828183      -3.53174580      -1.86377578
Cu       1.79443403      -1.74908290      -3.58144204
Cu       0.01504562      -3.52553704      -0.02656917
Cu       0.03138614      -1.79027154       1.75420343
Cu       1.79378825      -3.68304882       1.73899890
Cu       1.77372603      -1.76878918      -0.00067885
Cu      -0.03144887      -3.57029206       3.46235525
Cu       0.04160958      -1.81163769       5.18942124
Cu       1.88821203      -1.84194740       3.55341075
Cu      -0.00010847       1.84928351      -5.21301249
Cu       1.74150965       0.08596262      -5.23950896
Cu      -0.01040185       0.06531601      -3.50694039
Cu      -0.01417934       1.82608289      -1.74555387
Cu       1.75338131       0.03857165      -1.75676514
Cu       1.79150563       1.87720896      -3.53088671
Cu      -0.00611653       0.02421668      -0.00103652
Cu      -0.00524469       1.79007139       1.78364607
Cu       1.75640078       0.02543166       1.74500615
Cu       1.75719769       1.81249031       0.00805089
Cu       0.03524566      -0.03028387       3.50850402
Cu       0.01078175       1.73916231       5.26063264
Cu       1.76614544      -0.01979850       5.23900755
Cu       1.79656304       1.82094652       3.56517505
Cu      -0.01660165       3.61700658      -3.49228663
Cu      -0.01264376       5.30834180      -1.69642834
Cu       1.79887519       3.63231142      -1.78017342
Cu      -0.01187653       3.56029045       0.03807674
Cu      -0.01517693       5.27831896       1.80940179
Cu       1.79115601       3.58557694       1.82932985
Cu       1.73992316       5.29700123       0.04229157
Cu       0.00086780       3.54242449       3.56775420
Cu       3.54478747      -1.76497778      -1.83558071
Cu       3.51020337      -3.51966216      -0.09522376
Cu       3.59320779      -1.81702165       1.84018801
Cu       5.21964795      -1.74119975      -0.01705835
Cu       3.51151590       0.05974101      -3.52398208
Cu       3.53552696       1.85256505      -1.78795604
Cu       5.23348704       0.04277209      -1.75335651
Cu       3.50651482       0.01357564       0.01072124
Cu       3.55252049       1.84530685       1.79508279
Cu       5.24757944       0.03118398       1.72973485
Cu       5.23230001       1.80805507      -0.00799637
Cu       3.51953773       0.07720458       3.49842717
Cu       3.51686161       3.58623876       0.02163576
C        3.59718299      -3.04693110       3.52374114
O        3.33997422      -4.25625155       3.25984631
H        4.37824450      -2.86990651       4.28563646
