# Supplementary material for: Construction of Sabatier Volcanoes for CO2 Hydrogenation to C1‐2 Oxygenates Using Data‐Efficient Machine Learning
Source: Adv Sci (Weinh). 2026 Jun 16:e75932. Online ahead of print. doi: 10.1002/advs.75932 (PMC13336856; doi:10.1002/advs.75932)
Supplement: Supplementary file 3 — Supporting File 3: advs75932‐sup‐0003‐SI7.zip. [file ADVS-9999-e75932-s003.zip › SI/Intermediates/Cu/16/struct.xyz]

83
Properties=species:S:1:pos:R:3 pbc="F F F"
Cu      -5.24056452      -1.54529015      -0.02389642
Cu      -5.25696301       0.16690530      -1.81324353
Cu      -5.26279036       0.20259879       1.73971794
Cu      -5.27893355       1.92469064      -0.03269347
Cu      -1.69871726      -4.98470411       0.02164004
Cu      -3.53907637      -1.59782677      -1.82897148
Cu      -1.75812305      -3.31253962      -1.79669649
Cu      -1.77001052      -1.58794328      -3.56823000
Cu      -3.50154823      -3.29384775       0.00494353
Cu      -3.55270691      -1.57065392       1.80197064
Cu      -1.77962945      -3.27991015       1.82041347
Cu      -1.76053564      -1.51048413      -0.00823011
Cu      -1.81147944      -1.52292392       3.56870094
Cu      -1.72852799       0.18907712      -5.27784698
Cu      -3.53004580       0.19606512      -3.58279794
Cu      -3.59020736       2.00121270      -1.85924596
Cu      -1.77204925       0.23182378      -1.79257249
Cu      -1.81447417       2.01416680      -3.59847510
Cu      -3.53481613       0.21925820      -0.03377320
Cu      -3.61259433       2.03241574       1.77688970
Cu      -1.79303307       0.25754535       1.75115068
Cu      -1.81850955       2.01778976      -0.03975298
Cu      -3.56351135       0.24277332       3.52234159
Cu      -1.80834873       0.29327773       5.25741291
Cu      -1.87049541       2.07738011       3.54147159
Cu      -1.87404855       3.79724420      -1.87244295
Cu      -3.59859634       3.74402052      -0.05604281
Cu      -1.88319185       3.80715149       1.76728167
Cu      -1.84713230       5.47244717      -0.05138742
Cu       0.07010585      -4.97771163      -1.71068723
Cu       0.00984327      -4.95731719       1.78651736
Cu       1.80815760      -4.94574900       0.02636474
Cu       0.06371639      -1.52035649      -5.23465000
Cu       0.07235390      -3.27550160      -3.50376875
Cu       0.02306825      -1.50090740      -1.76066012
Cu       1.86223223      -3.26332153      -1.75942127
Cu       1.86263418      -1.54154418      -3.52453337
Cu       0.04478873      -3.23271162       0.03607217
Cu       0.00982468      -1.48007445       1.76686858
Cu       1.88254626      -3.30188165       1.90090493
Cu       1.76854480      -1.47140350       0.03468068
Cu       0.02209334      -3.20947699       3.55858309
Cu      -0.02298910      -1.43116504       5.27784698
Cu       1.77165637      -1.42229975       3.57675080
Cu       0.03713099       1.96344160      -5.25747053
Cu       1.81277826       0.24351746      -5.22149796
Cu       0.01638874       0.23952046      -3.52529255
Cu      -0.02845682       2.02934080      -1.79909383
Cu       1.77215529       0.27895419      -1.75673994
Cu       1.81429228       2.06605667      -3.56008667
Cu      -0.02533696       0.28873653      -0.01890565
Cu      -0.05565363       2.05085055       1.75076006
Cu       1.73502375       0.32621488       1.76930580
Cu       1.73621794       2.06191870      -0.00960547
Cu      -0.04566360       0.30725174       3.52614320
Cu      -0.07092294       2.06828754       5.23947680
Cu       1.71030522       0.35113539       5.27755052
Cu       1.74587968       2.12961743       3.55844051
Cu      -0.02786457       3.77168631      -3.56282250
Cu      -0.06307806       5.48739853      -1.80013407
Cu       1.76831962       3.82975963      -1.82114127
Cu      -0.06272503       3.77763742      -0.03443692
Cu      -0.09840807       5.52134125       1.70736969
Cu       1.73746669       3.86242478       1.79119361
Cu       1.67456077       5.53238596      -0.03096651
Cu      -0.07975793       3.82249246       3.50447681
Cu       3.60000894      -1.49455418      -1.75935429
Cu       3.57237651      -3.19027788       0.06433278
Cu       3.55149460      -1.41358362       1.82327763
Cu       5.27893355      -1.40331041       0.05527139
Cu       3.57145457       0.28678299      -3.49944252
Cu       3.55482932       2.11069903      -1.79609318
Cu       5.27737431       0.33181953      -1.71931471
Cu       3.51795517       0.32628486       0.01597490
Cu       3.51479022       2.14050577       1.81578615
Cu       5.23989377       0.37062193       1.79790617
Cu       5.22597368       2.09686510       0.02680129
Cu       3.49749496       0.35171280       3.55854901
Cu       3.48429865       3.84514002       0.00258214
C        2.93006572      -4.43129703       2.98074908
O        3.83128833      -4.02253998       3.87521374
H        2.92445333      -5.53238596       3.00052265
H        3.84218134      -3.02969876       3.84966676
