# Supplementary material for: Construction of Sabatier Volcanoes for CO2 Hydrogenation to C1‐2 Oxygenates Using Data‐Efficient Machine Learning
Source: Adv Sci (Weinh). 2026 Jun 16:e75932. Online ahead of print. doi: 10.1002/advs.75932 (PMC13336856; doi:10.1002/advs.75932)
Supplement: Supplementary file 3 — Supporting File 3: advs75932‐sup‐0003‐SI7.zip. [file ADVS-9999-e75932-s003.zip › SI/Intermediates/Cu/17/struct.xyz]

81
Properties=species:S:1:pos:R:3 pbc="F F F"
Cu      -5.24396681      -1.82020333       0.05387689
Cu      -5.28811379      -0.02435051      -1.66225131
Cu      -5.23643291      -0.10316499       1.86663336
Cu      -5.28101210       1.70164686       0.15862771
Cu      -1.70346472      -5.24835085      -0.10677467
Cu      -3.58213298      -1.78635349      -1.77949588
Cu      -1.79235896      -3.51015113      -1.84532535
Cu      -1.86346637      -1.71515959      -3.56593538
Cu      -3.50028968      -3.55839279      -0.00915678
Cu      -3.52158049      -1.88583086       1.83244775
Cu      -1.73728682      -3.60711518       1.74867559
Cu      -1.75863686      -1.77096100      -0.01010123
Cu      -1.72824405      -1.89785857       3.54642841
Cu      -1.88274115       0.11842086      -5.20250231
Cu      -3.62916961       0.07068259      -3.47352957
Cu      -3.64769615       1.83159743      -1.70373324
Cu      -1.83299103       0.05673685      -1.74414075
Cu      -1.93068149       1.90319663      -3.48398849
Cu      -3.53576221      -0.03362566       0.07196212
Cu      -3.56711166       1.72153046       1.91969154
Cu      -1.75048468      -0.04633674       1.80354727
Cu      -1.82459190       1.77695412       0.06463148
Cu      -3.48313282      -0.13320034       3.59828411
Cu      -1.68293095      -0.13432220       5.28500757
Cu      -1.76996762       1.69274988       3.63981222
Cu      -1.92439711       3.60735472      -1.69292082
Cu      -3.61634256       3.50567807       0.14805120
Cu      -1.83867668       3.49438411       1.93239981
Cu      -1.86243727       5.22051498       0.18475154
Cu       0.01914141      -5.17430329      -1.89699784
Cu       0.06873368      -5.30056261       1.61649571
Cu       1.80840619      -5.23099446      -0.18856148
Cu      -0.09353853      -1.60317144      -5.29615400
Cu      -0.02315556      -3.40960606      -3.62021905
Cu      -0.02872981      -1.69828926      -1.80707221
Cu       1.80031335      -3.45883965      -1.92769806
Cu       1.75164156      -1.66807996      -3.64370518
Cu       0.06193032      -3.50862485      -0.06071603
Cu       0.04558173      -1.77601034       1.71269416
Cu       1.90526454      -3.66480877       1.70869850
Cu       1.76186379      -1.70560785      -0.06755158
Cu       0.08414945      -3.57576226       3.42185861
Cu       0.08588088      -1.86301580       5.23913552
Cu       1.90755245      -1.87353320       3.58636286
Cu      -0.13200845       1.91570560      -5.18881611
Cu       1.65125529       0.18538821      -5.27895814
Cu      -0.07979737       0.10682405      -3.51612424
Cu      -0.09168587       1.84626415      -1.73171925
Cu       1.71560754       0.09404371      -1.79463537
Cu       1.69096706       1.94204593      -3.53859936
Cu      -0.03852677       0.04176655      -0.01390184
Cu      -0.01071085       1.73748950       1.81766440
Cu       1.77083283      -0.00354434       1.72752900
Cu       1.72452401       1.81107889       0.01597023
Cu       0.07672069      -0.09486985       3.53685499
Cu       0.04974634       1.64657817       5.29615400
Cu       1.83708288      -0.06368024       5.25468283
Cu       1.83066086       1.76270106       3.57625899
Cu      -0.14988650       3.65368182      -3.44758493
Cu      -0.11779951       5.30056261      -1.62048423
Cu       1.69907163       3.64809611      -1.73964534
Cu      -0.06524687       3.53607689       0.09772019
Cu      -0.06512887       5.21811927       1.90204564
Cu       1.77460060       3.56290143       1.87193221
Cu       1.67112205       5.29349230       0.10590190
Cu       0.00941108       3.45781401       3.62280109
Cu       3.53041756      -1.67966912      -1.91515702
Cu       3.53641593      -3.43251510      -0.17323170
Cu       3.70118749      -1.81593996       1.73208052
Cu       5.27796197      -1.65407592      -0.15583931
Cu       3.44403818       0.15632048      -3.58980565
Cu       3.47819071       1.91054334      -1.80514587
Cu       5.19789895       0.15040701      -1.85074950
Cu       3.51365867       0.04464872      -0.03234957
Cu       3.54937552       1.83260308       1.78877660
Cu       5.28811379       0.06989495       1.66198902
Cu       5.20696134       1.85737881      -0.05080110
Cu       3.55622529       0.00096655       3.44858328
Cu       3.46022225       3.60063039       0.04092106
C        3.20044517      -3.14601189       3.00724491
H        3.84529227      -3.78499300       3.60982283
