# Supplementary material for: Construction of Sabatier Volcanoes for CO2 Hydrogenation to C1‐2 Oxygenates Using Data‐Efficient Machine Learning
Source: Adv Sci (Weinh). 2026 Jun 16:e75932. Online ahead of print. doi: 10.1002/advs.75932 (PMC13336856; doi:10.1002/advs.75932)
Supplement: Supplementary file 3 — Supporting File 3: advs75932‐sup‐0003‐SI7.zip. [file ADVS-9999-e75932-s003.zip › SI/Intermediates/Cu/18/struct.xyz]

84
Properties=species:S:1:pos:R:3 pbc="F F F"
Cu      -5.27719393      -1.69028872      -0.03498610
Cu      -5.26508745       0.10506394      -1.73330719
Cu      -5.25382810       0.02890107       1.75905972
Cu      -5.24940959       1.83217781       0.06186108
Cu      -1.83971955      -5.23633349      -0.15043492
Cu      -3.61224556      -1.71921042      -1.85259148
Cu      -1.88017095      -3.50022307      -1.90850011
Cu      -1.85318481      -1.69345439      -3.60141773
Cu      -3.59200043      -3.49336421      -0.08914118
Cu      -3.58472858      -1.80513260       1.75726891
Cu      -1.85091943      -3.58092338       1.69214795
Cu      -1.80576688      -1.74201617      -0.05806054
Cu      -1.81497285      -1.87718182       3.48829413
Cu      -1.78817252       0.14802421      -5.24815179
Cu      -3.56246980       0.14059406      -3.52865404
Cu      -3.55774306       1.90454236      -1.75192922
Cu      -1.79765752       0.07633971      -1.78058824
Cu      -1.81782252       1.92876379      -3.52539887
Cu      -3.53235931       0.05325295       0.00133297
Cu      -3.54751191       1.81242852       1.85175006
Cu      -1.77365579      -0.02109920       1.75058953
Cu      -1.75754442       1.79615590       0.04044382
Cu      -3.52518724      -0.04804484       3.52392604
Cu      -1.72448275      -0.11854553       5.20760395
Cu      -1.77257738       1.73424656       3.57784428
Cu      -1.78668982       3.63379286      -1.71730260
Cu      -3.51155438       3.58776729       0.09339949
Cu      -1.76597835       3.53924543       1.88725527
Cu      -1.70513982       5.27645602       0.13503320
Cu      -0.08423738      -5.20722216      -1.90745769
Cu      -0.06252041      -5.29267538       1.58232695
Cu       1.68793008      -5.27023469      -0.17922448
Cu      -0.05840069      -1.62885590      -5.30242516
Cu      -0.06885282      -3.44152703      -3.63302445
Cu      -0.04155707      -1.71876162      -1.83194648
Cu       1.74848392      -3.53447440      -1.93613837
Cu       1.76236799      -1.73632309      -3.63776121
Cu      -0.06205589      -3.51653323      -0.12611322
Cu      -0.01020048      -1.80335601       1.69518986
Cu       1.73091441      -3.60535906       1.63028435
Cu       1.74562844      -1.78282806      -0.09030164
Cu      -0.04021060      -3.61183512       3.39163663
Cu       0.00150578      -1.88750808       5.16192598
Cu       1.91058826      -2.02439067       3.56475767
Cu      -0.00613200       1.89807098      -5.21022907
Cu       1.71677518       0.11466974      -5.27890880
Cu      -0.02713892       0.09193055      -3.53320606
Cu      -0.00204536       1.82530568      -1.74670263
Cu       1.75432837       0.02972791      -1.79881020
Cu       1.80342357       1.87617360      -3.53784397
Cu      -0.01421076       0.01031125      -0.03314363
Cu       0.02789504       1.72211690       1.78737253
Cu       1.77606959      -0.08385513       1.73088629
Cu       1.78258323       1.74914854       0.01285508
Cu       0.03394548      -0.11352331       3.46907160
Cu       0.04710587       1.61136083       5.23715859
Cu       1.77242695      -0.14964578       5.19542135
Cu       1.84451013       1.69782826       3.55706093
Cu       0.01432998       3.63123060      -3.45726682
Cu       0.05404590       5.29267538      -1.62987403
Cu       1.84094787       3.59389883      -1.74788800
Cu       0.03309010       3.52226680       0.07104065
Cu       0.06229686       5.20728507       1.86544299
Cu       1.85642346       3.49610433       1.86332510
Cu       1.81409773       5.22479384       0.10478308
Cu       0.05701872       3.44449934       3.59162297
Cu       3.53025786      -1.79890464      -1.90400687
Cu       3.48528064      -3.56752532      -0.15057360
Cu       3.55756177      -1.88580071       1.69196750
Cu       5.23826972      -1.81131125      -0.12144067
Cu       3.50527846       0.04960028      -3.57220565
Cu       3.57268883       1.81399848      -1.80254404
Cu       5.24279989      -0.00776026      -1.81725722
Cu       3.52331655      -0.04210042      -0.04487891
Cu       3.58934368       1.72197275       1.79495624
Cu       5.26285139      -0.09513320       1.68638665
Cu       5.27719393       1.70552565      -0.02262291
Cu       3.54071243      -0.10143418       3.46294387
Cu       3.57240610       3.49184791       0.04636736
C        3.27617450      -3.17483314       4.53285501
O        4.30403820      -3.66228422       3.66332735
H        2.70362360      -3.98847209       4.99855796
H        3.77222060      -2.57586816       5.30242516
H        3.88708328      -4.26929554       3.00467199
