# Supplementary material for: Construction of Sabatier Volcanoes for CO2 Hydrogenation to C1‐2 Oxygenates Using Data‐Efficient Machine Learning
Source: Adv Sci (Weinh). 2026 Jun 16:e75932. Online ahead of print. doi: 10.1002/advs.75932 (PMC13336856; doi:10.1002/advs.75932)
Supplement: Supplementary file 3 — Supporting File 3: advs75932‐sup‐0003‐SI7.zip. [file ADVS-9999-e75932-s003.zip › SI/Intermediates/Cu/19/struct.xyz]

82
Properties=species:S:1:pos:R:3 pbc="F F F"
Cu      -5.21907622      -1.91319456      -0.00138234
Cu      -5.27071422      -0.13753178      -1.73078120
Cu      -5.25309531      -0.15297974       1.77443352
Cu      -5.29901361       1.62805986       0.05175804
Cu      -1.63249666      -5.29875399      -0.04293626
Cu      -3.54363567      -1.89727951      -1.81033086
Cu      -1.72905269      -3.59519122      -1.82046152
Cu      -1.80399141      -1.83360833      -3.57026011
Cu      -3.45789933      -3.63565186      -0.01554995
Cu      -3.52916010      -1.92745615       1.79987566
Cu      -1.72901841      -3.62734502       1.77788178
Cu      -1.73923808      -1.82359384      -0.01343566
Cu      -1.77370614      -1.89202226       3.55658229
Cu      -1.80975838      -0.00767646      -5.22890108
Cu      -3.57851227      -0.05162400      -3.51808203
Cu      -3.64281023       1.73660345      -1.77412286
Cu      -1.80866541      -0.02526396      -1.76461484
Cu      -1.90401340       1.80103639      -3.53066949
Cu      -3.53522847      -0.09838164       0.01726952
Cu      -3.60520499       1.69161416       1.83615831
Cu      -1.77807992      -0.07365180       1.77318497
Cu      -1.84066691       1.72991259       0.01803316
Cu      -3.53203946      -0.14176535       3.53801355
Cu      -1.75632109      -0.09525039       5.25162899
Cu      -1.83672516       1.70980393       3.57356541
Cu      -1.93801390       3.53560083      -1.76393362
Cu      -3.64922928       3.45143990       0.04642075
Cu      -1.90939780       3.50431218       1.85466908
Cu      -1.91881264       5.20372228       0.07177078
Cu       0.10676499      -5.23989877      -1.80530164
Cu       0.12984956      -5.26635894       1.70917675
Cu       1.87888352      -5.20097255      -0.06222526
Cu      -0.01566454      -1.72110466      -5.26282502
Cu       0.05435642      -3.51067695      -3.56971555
Cu       0.01014480      -1.76078836      -1.78700787
Cu       1.86347070      -3.49923145      -1.85981885
Cu       1.80576678      -1.73289926      -3.59395604
Cu       0.10401314      -3.52423776      -0.00455111
Cu       0.03446307      -1.78657962       1.74683575
Cu       1.91765214      -3.53829030       1.78681733
Cu       1.78885625      -1.71991251      -0.03197280
Cu       0.04396581      -3.55147167       3.49259312
Cu       0.03203081      -1.81139482       5.25963535
Cu       1.87915482      -1.86074003       3.62516405
Cu      -0.09657644       1.82534873      -5.21321306
Cu       1.68856690       0.10464289      -5.24953612
Cu      -0.04571726       0.03263629      -3.51232237
Cu      -0.08901056       1.79361405      -1.75364510
Cu       1.73386536       0.05458304      -1.78075604
Cu       1.70767290       1.88837737      -3.54100909
Cu      -0.03109040      -0.00567535      -0.01193309
Cu      -0.06074204       1.74333659       1.77588891
Cu       1.75529683       0.00768834       1.75801275
Cu       1.69309824       1.80488330       0.00475922
Cu       0.02243307      -0.07040227       3.52475015
Cu      -0.04736412       1.70621319       5.26282502
Cu       1.75668552       0.00257756       5.24919195
Cu       1.73756285       1.81659512       3.55787285
Cu      -0.14681571       3.58351485      -3.49175786
Cu      -0.15934122       5.27160158      -1.69667932
Cu       1.68325964       3.63115296      -1.77901039
Cu      -0.11150699       3.52333170       0.03600053
Cu      -0.14622361       5.24333882       1.80097334
Cu       1.70392668       3.59407339       1.82976487
Cu       1.60626561       5.29875399       0.04050883
Cu      -0.09205094       3.49810110       3.55161558
Cu       3.57933737      -1.69927781      -1.86205765
Cu       3.59645100      -3.42276456      -0.10378607
Cu       3.68729772      -1.79168446       1.78790715
Cu       5.29901361      -1.61699653      -0.07096333
Cu       3.47612407       0.11449404      -3.55792410
Cu       3.46871402       1.90205574      -1.79577263
Cu       5.20491423       0.15443359      -1.80311816
Cu       3.50372088       0.05567372       0.00168701
Cu       3.49150736       1.87928512       1.78472238
Cu       5.23883622       0.12963029       1.72710128
Cu       5.18087795       1.88686464      -0.02437403
Cu       3.50524621       0.11250055       3.49746588
Cu       3.41102405       3.61853040       0.01425794
C        3.36709602      -3.14651656       3.23159269
H        4.13018351      -2.88833485       3.98142049
H        3.36124999      -4.25485382       3.17442403
