# Supplementary material for: Construction of Sabatier Volcanoes for CO2 Hydrogenation to C1‐2 Oxygenates Using Data‐Efficient Machine Learning
Source: Adv Sci (Weinh). 2026 Jun 16:e75932. Online ahead of print. doi: 10.1002/advs.75932 (PMC13336856; doi:10.1002/advs.75932)
Supplement: Supplementary file 3 — Supporting File 3: advs75932‐sup‐0003‐SI7.zip. [file ADVS-9999-e75932-s003.zip › SI/Intermediates/Cu/2/struct.xyz]

82
Properties=species:S:1:pos:R:3 pbc="F F F"
Cu      -5.24940884      -1.72349324      -0.00043234
Cu      -5.24948633       0.03681701      -1.74695271
Cu      -5.24214202       0.01865258       1.76489583
Cu      -5.24219367       1.77945346       0.01831217
Cu      -1.76801847      -5.23371651      -0.03115224
Cu      -3.56995039      -1.77778959      -1.81569634
Cu      -1.82196930      -3.53507019      -1.82940235
Cu      -1.82071229      -1.77251975      -3.57247380
Cu      -3.53707821      -3.50911143      -0.01419223
Cu      -3.55944572      -1.79539807       1.80448596
Cu      -1.81238922      -3.55472377       1.79008537
Cu      -1.77531493      -1.75113970      -0.01127986
Cu      -1.80389441      -1.81089201       3.55471787
Cu      -1.76508949       0.04632239      -5.24928388
Cu      -3.53786554       0.04178149      -3.52973502
Cu      -3.56151812       1.84437519      -1.79917352
Cu      -1.77532445       0.03017501      -1.77208184
Cu      -1.81117592       1.84798822      -3.55583082
Cu      -3.51451466       0.02515913       0.00339182
Cu      -3.54883974       1.82100585       1.82331412
Cu      -1.76564431       0.00996713       1.77313559
Cu      -1.76631351       1.79032582       0.00879142
Cu      -3.51984959       0.00312380       3.54001910
Cu      -1.73403955      -0.01426646       5.25528773
Cu      -1.79427750       1.80836072       3.57648121
Cu      -1.80284427       3.59240896      -1.79318627
Cu      -3.51987468       3.55325211       0.02223342
Cu      -1.79507016       3.57270764       1.82918878
Cu      -1.73934517       5.26857882       0.02690789
Cu      -0.01915920      -5.22746009      -1.79120939
Cu      -0.01269081      -5.24837417       1.71963854
Cu       1.73635620      -5.24233853      -0.03915681
Cu      -0.01118074      -1.70518150      -5.26062210
Cu      -0.01462623      -3.49699038      -3.55409662
Cu      -0.01054443      -1.74536167      -1.78562741
Cu       1.79538948      -3.54380440      -1.83271196
Cu       1.79971895      -1.78094737      -3.57439647
Cu      -0.01279187      -3.50593711      -0.02720976
Cu      -0.00549640      -1.76575431       1.75457816
Cu       1.78976626      -3.55425607       1.77321733
Cu       1.76060373      -1.75952935      -0.02061384
Cu       0.00106729      -3.53981387       3.50852063
Cu       0.00986703      -1.77805509       5.23762055
Cu       1.80249546      -1.81579074       3.54123630
Cu      -0.00060413       1.78986527      -5.24476496
Cu       1.75339315       0.03721738      -5.25139829
Cu      -0.00617205       0.03532596      -3.52032301
Cu       0.00088924       1.79529302      -1.76583557
Cu       1.76758600       0.02093464      -1.77666922
Cu       1.81020634       1.83734406      -3.55753595
Cu      -0.00186780       0.01805202      -0.00477611
Cu       0.00626350       1.77778746       1.77812981
Cu       1.76901196       0.00312374       1.76274669
Cu       1.77271482       1.78268238       0.00207617
Cu       0.00804079      -0.00426464       3.51774296
Cu       0.01900125       1.74399480       5.26062210
Cu       1.76178423      -0.02151451       5.24596324
Cu       1.81898630       1.79964173       3.56692850
Cu       0.00526187       3.56015196      -3.51894002
Cu       0.00971742       5.27213936      -1.73232520
Cu       1.81450722       3.58376530      -1.79763175
Cu       0.00810398       3.53253621       0.01466023
Cu       0.01599995       5.25672744       1.77879400
Cu       1.81815411       3.56202704       1.82002957
Cu       1.76354016       5.26211451       0.02069909
Cu       0.01613945       3.52939091       3.54905318
Cu       3.55536605      -1.79546453      -1.82411547
Cu       3.51858436      -3.52736861      -0.02415080
Cu       3.54932066      -1.80626567       1.78299238
Cu       5.24175351      -1.75768806      -0.01388750
Cu       3.52916869       0.02326640      -3.53564875
Cu       3.56505939       1.82609312      -1.80724408
Cu       5.24646982       0.00947023      -1.75619758
Cu       3.51318108       0.00838833      -0.01009741
Cu       3.56743124       1.80508057       1.81030048
Cu       5.24684883      -0.00963783       1.74172061
Cu       5.24948633       1.75968143       0.00106589
Cu       3.53199225      -0.01517224       3.52225228
Cu       3.53635112       3.53925378       0.01022290
C        4.12962239      -4.33717412       4.24950481
O        3.83450815      -5.27213936       3.59240992
O        4.43457509      -3.41324336       4.90221703
