# Supplementary material for: Construction of Sabatier Volcanoes for CO2 Hydrogenation to C1‐2 Oxygenates Using Data‐Efficient Machine Learning
Source: Adv Sci (Weinh). 2026 Jun 16:e75932. Online ahead of print. doi: 10.1002/advs.75932 (PMC13336856; doi:10.1002/advs.75932)
Supplement: Supplementary file 3 — Supporting File 3: advs75932‐sup‐0003‐SI7.zip. [file ADVS-9999-e75932-s003.zip › SI/Intermediates/Cu/20/struct.xyz]

84
Properties=species:S:1:pos:R:3 pbc="F F F"
Cu      -5.22717133      -1.85465523       0.00717519
Cu      -5.25399823      -0.13434558      -1.76631955
Cu      -5.26233760      -0.07422764       1.73577454
Cu      -5.28571740       1.65851079      -0.02296222
Cu      -1.67903458      -5.28308888       0.03531444
Cu      -3.54555282      -1.90575089      -1.80524695
Cu      -1.74668178      -3.60497489      -1.76955713
Cu      -1.79789378      -1.89311570      -3.55773214
Cu      -3.47981712      -3.59358595       0.02780934
Cu      -3.54655211      -1.85525562       1.81860699
Cu      -1.76765630      -3.57508171       1.83140858
Cu      -1.74464480      -1.80283522       0.01136219
Cu      -1.80117170      -1.78726069       3.57331440
Cu      -1.77486662      -0.11307641      -5.25774897
Cu      -3.55535794      -0.11315014      -3.55109452
Cu      -3.60734160       1.71735192      -1.84912000
Cu      -1.78816407      -0.05232436      -1.78854332
Cu      -1.85882453       1.72675574      -3.60099737
Cu      -3.52707872      -0.06634353      -0.01285976
Cu      -3.61072324       1.77290503       1.78038413
Cu      -1.77582095      -0.01658916       1.75344698
Cu      -1.82105511       1.73868833      -0.03994185
Cu      -3.54914961      -0.02018533       3.50691300
Cu      -1.78574427       0.04937038       5.23547128
Cu      -1.84477554       1.80700752       3.51212655
Cu      -1.89056033       3.49905342      -1.87291346
Cu      -3.61314741       3.46656078      -0.06104054
Cu      -1.89558482       3.55235743       1.75766539
Cu      -1.86454032       5.20339237      -0.07044134
Cu       0.06444327      -5.27175959      -1.72637821
Cu       0.04979465      -5.25452713       1.80714135
Cu       1.82079931      -5.24947029       0.01886594
Cu       0.01233486      -1.81429236      -5.25030072
Cu       0.04441252      -3.56544949      -3.51229186
Cu       0.01923437      -1.79129111      -1.75811153
Cu       1.84345427      -3.55397090      -1.79413212
Cu       1.82257405      -1.81894148      -3.56119139
Cu       0.07214825      -3.53061528       0.05111423
Cu       0.03337635      -1.75711203       1.78582692
Cu       1.84978732      -3.58865914       1.83086142
Cu       1.79409700      -1.74467199       0.01599620
Cu      -0.01966886      -3.47914339       3.55940738
Cu      -0.00994463      -1.67568245       5.28165065
Cu       1.82018462      -1.71377941       3.64589480
Cu      -0.03502622       1.68386468      -5.28165065
Cu       1.74039806      -0.03304075      -5.26639442
Cu      -0.01538489      -0.04588340      -3.53155669
Cu      -0.04948915       1.75075197      -1.81326020
Cu       1.75197011       0.00716777      -1.78037000
Cu       1.76778044       1.80272063      -3.60824037
Cu      -0.01560507      -0.00006427      -0.01653272
Cu      -0.04360978       1.78745625       1.72974861
Cu       1.76171319       0.04663918       1.75635128
Cu       1.72075669       1.79909229      -0.03817990
Cu       0.00641742       0.02694259       3.51365650
Cu      -0.06151418       1.83086339       5.21724090
Cu       1.74061916       0.13557904       5.25222321
Cu       1.75151134       1.90083475       3.52065973
Cu      -0.08381705       3.48720854      -3.60497380
Cu      -0.10325444       5.21223828      -1.84670686
Cu       1.73274979       3.57461362      -1.88140259
Cu      -0.08196090       3.51481783      -0.06008655
Cu      -0.11633311       5.27116775       1.67443968
Cu       1.72613224       3.62493972       1.74483937
Cu       1.63112529       5.28308888      -0.08895303
Cu      -0.08353491       3.57532125       3.46702010
Cu       3.57726329      -1.76111930      -1.81744801
Cu       3.56545301      -3.46711359      -0.04607184
Cu       3.65292404      -1.70329820       1.79439927
Cu       5.28571740      -1.66121749      -0.03227092
Cu       3.51010268       0.02201751      -3.54754839
Cu       3.50046572       1.84209886      -1.84360503
Cu       5.23659442       0.08822307      -1.78282367
Cu       3.51568697       0.04742988      -0.00251332
Cu       3.51625708       1.91315156       1.75194459
Cu       5.26270650       0.15236177       1.71640758
Cu       5.19918679       1.87569349      -0.06290582
Cu       3.51406600       0.18585060       3.49660039
Cu       3.43983722       3.60560505      -0.07023695
C        4.13506037      -3.88192694       4.04491099
O        3.26035579      -3.10072798       3.22626029
H        4.63247345      -4.65027084       3.43148268
H        3.55815296      -4.37453803       4.84405542
H        4.89992548      -3.23189293       4.48422476
