# Supplementary material for: Construction of Sabatier Volcanoes for CO2 Hydrogenation to C1‐2 Oxygenates Using Data‐Efficient Machine Learning
Source: Adv Sci (Weinh). 2026 Jun 16:e75932. Online ahead of print. doi: 10.1002/advs.75932 (PMC13336856; doi:10.1002/advs.75932)
Supplement: Supplementary file 3 — Supporting File 3: advs75932‐sup‐0003‐SI7.zip. [file ADVS-9999-e75932-s003.zip › SI/Intermediates/Cu/21/struct.xyz]

85
Properties=species:S:1:pos:R:3 pbc="F F F"
Cu      -5.60533277      -1.40787488      -0.20896902
Cu      -5.42662180       0.36113034      -1.93681486
Cu      -5.56155879       0.32198039       1.56875332
Cu      -5.38451036       2.09192449      -0.15988250
Cu      -2.34186600      -5.12249501      -0.13308524
Cu      -3.86299957      -1.55420883      -1.95688028
Cu      -2.22391619      -3.41625724      -1.91821616
Cu      -2.04347776      -1.64438021      -3.63870863
Cu      -4.00862948      -3.29695837      -0.17059406
Cu      -3.99372194      -1.59137794       1.65553484
Cu      -2.35456412      -3.45398923       1.69328253
Cu      -2.13985181      -1.64898561      -0.08729200
Cu      -2.30927215      -1.72470500       3.46887776
Cu      -1.81221452       0.17052783      -5.30028500
Cu      -3.64994615       0.26704378      -3.64741371
Cu      -3.63520964       2.06597402      -1.91062846
Cu      -1.95873137       0.13824329      -1.82723840
Cu      -1.81708152       1.96718906      -3.59367866
Cu      -3.76751472       0.23258606      -0.12370281
Cu      -3.76667814       2.01585948       1.71074540
Cu      -2.09244551       0.09889055       1.70523065
Cu      -1.91071428       1.88377740      -0.03666596
Cu      -3.91434626       0.18622433       3.40760464
Cu      -2.20522671       0.05413434       5.18459541
Cu      -2.07787360       1.87907969       3.52534342
Cu      -1.76516237       3.69557694      -1.81746755
Cu      -3.55528561       3.75041029      -0.06954095
Cu      -1.89798900       3.64104651       1.79627865
Cu      -1.66277791       5.34502868       0.02415413
Cu      -0.52645281      -5.21858696      -1.82153946
Cu      -0.65815986      -5.25508727       1.67918490
Cu       1.15884150      -5.34502868      -0.00833794
Cu      -0.17687398      -1.68693602      -5.25999719
Cu      -0.35355539      -3.48183584      -3.57060448
Cu      -0.29959217      -1.74169937      -1.78572999
Cu       1.38588377      -3.64508152      -1.79584345
Cu       1.56293227      -1.87630221      -3.51764665
Cu      -0.48651231      -3.50352066      -0.05431294
Cu      -0.44019039      -1.77696173       1.74147274
Cu       1.23199851      -3.67714271       1.80624585
Cu       1.41358769      -1.87819344       0.05192351
Cu      -0.60686584      -3.55689245       3.47897364
Cu      -0.56185184      -1.79836196       5.22033316
Cu       1.28890438      -1.94938013       3.59273608
Cu       0.05043956       1.81431541      -5.21411032
Cu       1.68328927      -0.04710893      -5.18228888
Cu      -0.12728456       0.04656092      -3.50830043
Cu      -0.07834329       1.78838095      -1.73928162
Cu       1.57584793      -0.09323540      -1.69990846
Cu       1.79336176       1.73306841      -3.46694395
Cu      -0.25381359       0.00012962       0.00380518
Cu      -0.20243951       1.74041508       1.79287684
Cu       1.46038839      -0.14426351       1.83585616
Cu       1.62515527       1.64733676       0.09204677
Cu      -0.38997159      -0.03231692       3.51401225
Cu      -0.33583334       1.68394263       5.27940719
Cu       1.31114017      -0.17208059       5.30028500
Cu       1.53124529       1.65462598       3.64983529
Cu       0.09591731       3.56983833      -3.47840520
Cu       0.15138496       5.26154756      -1.67789637
Cu       1.84022549       3.46034008      -1.69206357
Cu      -0.02821151       3.50786246       0.04977274
Cu       0.01521802       5.20633668       1.83609598
Cu       1.71200854       3.41871518       1.92511835
Cu       1.82607181       5.12797819       0.13949029
Cu      -0.16138561       3.47311453       3.58372829
Cu       3.25313087      -2.00845721      -1.70787306
Cu       3.04172258      -3.74438647       0.05688319
Cu       3.17152666      -2.09161416       1.95285891
Cu       4.88451808      -2.07256091       0.14487318
Cu       3.38968984      -0.18101702      -3.40203122
Cu       3.47031779       1.59379867      -1.64855472
Cu       5.04505050      -0.30532327      -1.57513951
Cu       3.26140848      -0.23974892       0.14272589
Cu       3.35186111       1.56627639       1.95931674
Cu       4.92778210      -0.32710125       1.93796040
Cu       5.09268980       1.42436437       0.20042219
Cu       3.14125773      -0.23565645       3.65244249
Cu       3.48536797       3.30112616       0.17233051
C        4.73006059      -3.23064735       4.57631928
O        4.21195076      -3.67977220       3.29920951
H        5.03412080      -4.09124546       5.19186702
H        5.60533277      -2.61049110       4.34987495
H        3.98584606      -2.62047675       5.11488993
H        3.39090705      -4.18852609       3.44222388
