# Supplementary material for: Construction of Sabatier Volcanoes for CO2 Hydrogenation to C1‐2 Oxygenates Using Data‐Efficient Machine Learning
Source: Adv Sci (Weinh). 2026 Jun 16:e75932. Online ahead of print. doi: 10.1002/advs.75932 (PMC13336856; doi:10.1002/advs.75932)
Supplement: Supplementary file 3 — Supporting File 3: advs75932‐sup‐0003‐SI7.zip. [file ADVS-9999-e75932-s003.zip › SI/Intermediates/Cu/23/struct.xyz]

83
Properties=species:S:1:pos:R:3 pbc="F F F"
Cu      -5.24148085      -1.78132420       0.00540799
Cu      -5.24675927      -0.03195520      -1.74483595
Cu      -5.24457287      -0.02944172       1.76554540
Cu      -5.24927818       1.73546128       0.03084568
Cu      -1.72714273      -5.26247055      -0.01053403
Cu      -3.55447278      -1.82645833      -1.80181873
Cu      -1.78128333      -3.55958647      -1.79843304
Cu      -1.80623856      -1.81328929      -3.56091046
Cu      -3.51590632      -3.54874052      -0.00044116
Cu      -3.54925554      -1.83215156       1.81037533
Cu      -1.79382189      -3.57848437       1.79372691
Cu      -1.75756814      -1.77834865       0.00024285
Cu      -1.79727535      -1.82017047       3.55890575
Cu      -1.77321090      -0.00487860      -5.24113938
Cu      -3.54457894       0.00049088      -3.52938221
Cu      -3.57002159       1.79718766      -1.79298024
Cu      -1.77766247       0.00022245      -1.76862527
Cu      -1.82565675       1.81069194      -3.54858999
Cu      -3.51668118      -0.01783000       0.00865931
Cu      -3.56250854       1.78500212       1.82856397
Cu      -1.76162677      -0.01648193       1.77144779
Cu      -1.78078692       1.76572618       0.00687398
Cu      -3.52375534      -0.02948935       3.53763236
Cu      -1.74259071      -0.02868220       5.25373991
Cu      -1.79108328       1.77198287       3.56418447
Cu      -1.82781166       3.55739950      -1.79176832
Cu      -3.55121898       3.52469911       0.01359548
Cu      -1.81574014       3.54660516       1.83114248
Cu      -1.78052309       5.24003339       0.03599922
Cu       0.01735840      -5.25001157      -1.77087502
Cu       0.03100565      -5.25798685       1.75037482
Cu       1.78184754      -5.24671998      -0.01789261
Cu      -0.01087366      -1.74173908      -5.25824607
Cu       0.00527856      -3.52386982      -3.54586873
Cu       0.00290494      -1.76493970      -1.77343779
Cu       1.80501141      -3.54970205      -1.83095808
Cu       1.80223329      -1.79094828      -3.57594659
Cu       0.04509282      -3.52433419       0.02013487
Cu       0.01659790      -1.77838895       1.76524918
Cu       1.86697742      -3.58877760       1.83017385
Cu       1.77569384      -1.76501119      -0.00789365
Cu      -0.02503002      -3.53324611       3.51196936
Cu       0.02429859      -1.77943789       5.24374742
Cu       1.86336624      -1.84750608       3.57540552
Cu      -0.01342076       1.77938323      -5.23926981
Cu       1.73530764       0.02833521      -5.25610205
Cu      -0.01289290       0.01123519      -3.52103650
Cu      -0.01864828       1.77988234      -1.76771343
Cu       1.75874295       0.01155269      -1.77299349
Cu       1.79222159       1.82602075      -3.55917581
Cu      -0.00306671       0.00045226      -0.00271616
Cu      -0.00370293       1.76206852       1.77390736
Cu       1.77218795      -0.00005864       1.76419292
Cu       1.75621605       1.77603617       0.00077988
Cu       0.03939295      -0.04253620       3.52042464
Cu       0.00430206       1.73054587       5.25824607
Cu       1.77746180      -0.01113308       5.24464273
Cu       1.79745039       1.81177004       3.56198128
Cu      -0.03445495       3.55166276      -3.52653357
Cu      -0.01870330       5.25656453      -1.74067199
Cu       1.78922622       3.57720472      -1.79936502
Cu      -0.01788080       3.52216683       0.01187468
Cu      -0.02159317       5.24714744       1.77713319
Cu       1.79434995       3.56668359       1.81482074
Cu       1.72820782       5.26247055       0.01269702
Cu      -0.00561032       3.52182327       3.54558806
Cu       3.55949934      -1.78087562      -1.83248350
Cu       3.53171481      -3.50979522      -0.07178928
Cu       3.59809718      -1.83360890       1.82771428
Cu       5.24927818      -1.74048027      -0.02102391
Cu       3.51531779       0.02402922      -3.54388360
Cu       3.53491241       1.81357379      -1.79782742
Cu       5.23912268       0.02926697      -1.76880612
Cu       3.51485657      -0.01476863       0.01883333
Cu       3.55448792       1.82655764       1.79414873
Cu       5.24915991       0.01818867       1.74442625
Cu       5.23715639       1.77808237      -0.01197384
Cu       3.52781185       0.05814616       3.51002015
Cu       3.51057899       3.54946261       0.00224165
C        3.46651200      -3.40439191       3.41708648
H        3.29944014      -4.48109549       3.24204065
H        4.53977352      -3.21616359       3.23709305
H        3.29208002      -3.22642607       4.47772833
