# Supplementary material for: Construction of Sabatier Volcanoes for CO2 Hydrogenation to C1‐2 Oxygenates Using Data‐Efficient Machine Learning
Source: Adv Sci (Weinh). 2026 Jun 16:e75932. Online ahead of print. doi: 10.1002/advs.75932 (PMC13336856; doi:10.1002/advs.75932)
Supplement: Supplementary file 3 — Supporting File 3: advs75932‐sup‐0003‐SI7.zip. [file ADVS-9999-e75932-s003.zip › SI/Intermediates/Cu/24/struct.xyz]

83
Properties=species:S:1:pos:R:3 pbc="F F F"
Cu      -5.16059379      -2.02228332       0.07553356
Cu      -5.26343047      -0.34180166      -1.73174151
Cu      -5.23391804      -0.21950811       1.78229524
Cu      -5.33674345       1.47391466      -0.01249541
Cu      -1.49067968      -5.32459842       0.13504241
Cu      -3.48916269      -2.05214194      -1.74923194
Cu      -1.62894196      -3.68916873      -1.70133524
Cu      -1.75727315      -2.01975472      -3.52192345
Cu      -3.35223133      -3.70118868       0.10982168
Cu      -3.45307933      -1.93258722       1.86556059
Cu      -1.61548722      -3.58885626       1.88313973
Cu      -1.67156688      -1.85632843       0.03994601
Cu      -1.68902717      -1.77773589       3.59798458
Cu      -1.81900024      -0.27289913      -5.25407543
Cu      -3.58174863      -0.29217586      -3.53232425
Cu      -3.67895727       1.55967532      -1.85529223
Cu      -1.79567869      -0.15004836      -1.78908694
Cu      -1.94726868       1.59394692      -3.62530272
Cu      -3.51921142      -0.18703619       0.00551430
Cu      -3.63774032       1.66842233       1.76599477
Cu      -1.74704985      -0.04373384       1.75200245
Cu      -1.87281504       1.67152267      -0.07311239
Cu      -3.49886451      -0.07970630       3.53503223
Cu      -1.70396239       0.07062639       5.23488546
Cu      -1.85484238       1.79994822       3.48466103
Cu      -2.02304475       3.39833538      -1.92817198
Cu      -3.72780996       3.34073040      -0.10082098
Cu      -1.98310155       3.50947992       1.69581714
Cu      -2.04340444       5.13709579      -0.15442311
Cu       0.24252376      -5.29618086      -1.63183541
Cu       0.27496724      -5.19870991       1.87794672
Cu       2.02596091      -5.16985022       0.09043949
Cu       0.03298130      -1.91470089      -5.22978616
Cu       0.14435789      -3.63379116      -3.45996210
Cu       0.07161292      -1.82324320      -1.74908047
Cu       1.96334961      -3.52633606      -1.76278059
Cu       1.86265996      -1.82795054      -3.56265877
Cu       0.21623880      -3.51871795       0.10391242
Cu       0.12739050      -1.71899360       1.79110714
Cu       2.07150430      -3.48149460       1.89755455
Cu       1.85414581      -1.68166017      -0.00325158
Cu       0.13917457      -3.40801938       3.58176081
Cu       0.13887258      -1.59557906       5.26502852
Cu       1.99373869      -1.62378855       3.61468675
Cu      -0.13535621       1.58107950      -5.32783795
Cu       1.69975571      -0.07663662      -5.29747712
Cu      -0.04172343      -0.11254397      -3.55141983
Cu      -0.12349866       1.71276446      -1.86364775
Cu       1.74204384       0.03270584      -1.82521527
Cu       1.67960486       1.78417826      -3.67139703
Cu      -0.00852277       0.00124048      -0.04090657
Cu      -0.08121654       1.81520070       1.67623546
Cu       1.77778559       0.14766395       1.71067125
Cu       1.66701825       1.85500632      -0.11201270
Cu       0.06610675       0.07649441       3.48721955
Cu      -0.04829523       1.90965825       5.15938601
Cu       1.80719414       0.26644263       5.20130199
Cu       1.73456884       2.01503544       3.44888046
Cu      -0.23352468       3.41277018      -3.67672734
Cu      -0.28751100       5.16973537      -1.94440585
Cu       1.60289162       3.59072601      -1.97153092
Cu      -0.19482339       3.50476263      -0.14163749
Cu      -0.26616809       5.28459313       1.56102596
Cu       1.63185795       3.70133828       1.64497304
Cu       1.47023642       5.32459842      -0.21190464
Cu      -0.15573420       3.62772414       3.38721714
Cu       3.63005642      -1.67328207      -1.83668060
Cu       3.69998878      -3.34557682      -0.02251687
Cu       3.65956437      -1.54819211       1.76344259
Cu       5.33674345      -1.48716553      -0.04980378
Cu       3.49027996       0.06890073      -3.60308519
Cu       3.43714452       1.92275266      -1.92991777
Cu       5.22962724       0.21960758      -1.85242328
Cu       3.51523333       0.16933326      -0.06837810
Cu       3.47687978       2.05187492       1.66411686
Cu       5.26008949       0.33062925       1.65175032
Cu       5.15286156       2.03198824      -0.15633384
Cu       3.54789457       0.34465412       3.44039212
Cu       3.33560307       3.70793205      -0.18375744
C        3.42649527      -3.14920931       3.44431658
C        3.07266304      -3.94407426       4.44557548
O        2.72670080      -4.65609095       5.32783795
H        4.51029963      -3.03324890       3.29269771
