# Supplementary material for: Construction of Sabatier Volcanoes for CO2 Hydrogenation to C1‐2 Oxygenates Using Data‐Efficient Machine Learning
Source: Adv Sci (Weinh). 2026 Jun 16:e75932. Online ahead of print. doi: 10.1002/advs.75932 (PMC13336856; doi:10.1002/advs.75932)
Supplement: Supplementary file 3 — Supporting File 3: advs75932‐sup‐0003‐SI7.zip. [file ADVS-9999-e75932-s003.zip › SI/Intermediates/Cu/25/struct.xyz]

84
Properties=species:S:1:pos:R:3 pbc="F F F"
Cu      -5.64201301      -1.90681334       0.19713765
Cu      -5.79252763      -0.03153350      -1.41352157
Cu      -5.56896507      -0.28832679       2.07371177
Cu      -5.72348931       1.59291895       0.46679215
Cu      -2.06956614      -5.28452884      -0.29842900
Cu      -4.07510663      -1.77998563      -1.71462037
Cu      -2.28078987      -3.47196793      -1.96370723
Cu      -2.43563096      -1.59501151      -3.56576919
Cu      -3.88305187      -3.62863166      -0.04943199
Cu      -3.83702254      -2.04405944       1.88254898
Cu      -2.04443240      -3.73686644       1.63338199
Cu      -2.16977016      -1.81612031      -0.03232085
Cu      -1.97690052      -2.11504875       3.51727311
Cu      -2.53331312       0.32779729      -5.10762359
Cu      -4.19957135       0.15239758      -3.28773633
Cu      -4.16880608       1.83792142      -1.44164079
Cu      -2.32740361       0.07680586      -1.65626263
Cu      -2.52576830       2.01392693      -3.29318953
Cu      -3.95389664      -0.10560427       0.21881277
Cu      -3.92889399       1.56354539       2.16052886
Cu      -2.09935934      -0.17992611       1.86592233
Cu      -2.25841470       1.71422953       0.23954215
Cu      -3.74218385      -0.36616588       3.73307051
Cu      -1.86269507      -0.43479652       5.32966178
Cu      -2.06395673       1.48753589       3.79307618
Cu      -2.45730579       3.63639797      -1.42041847
Cu      -4.05530873       3.41528728       0.49262763
Cu      -2.21583475       3.35529826       2.18066966
Cu      -2.31643599       5.17454731       0.51768026
Cu      -0.43253543      -5.10543484      -2.16030785
Cu      -0.20527609      -5.36373721       1.33210375
Cu       1.43549863      -5.17796484      -0.52626927
Cu      -0.74633195      -1.36208413      -5.35941946
Cu      -0.58862471      -3.25795335      -3.79036575
Cu      -0.50865590      -1.63145840      -1.89820754
Cu       1.32441901      -3.36086072      -2.20187927
Cu       1.17167234      -1.48539280      -3.80824241
Cu      -0.36463311      -3.50706448      -0.28395083
Cu      -0.29542891      -1.88716280       1.61158248
Cu       1.53889711      -3.62170395       1.38894010
Cu       1.37966891      -1.70706663      -0.24600919
Cu      -0.13378400      -3.77145455       3.23558934
Cu      -0.06816207      -2.12265001       5.08819294
Cu       1.59678826      -1.98177787       3.26904582
Cu      -0.82659628       2.14242387      -5.09259409
Cu       0.95706144       0.44293325      -5.34299113
Cu      -0.67422365       0.26230275      -3.50465813
Cu      -0.60297309       1.89663182      -1.63364330
Cu       1.20522068       0.18377273      -1.88113777
Cu       1.08084377       2.12568119      -3.53175383
Cu      -0.44796991       0.00403603      -0.01125381
Cu      -0.36825566       1.62847157       1.88394310
Cu       1.45214671      -0.08491796       1.63246790
Cu       1.27794296       1.81394948       0.01260367
Cu      -0.22476011      -0.24733340       3.49370868
Cu      -0.14928685       1.36192425       5.35941946
Cu       1.65011672      -0.32669433       5.09919087
Cu       1.54379437       1.59979418       3.55912733
Cu      -0.76653550       3.79142558      -3.25472669
Cu      -0.67877848       5.36373721      -1.35254775
Cu       1.15526593       3.73955082      -1.65338560
Cu      -0.53310631       3.50545764       0.25630163
Cu      -0.45621966       5.09261999       2.14297150
Cu       1.38930436       3.46604908       1.94696377
Cu       1.17604177       5.28243541       0.28282357
Cu      -0.30036007       3.25322170       3.77816884
Cu       3.03502821      -1.55822915      -2.18200383
Cu       3.15436013      -3.40826075      -0.53168232
Cu       3.34051956      -1.89275387       1.47720600
Cu       4.83133533      -1.58421984      -0.49941399
Cu       2.84137542       0.37051202      -3.75141889
Cu       2.93715025       2.03623788      -1.89301275
Cu       4.67553007       0.29629617      -2.09809428
Cu       3.07263133       0.08931086      -0.22275187
Cu       3.18589903       1.78284360       1.69737637
Cu       4.90810004       0.04796784       1.39370019
Cu       4.74712996       1.91364223      -0.22213417
Cu       3.30404850      -0.13153443       3.27409931
Cu       2.98941107       3.62843445       0.03370906
C        4.94469993      -3.41356811       2.47931768
C        4.38452511      -3.68761701       3.66325300
O        3.83612388      -3.88517023       4.67864417
H        5.79252763      -2.72786666       2.47757557
H        4.91139809      -4.20360303       1.71301460
