# Supplementary material for: Construction of Sabatier Volcanoes for CO2 Hydrogenation to C1‐2 Oxygenates Using Data‐Efficient Machine Learning
Source: Adv Sci (Weinh). 2026 Jun 16:e75932. Online ahead of print. doi: 10.1002/advs.75932 (PMC13336856; doi:10.1002/advs.75932)
Supplement: Supplementary file 3 — Supporting File 3: advs75932‐sup‐0003‐SI7.zip. [file ADVS-9999-e75932-s003.zip › SI/Intermediates/Cu/26/struct.xyz]

85
Properties=species:S:1:pos:R:3 pbc="F F F"
Cu      -5.43251550      -1.92034663       0.19882690
Cu      -5.59269803      -0.06570656      -1.42684602
Cu      -5.36902481      -0.28389047       2.06353289
Cu      -5.52772869       1.58731596       0.45446358
Cu      -1.86839112      -5.27702193      -0.28065286
Cu      -3.86761128      -1.79898707      -1.71184574
Cu      -2.05625732      -3.47102274      -1.93253391
Cu      -2.22943070      -1.61909598      -3.56210720
Cu      -3.67279957      -3.62812732      -0.03359091
Cu      -3.63586960      -2.03735817       1.88843420
Cu      -1.84222674      -3.73173889       1.66125158
Cu      -1.95997840      -1.81198473      -0.01690665
Cu      -1.78183811      -2.08664823       3.52830711
Cu      -2.33235991       0.28085522      -5.12271795
Cu      -4.00372208       0.12622277      -3.30741637
Cu      -3.97773884       1.81938262      -1.46437622
Cu      -2.13506701       0.07442860      -1.66277390
Cu      -2.33697850       1.99180706      -3.31903891
Cu      -3.75936677      -0.10588035       0.21010839
Cu      -3.74364148       1.58084056       2.14731591
Cu      -1.90710366      -0.15719707       1.85937850
Cu      -2.08012997       1.73526572       0.21844898
Cu      -3.54624709      -0.34183736       3.72378720
Cu      -1.68567607      -0.38116504       5.34100928
Cu      -1.89057684       1.52874180       3.78264093
Cu      -2.28077085       3.63275041      -1.45788898
Cu      -3.88333783       3.42683726       0.45790841
Cu      -2.05528413       3.39729827       2.16177782
Cu      -2.15131020       5.18956557       0.47421677
Cu      -0.21919602      -5.10111770      -2.11802365
Cu      -0.03307225      -5.37936386       1.35109195
Cu       1.65668893      -5.17483193      -0.51052611
Cu      -0.53857201      -1.39732158      -5.35197533
Cu      -0.37253504      -3.26957825      -3.76233344
Cu      -0.30235046      -1.63035764      -1.87217752
Cu       1.53471268      -3.34597738      -2.16213864
Cu       1.37057770      -1.48648634      -3.78715260
Cu      -0.12395159      -3.50793892      -0.22503573
Cu      -0.09139625      -1.87474200       1.63677523
Cu       1.78307190      -3.68062700       1.44549162
Cu       1.58085221      -1.69834827      -0.18738147
Cu       0.03062964      -3.74023178       3.26720326
Cu       0.11835626      -2.06336967       5.10309119
Cu       1.78499597      -1.88216696       3.28556272
Cu      -0.63361668       2.11504870      -5.11976008
Cu       1.14628698       0.42187313      -5.34856031
Cu      -0.47955865       0.24965986      -3.50817902
Cu      -0.42029337       1.90620644      -1.65246892
Cu       1.39308336       0.19182013      -1.86331595
Cu       1.25925808       2.12876385      -3.54911381
Cu      -0.26440492       0.02676450      -0.00619683
Cu      -0.20196724       1.67771378       1.87320197
Cu       1.61915144      -0.02280955       1.63671569
Cu       1.44790715       1.86068324       0.00205014
Cu      -0.04507475      -0.20187210       3.50101764
Cu       0.01119222       1.43260622       5.35197533
Cu       1.81971253      -0.24331466       5.11577162
Cu       1.70506577       1.66931052       3.55031131
Cu      -0.59030879       3.78418165      -3.29474060
Cu      -0.51781226       5.37936386      -1.40809351
Cu       1.32630317       3.77543519      -1.69607022
Cu      -0.36597051       3.53830606       0.22560290
Cu      -0.30272159       5.14290976       2.10676190
Cu       1.54768453       3.52745114       1.92348372
Cu       1.32306305       5.32819816       0.23903576
Cu      -0.14248948       3.31881989       3.75868636
Cu       3.22537620      -1.52567011      -2.14941107
Cu       3.36072134      -3.35547224      -0.50127125
Cu       3.56904346      -1.79197440       1.51223382
Cu       5.03372034      -1.51342966      -0.47392672
Cu       3.02214545       0.37617702      -3.74989777
Cu       3.09948761       2.07205115      -1.90822710
Cu       4.84030650       0.34041590      -2.09024430
Cu       3.24972997       0.13588040      -0.20153737
Cu       3.35150778       1.85305270       1.68908463
Cu       5.10814111       0.14991543       1.41036874
Cu       4.90248014       1.97443280      -0.23423666
Cu       3.47961200      -0.02425391       3.28607435
Cu       3.14473213       3.68428272       0.00834280
C        4.75703340      -3.18148579       2.60276668
C        3.73674479      -3.63807568       3.47584215
O        2.76963534      -4.43354196       3.15523876
H        5.59269803      -2.64896966       3.06015293
H        5.01315629      -3.84681955       1.77221314
H        3.76406473      -3.28392172       4.51511966
