# Supplementary material for: Construction of Sabatier Volcanoes for CO2 Hydrogenation to C1‐2 Oxygenates Using Data‐Efficient Machine Learning
Source: Adv Sci (Weinh). 2026 Jun 16:e75932. Online ahead of print. doi: 10.1002/advs.75932 (PMC13336856; doi:10.1002/advs.75932)
Supplement: Supplementary file 3 — Supporting File 3: advs75932‐sup‐0003‐SI7.zip. [file ADVS-9999-e75932-s003.zip › SI/Intermediates/Cu/27/struct.xyz]

85
Properties=species:S:1:pos:R:3 pbc="F F F"
Cu      -5.63149115      -1.22118683       0.11242945
Cu      -5.65164254       0.57008328      -1.59074573
Cu      -5.53760416       0.46557251       1.92554846
Cu      -5.55917640       2.26978417       0.24278756
Cu      -2.21875809      -4.76060967      -0.13819715
Cu      -4.00301801      -1.25005249      -1.75383277
Cu      -2.27835786      -3.01381931      -1.86442961
Cu      -2.30717841      -1.21851459      -3.56121323
Cu      -3.95866704      -3.02427728      -0.00877761
Cu      -3.88834224      -1.36749709       1.86192325
Cu      -2.18300081      -3.14913239       1.74627808
Cu      -2.15327335      -1.30076492      -0.00065969
Cu      -2.09110009      -1.43661098       3.55862815
Cu      -2.27504929       0.62635726      -5.19285405
Cu      -3.99823377       0.61605420      -3.42027538
Cu      -3.93581865       2.36379232      -1.63246225
Cu      -2.17756576       0.52826546      -1.70922257
Cu      -2.23991988       2.39288159      -3.44163853
Cu      -3.86709837       0.50004050       0.11288080
Cu      -3.82120439       2.25045650       1.98595359
Cu      -2.06063478       0.41116273       1.81936623
Cu      -2.09574342       2.25078342       0.11466078
Cu      -3.77034477       0.39105846       3.64154387
Cu      -1.95036147       0.32319748       5.30601149
Cu      -2.01653293       2.17214147       3.66914987
Cu      -2.15618266       4.09535386      -1.63342253
Cu      -3.82306189       4.03158933       0.23557475
Cu      -2.04006537       3.98276181       1.98369588
Cu      -2.01550068       5.72117001       0.24050491
Cu      -0.52205586      -4.73411510      -1.93670094
Cu      -0.45403033      -4.88624084       1.57297142
Cu       1.27800768      -4.84569749      -0.25887134
Cu      -0.55480927      -1.13755511      -5.30601149
Cu      -0.53323554      -2.96470027      -3.65155904
Cu      -0.43554767      -1.26806852      -1.81663583
Cu       1.32040425      -3.08485193      -1.99111717
Cu       1.30114060      -1.27168253      -3.67786431
Cu      -0.39689705      -3.08026017      -0.08895025
Cu      -0.32563845      -1.40095863       1.71001416
Cu       1.46543262      -3.27905839       1.68287924
Cu       1.39569562      -1.37479993      -0.08098752
Cu      -0.36063234      -3.19213425       3.41982026
Cu      -0.24133147      -1.46505621       5.19802085
Cu       1.48847865      -1.46700732       3.44422473
Cu      -0.47909266       2.37115634      -5.19102329
Cu       1.22648222       0.59251183      -5.30311064
Cu      -0.47367864       0.56120247      -3.51849315
Cu      -0.38401979       2.27449660      -1.71052033
Cu       1.34773247       0.46737720      -1.81551695
Cu       1.36218865       2.34329734      -3.55805497
Cu      -0.35552413       0.44059651       0.00050630
Cu      -0.26333734       2.15882330       1.81772101
Cu       1.47792025       0.35123401       1.70736378
Cu       1.43683105       2.18846471      -0.00382968
Cu      -0.24798192       0.33874943       3.51734103
Cu      -0.17191527       2.05620091       5.30246936
Cu       1.54365407       0.27313302       5.19707968
Cu       1.58241938       2.12733019       3.55549239
Cu      -0.41151925       4.10001262      -3.42001528
Cu      -0.30846982       5.75744135      -1.58894644
Cu       1.45448586       4.04621820      -1.75612713
Cu      -0.29555163       3.97331732       0.11066651
Cu      -0.20386606       5.64769977       1.91775558
Cu       1.57143534       3.92913035       1.85782899
Cu       1.49103650       5.67615691       0.10883658
Cu      -0.18401044       3.87573800       3.63663260
Cu       3.10118522      -1.35726331      -1.98894464
Cu       3.08998089      -3.13981598      -0.28641729
Cu       3.29143326      -1.51797381       1.68409103
Cu       4.85644863      -1.38146037      -0.25888097
Cu       3.04713905       0.50836179      -3.64529366
Cu       3.15477076       2.25435584      -1.86117534
Cu       4.80962232       0.43157450      -1.92825419
Cu       3.15294000       0.36186206      -0.08850929
Cu       3.28169110       2.15271222       1.74130204
Cu       4.95503530       0.35344700       1.56848884
Cu       4.89502336       2.12851069      -0.13485638
Cu       3.26666738       0.32576219       3.41177101
Cu       3.22703093       3.93182654      -0.01122702
C        4.66656092      -4.78426979       3.96890318
C        3.85636032      -3.94078452       3.13856062
O        4.34233644      -2.78647536       2.79019508
O        2.68607314      -4.38504180       2.78612691
H        5.65164254      -4.44768829       4.28411862
H        4.29066710      -5.75744135       4.26268821
