# Supplementary material for: Construction of Sabatier Volcanoes for CO2 Hydrogenation to C1‐2 Oxygenates Using Data‐Efficient Machine Learning
Source: Adv Sci (Weinh). 2026 Jun 16:e75932. Online ahead of print. doi: 10.1002/advs.75932 (PMC13336856; doi:10.1002/advs.75932)
Supplement: Supplementary file 3 — Supporting File 3: advs75932‐sup‐0003‐SI7.zip. [file ADVS-9999-e75932-s003.zip › SI/Intermediates/Cu/28/struct.xyz]

86
Properties=species:S:1:pos:R:3 pbc="F F F"
Cu      -5.54274852      -1.33171022      -0.01884663
Cu      -5.55114612       0.49049355      -1.68068751
Cu      -5.48174245       0.32968705       1.82602153
Cu      -5.49172880       2.16719661       0.18120402
Cu      -2.12045952      -4.86823827      -0.29462309
Cu      -3.89728067      -1.31988294      -1.86645540
Cu      -2.17218612      -3.08320023      -1.99211923
Cu      -2.19196955      -1.26167826      -3.66324685
Cu      -3.86050019      -3.12802622      -0.14959931
Cu      -3.81816688      -1.50076530       1.74393365
Cu      -2.10204296      -3.27844782       1.60711102
Cu      -2.05727869      -1.39877878      -0.09136259
Cu      -2.03277153      -1.61431835       3.45088429
Cu      -2.14427951       0.62553102      -5.25001083
Cu      -3.88438864       0.57495763      -3.50095790
Cu      -3.84143900       2.28811145      -1.67294913
Cu      -2.08217508       0.45764972      -1.77651041
Cu      -2.13303219       2.35822460      -3.46872530
Cu      -3.78703542       0.39545245       0.03509506
Cu      -3.76454562       2.10797021       1.93613521
Cu      -1.98687424       0.26855839       1.75817791
Cu      -2.01653767       2.13748475       0.08547677
Cu      -3.72330728       0.21436485       3.55253445
Cu      -1.91263482       0.11519058       5.21838064
Cu      -1.96434782       1.98960029       3.62789257
Cu      -2.06538579       4.02014827      -1.62268598
Cu      -3.75467896       3.92683275       0.21959388
Cu      -1.98648958       3.83778742       1.99105567
Cu      -1.94775665       5.60768725       0.28149067
Cu      -0.41737507      -4.79615725      -2.08836909
Cu      -0.34483894      -4.99916830       1.41634243
Cu       1.38170005      -4.94655299      -0.41628240
Cu      -0.41733728      -1.13601512      -5.38742143
Cu      -0.41460491      -2.99745523      -3.76946937
Cu      -0.34256504      -1.33537640      -1.90828572
Cu       1.43144103      -3.14752936      -2.09747502
Cu       1.42433017      -1.30772207      -3.74557140
Cu      -0.30308352      -3.17934495      -0.20965510
Cu      -0.22177197      -1.53676787       1.63929049
Cu       1.57224952      -3.41267652       1.55417376
Cu       1.46401629      -1.46546396      -0.18533388
Cu      -0.29737701      -3.35869014       3.28586036
Cu      -0.20974842      -1.66731369       5.10980775
Cu       1.63803442      -1.70929393       3.43698005
Cu      -0.34308800       2.36100517      -5.19080636
Cu       1.36701860       0.58300102      -5.32636475
Cu      -0.35408920       0.52398046      -3.56205848
Cu      -0.28914865       2.20638929      -1.72725777
Cu       1.44922959       0.40487385      -1.85824624
Cu       1.49263733       2.30416768      -3.55160145
Cu      -0.27396791       0.34320191      -0.05104805
Cu      -0.20522609       2.01903101       1.80764400
Cu       1.53307554       0.22341897       1.68218252
Cu       1.52130565       2.08206345       0.00108739
Cu      -0.16196754       0.13710387       3.46265595
Cu      -0.14115010       1.84072270       5.26923483
Cu       1.58999851       0.09518193       5.17366247
Cu       1.64251017       1.95183302       3.55475506
Cu      -0.28820824       4.05023585      -3.38722474
Cu      -0.20818828       5.66628771      -1.51718478
Cu       1.56139512       3.96404650      -1.70906784
Cu      -0.21653480       3.85675903       0.13542875
Cu      -0.14472149       5.49798498       1.96925373
Cu       1.63575390       3.78280937       1.89594269
Cu       1.57726627       5.55953181       0.18566458
Cu      -0.13778477       3.69805787       3.65211432
Cu       3.22036505      -1.41149878      -2.04573531
Cu       3.19778475      -3.22595817      -0.37463466
Cu       3.28353873      -1.55222431       1.51847138
Cu       4.95796495      -1.47543298      -0.28727853
Cu       3.17940902       0.47408467      -3.65875120
Cu       3.28177758       2.19018723      -1.84942995
Cu       4.95089393       0.36605782      -1.94364106
Cu       3.24805362       0.29947572      -0.14881877
Cu       3.35806748       2.01056132       1.75066181
Cu       5.02104827       0.18748901       1.56313343
Cu       5.01399710       2.02488765      -0.09792539
Cu       3.33472662       0.16068085       3.38120827
Cu       3.32147738       3.81747146       0.04597294
C        3.44984907      -3.94808467       3.69218357
C        4.65757946      -4.64230679       4.29219405
O        3.01883169      -2.90831236       4.30302585
O        2.98370716      -4.42349395       2.59847309
H        4.60822361      -4.62716569       5.38742143
H        5.55114612      -4.07322934       3.98952198
H        4.75139665      -5.66628771       3.90024868
