# Supplementary material for: Construction of Sabatier Volcanoes for CO2 Hydrogenation to C1‐2 Oxygenates Using Data‐Efficient Machine Learning
Source: Adv Sci (Weinh). 2026 Jun 16:e75932. Online ahead of print. doi: 10.1002/advs.75932 (PMC13336856; doi:10.1002/advs.75932)
Supplement: Supplementary file 3 — Supporting File 3: advs75932‐sup‐0003‐SI7.zip. [file ADVS-9999-e75932-s003.zip › SI/Intermediates/Cu/29/struct.xyz]

87
Properties=species:S:1:pos:R:3 pbc="F F F"
Cu      -6.24330050      -1.37389311       0.09231765
Cu      -6.26895027       0.50599563      -1.52594184
Cu      -6.12044030       0.24658703       1.96913595
Cu      -6.13887046       2.12436285       0.35250312
Cu      -2.85422270      -4.94623258      -0.31645197
Cu      -4.64107410      -1.33814583      -1.78704796
Cu      -2.93359582      -3.12660001      -1.98862402
Cu      -2.94866100      -1.25080072      -3.59880556
Cu      -4.58169450      -3.19177724      -0.11159047
Cu      -4.48302422      -1.59927177       1.81269330
Cu      -2.78406523      -3.39429003       1.60667184
Cu      -2.77061843      -1.47293727      -0.06467281
Cu      -2.66007120      -1.77198391       3.48196107
Cu      -2.91171352       0.66409704      -5.15252749
Cu      -4.62297425       0.58898084      -3.36577695
Cu      -4.53898334       2.27889803      -1.52774698
Cu      -2.78888710       0.42049414      -1.69525183
Cu      -2.84756445       2.35748474      -3.34508383
Cu      -4.46401316       0.33478371       0.14162344
Cu      -4.38110950       2.00041531       2.08488418
Cu      -2.64569085       0.16132039       1.82977560
Cu      -2.66350775       2.05117525       0.19966541
Cu      -4.33543799       0.07003920       3.66612505
Cu      -2.48885937      -0.10112113       5.29466076
Cu      -2.55387606       1.82416507       3.75380226
Cu      -2.72459349       3.97212524      -1.46752526
Cu      -4.37047075       3.84609468       0.41265189
Cu      -2.56749524       3.69237258       2.13568935
Cu      -2.53794013       5.50923387       0.46799814
Cu      -1.17843204      -4.86235121      -2.14380651
Cu      -1.03210798      -5.12120979       1.35483109
Cu       0.64437766      -5.03638794      -0.47307933
Cu      -1.21352090      -1.12020838      -5.35987791
Cu      -1.19869678      -3.01789261      -3.78330594
Cu      -1.06172247      -1.38811277      -1.89253302
Cu       0.67329465      -3.22068267      -2.15618719
Cu       0.65801600      -1.34201617      -3.76837375
Cu      -1.05269589      -3.26206470      -0.26887196
Cu      -0.93310937      -1.64474982       1.61648020
Cu       0.81600499      -3.48497662       1.44479218
Cu       0.79436377      -1.57030415      -0.19915592
Cu      -0.90108178      -3.52999551       3.24449131
Cu      -0.78463713      -1.88579317       5.08998892
Cu       0.93109825      -1.84933182       3.31569246
Cu      -1.10585122       2.38253159      -5.10939916
Cu       0.58601229       0.58836598      -5.31620908
Cu      -1.09296250       0.50597190      -3.50908332
Cu      -0.96719949       2.13754070      -1.63918737
Cu       0.74945044       0.32817587      -1.84323419
Cu       0.76040072       2.26374114      -3.50081127
Cu      -0.94046914       0.24385202      -0.00778080
Cu      -0.81184909       1.86787749       1.88068603
Cu       0.91739735       0.05454448       1.67327316
Cu       0.87801859       1.95819547       0.04152897
Cu      -0.80564950      -0.01039868       3.49347511
Cu      -0.67901021       1.59773192       5.35987791
Cu       1.02627880      -0.19051125       5.13949069
Cu       1.05941048       1.73904788       3.59692317
Cu      -0.99488617       4.03171524      -3.27182003
Cu      -0.85884055       5.60116402      -1.36955090
Cu       0.88850195       3.88317981      -1.62683231
Cu      -0.84130260       3.74579402       0.24867923
Cu      -0.71804155       5.33213909       2.13509074
Cu       1.04108198       3.60989566       1.97735607
Cu       0.95605818       5.43174706       0.30520680
Cu      -0.69700714       3.49042272       3.77563166
Cu       2.47972883      -1.51726956      -2.10792870
Cu       2.46937268      -3.37280912      -0.44430797
Cu       2.71043620      -1.85736882       1.55805607
Cu       4.24668339      -1.63462986      -0.41004330
Cu       2.42875956       0.41830757      -3.68478246
Cu       2.57995761       2.08829866      -1.83249287
Cu       4.21643722       0.25291383      -1.99897227
Cu       2.57686218       0.13331020      -0.14981852
Cu       2.74348124       1.82841026       1.76603387
Cu       4.37875744       0.01943764       1.48634033
Cu       4.34471579       1.87937253      -0.13079984
Cu       2.72739533      -0.08422742       3.35118019
Cu       2.67930522       3.67987192       0.09402002
C        4.17916318      -3.87797858       3.48372921
C        5.33399239      -4.54987619       4.17974646
O        2.98560007      -4.32071545       3.89891921
O        4.33485949      -3.00888726       2.61027610
H        5.17576500      -4.54617948       5.26666196
H        6.26895027      -4.04214491       3.92403167
H        5.38606609      -5.60116402       3.85898176
H        2.26175337      -3.82907118       3.38527472
