# Supplementary material for: Construction of Sabatier Volcanoes for CO2 Hydrogenation to C1‐2 Oxygenates Using Data‐Efficient Machine Learning
Source: Adv Sci (Weinh). 2026 Jun 16:e75932. Online ahead of print. doi: 10.1002/advs.75932 (PMC13336856; doi:10.1002/advs.75932)
Supplement: Supplementary file 3 — Supporting File 3: advs75932‐sup‐0003‐SI7.zip. [file ADVS-9999-e75932-s003.zip › SI/Intermediates/Cu/3/struct.xyz]

83
Properties=species:S:1:pos:R:3 pbc="F F F"
Cu      -5.25027336      -1.82204932      -0.00059031
Cu      -5.26315347      -0.08173292      -1.75429124
Cu      -5.26186133      -0.07831624       1.75975413
Cu      -5.27272130       1.67758899       0.02327708
Cu      -1.71770901      -5.26483644      -0.03603714
Cu      -3.55828510      -1.86047692      -1.81485171
Cu      -1.77591790      -3.57278591      -1.81532629
Cu      -1.80010633      -1.82986820      -3.56622386
Cu      -3.51551602      -3.57630006      -0.01485480
Cu      -3.55483439      -1.86439263       1.80076175
Cu      -1.78861197      -3.59480706       1.78895918
Cu      -1.75755600      -1.79910678      -0.00698081
Cu      -1.80468937      -1.83450433       3.54951625
Cu      -1.76158174      -0.03304403      -5.24374080
Cu      -3.54891004      -0.04316091      -3.53391832
Cu      -3.59380946       1.76028768      -1.80531220
Cu      -1.78130601      -0.02756976      -1.76878641
Cu      -1.83361959       1.78235979      -3.55321115
Cu      -3.53177614      -0.05128218       0.00007370
Cu      -3.58974600       1.75428967       1.81764297
Cu      -1.77390097      -0.03716577       1.76167021
Cu      -1.80490893       1.74685828       0.00128030
Cu      -3.54012851      -0.05389104       3.52741021
Cu      -1.77321178      -0.02590622       5.24947052
Cu      -1.83878749       1.77899724       3.56279511
Cu      -1.85712413       3.53853563      -1.80126526
Cu      -3.58143010       3.48263329       0.01570298
Cu      -1.85529140       3.53290525       1.81983727
Cu      -1.81953831       5.21865292       0.02709131
Cu       0.03192104      -5.24383599      -1.78243482
Cu       0.00867865      -5.27535305       1.72018130
Cu       1.79392421      -5.24558440      -0.05725645
Cu       0.00896081      -1.74916379      -5.25392940
Cu       0.02667078      -3.52557892      -3.54715727
Cu       0.01947937      -1.77234783      -1.76614138
Cu       1.83405380      -3.53905757      -1.83403466
Cu       1.81740214      -1.78286758      -3.57321259
Cu       0.05853654      -3.52915803       0.01089003
Cu       0.02160219      -1.79557672       1.75712952
Cu       1.88596846      -3.62606070       1.84888273
Cu       1.80332923      -1.77313698       0.02484355
Cu      -0.01136664      -3.53594424       3.51257066
Cu      -0.00328447      -1.75800654       5.24301309
Cu       1.78127908      -1.75767224       3.53941765
Cu      -0.01636327       1.75913083      -5.24251181
Cu       1.74182014       0.02957453      -5.25394688
Cu      -0.00808672       0.00266593      -3.51575327
Cu      -0.02869317       1.77180998      -1.76523366
Cu       1.75935055       0.01404883      -1.76265382
Cu       1.77529112       1.83668907      -3.56218806
Cu      -0.00551246      -0.00718561      -0.00290863
Cu      -0.02364311       1.75979409       1.76382237
Cu       1.77705979       0.00743132       1.76033250
Cu       1.74197582       1.78988301      -0.00247539
Cu      -0.01368591      -0.00496738       3.51348957
Cu      -0.04187849       1.75462669       5.25394688
Cu       1.73259147       0.02672329       5.24664661
Cu       1.76672445       1.83171708       3.55526672
Cu      -0.05350799       3.54178703      -3.52914576
Cu      -0.05762185       5.25377330      -1.74678719
Cu       1.76146395       3.59276014      -1.80961220
Cu      -0.05015223       3.51938137       0.00485331
Cu      -0.06524254       5.24916399       1.76424109
Cu       1.75902422       3.58501799       1.80793958
Cu       1.68309112       5.27535305       0.00674195
Cu      -0.05167375       3.52609045       3.53263723
Cu       3.57063895      -1.75788825      -1.83129018
Cu       3.55815268      -3.48289745      -0.07888816
Cu       3.65711227      -1.80664936       1.85260351
Cu       5.27272130      -1.67497170      -0.05003857
Cu       3.51221243       0.05019226      -3.54371229
Cu       3.51579774       1.85129126      -1.80993830
Cu       5.22602819       0.08266566      -1.77743661
Cu       3.51339168       0.01684982       0.01684870
Cu       3.53096518       1.86282424       1.79666330
Cu       5.25549518       0.11233731       1.73218593
Cu       5.20977273       1.82948076      -0.02866954
Cu       3.51154131       0.08253984       3.51921286
Cu       3.47880537       3.58428370      -0.00745770
O        3.16166355      -4.69077486       3.03624643
O        4.76309353      -3.05059707       3.03659159
C        4.28293675      -4.18377182       3.36094685
H        4.92587492      -4.81202720       3.99608273
