# Supplementary material for: Construction of Sabatier Volcanoes for CO2 Hydrogenation to C1‐2 Oxygenates Using Data‐Efficient Machine Learning
Source: Adv Sci (Weinh). 2026 Jun 16:e75932. Online ahead of print. doi: 10.1002/advs.75932 (PMC13336856; doi:10.1002/advs.75932)
Supplement: Supplementary file 3 — Supporting File 3: advs75932‐sup‐0003‐SI7.zip. [file ADVS-9999-e75932-s003.zip › SI/Intermediates/Cu/31/struct.xyz]

85
Properties=species:S:1:pos:R:3 pbc="F F F"
Cu      -5.26095563      -1.73979819       0.05350375
Cu      -5.38759293       0.14560513      -1.53564863
Cu      -5.10390539      -0.11738516       1.92845844
Cu      -5.24546754       1.78038220       0.34262837
Cu      -1.82027445      -5.23743377      -0.52045215
Cu      -3.73710691      -1.65129311      -1.88123557
Cu      -2.00097978      -3.40486068      -2.16703695
Cu      -2.11614604      -1.51250625      -3.75104023
Cu      -3.57180753      -3.51788961      -0.22933174
Cu      -3.43074080      -1.93594048       1.69975262
Cu      -1.70004092      -3.68684559       1.40762468
Cu      -1.79615219      -1.75522387      -0.23622206
Cu      -1.53468066      -2.07865761       3.28515953
Cu      -2.18821362       0.41767090      -5.28884205
Cu      -3.82571592       0.29890298      -3.44582561
Cu      -3.69824701       1.96889462      -1.58475733
Cu      -1.93065443       0.15646421      -1.84580737
Cu      -2.09561027       2.10420654      -3.47477736
Cu      -3.52716948       0.02095487       0.05286775
Cu      -3.41205181       1.68370746       1.99110451
Cu      -1.63689168      -0.13151611       1.64893446
Cu      -1.76268098       1.77850473       0.05275776
Cu      -3.24565862      -0.27179256       3.54477537
Cu      -1.32561047      -0.41078772       5.08823263
Cu      -1.50464457       1.52338326       3.56474970
Cu      -1.93554437       3.71329784      -1.59028869
Cu      -3.51630163       3.54877256       0.33958721
Cu      -1.63800158       3.41913130       1.98663898
Cu      -1.71879556       5.25340590       0.33758535
Cu      -0.21520472      -5.10019531      -2.40649111
Cu       0.07289793      -5.38105176       1.07203941
Cu       1.68179506      -5.24557178      -0.82205150
Cu      -0.45887715      -1.33283648      -5.57172399
Cu      -0.33571796      -3.24018924      -4.02003850
Cu      -0.16763595      -1.62022463      -2.12927731
Cu       1.60713033      -3.41859835      -2.48010300
Cu       1.48466510      -1.52271337      -4.06393738
Cu      -0.05053322      -3.51195381      -0.52976175
Cu       0.12810026      -1.89608694       1.36619817
Cu       1.87070892      -3.69354448       1.08660049
Cu       1.75454581      -1.77545884      -0.53247225
Cu       0.23731935      -3.79356825       2.96781234
Cu       0.38831301      -2.16706523       4.82776451
Cu       2.12565094      -2.14429693       3.05091205
Cu      -0.41309551       2.18088751      -5.28976750
Cu       1.30376213       0.41952398      -5.58604652
Cu      -0.29918523       0.28700088      -3.71718710
Cu      -0.14975571       1.92441555      -1.85302941
Cu       1.61053507       0.13913297      -2.13293697
Cu       1.51356957       2.08418075      -3.76535664
Cu      -0.01439352       0.01111488      -0.25110554
Cu       0.15347052       1.62478341       1.64515595
Cu       1.90845697      -0.16144928       1.35375716
Cu       1.76863467       1.76635629      -0.24818275
Cu       0.29165041      -0.29353534       3.22292804
Cu       0.43137089       1.32915516       5.07964884
Cu       2.15989088      -0.40780330       4.81599136
Cu       2.09583284       1.52126717       3.27213539
Cu      -0.27439616       3.82122297      -3.45997336
Cu      -0.09957051       5.38105176      -1.55545749
Cu       1.67643607       3.70731443      -1.89733186
Cu       0.01812904       3.52076400       0.04393668
Cu       0.17723349       5.10416990       1.92079103
Cu       1.97207814       3.41217371       1.68416934
Cu       1.78583100       5.24411364       0.03560991
Cu       0.31386415       3.24445355       3.53499748
Cu       3.38524604      -1.66679495      -2.48748643
Cu       3.47872454      -3.53786379      -0.86134188
Cu       3.73055213      -1.97286683       1.06917822
Cu       5.23392231      -1.75643698      -0.86769062
Cu       3.21416783       0.27838765      -4.03061992
Cu       3.40549473       1.94348797      -2.17842080
Cu       5.08404377       0.14883398      -2.43029280
Cu       3.51486786      -0.02076607      -0.52795598
Cu       3.70497505       1.65894586       1.38464635
Cu       5.38759293      -0.12120667       1.03941574
Cu       5.24349071       1.76860837      -0.55666574
Cu       3.79158362      -0.24107200       2.95088431
Cu       3.53972011       3.52757804      -0.25217003
C        3.73174936      -3.15748682       3.54194303
C        3.91138795      -3.73740788       4.92541739
O        4.62167649      -3.32192507       2.68266395
H        4.20031809      -2.90284950       5.58604652
H        4.69711193      -4.50828243       4.93815547
H        2.95462064      -4.12564096       5.28294414
