# Supplementary material for: Construction of Sabatier Volcanoes for CO2 Hydrogenation to C1‐2 Oxygenates Using Data‐Efficient Machine Learning
Source: Adv Sci (Weinh). 2026 Jun 16:e75932. Online ahead of print. doi: 10.1002/advs.75932 (PMC13336856; doi:10.1002/advs.75932)
Supplement: Supplementary file 3 — Supporting File 3: advs75932‐sup‐0003‐SI7.zip. [file ADVS-9999-e75932-s003.zip › SI/Intermediates/Cu/32/struct.xyz]

88
Properties=species:S:1:pos:R:3 pbc="F F F"
Cu      -5.60672753      -1.32122029       0.01455289
Cu      -5.53328933       0.57584903      -1.56675645
Cu      -5.44200538       0.24780844       1.92708597
Cu      -5.37063315       2.15976348       0.36847078
Cu      -2.35478258      -5.01144548      -0.45602204
Cu      -3.97814984      -1.30610932      -1.85101482
Cu      -2.33995955      -3.14255598      -2.07205731
Cu      -2.28360415      -1.23857077      -3.65689205
Cu      -4.00972052      -3.18811946      -0.22029683
Cu      -3.88003806      -1.66042068       1.75366008
Cu      -2.25926206      -3.50972019       1.51806544
Cu      -2.13312383      -1.55359636      -0.10064950
Cu      -2.09248277      -1.93075424       3.44270416
Cu      -2.15327367       0.71565295      -5.15894732
Cu      -3.88128804       0.66104787      -3.39576655
Cu      -3.73295199       2.28407812      -1.49669007
Cu      -2.07252685       0.38025877      -1.69879292
Cu      -2.04080383       2.35562805      -3.30449211
Cu      -3.76389120       0.31364137       0.12660130
Cu      -3.64061392       1.93779528       2.10668347
Cu      -1.96834968       0.02338821       1.82465422
Cu      -1.90402673       1.96160254       0.23720384
Cu      -3.68692534      -0.02696449       3.63611704
Cu      -1.87772951      -0.28542368       5.28949625
Cu      -1.84441795       1.65453736       3.77262513
Cu      -1.86995776       3.91587664      -1.38603362
Cu      -3.54942702       3.82419647       0.46250605
Cu      -1.77640142       3.56992446       2.21659643
Cu      -1.65925362       5.40796441       0.59059382
Cu      -0.67782792      -4.93691602      -2.27553690
Cu      -0.58285059      -5.29917875       1.24629264
Cu       1.11462708      -5.24667048      -0.60354420
Cu      -0.52783898      -1.12977682      -5.39669721
Cu      -0.59995958      -3.05677648      -3.86366672
Cu      -0.42368874      -1.48983247      -1.92602411
Cu       1.24234550      -3.37565102      -2.22074173
Cu       1.31950964      -1.46270371      -3.78925057
Cu      -0.47124667      -3.41149499      -0.31844694
Cu      -0.31037261      -1.85816041       1.60689976
Cu       1.35662041      -3.79885934       1.41114298
Cu       1.39893623      -1.79315670      -0.22381106
Cu      -0.44889857      -3.75407268       3.18434924
Cu      -0.27582506      -2.14463468       5.09444903
Cu       1.50999393      -2.17845825       3.37992192
Cu      -0.28101064       2.36123897      -5.04528688
Cu       1.33310568       0.50592716      -5.28931978
Cu      -0.35601490       0.43996325      -3.49917113
Cu      -0.19098101       2.02542482      -1.58811471
Cu       1.45212518       0.15179202      -1.81481009
Cu       1.57049924       2.13097605      -3.43345075
Cu      -0.25538143       0.08430358       0.00503161
Cu      -0.08849836       1.66959927       1.93624274
Cu       1.56076106      -0.21925958       1.71418259
Cu       1.61775518       1.72735786       0.12288722
Cu      -0.15036060      -0.26783734       3.51171043
Cu      -0.02035245       1.34478869       5.39669721
Cu       1.62001330      -0.48345044       5.19782303
Cu       1.75104011       1.43647696       3.66174146
Cu      -0.11886709       3.95599749      -3.16947134
Cu       0.06487085       5.46912826      -1.22853143
Cu       1.73784477       3.68983195      -1.51277748
Cu      -0.02425578       3.58432724       0.34786838
Cu       0.14564278       5.13970378       2.25227886
Cu       1.83382016       3.33791342       2.08881567
Cu       1.85130651       5.18644301       0.45273134
Cu       0.06994323       3.26403978       3.85266939
Cu       3.12061646      -1.73702621      -2.10931612
Cu       3.02811476      -3.62767974      -0.56683582
Cu       3.27734833      -2.11550734       1.52000880
Cu       4.88074871      -1.94836880      -0.37538175
Cu       3.15025779       0.22389884      -3.64354385
Cu       3.34619338       1.82808024      -1.73309466
Cu       4.91296295      -0.04509824      -1.94655240
Cu       3.24940685      -0.15544129      -0.09396165
Cu       3.45992083       1.49134182       1.85472381
Cu       5.02924617      -0.39570089       1.59560830
Cu       5.09421541       1.48854082      -0.01267033
Cu       3.34720794      -0.42785587       3.40873515
Cu       3.49869320       3.36493324       0.22589869
C        3.58345418      -4.46029728       3.37401498
C        5.08444811      -4.38079509       3.61617274
O        2.87865200      -3.62386362       4.37426068
O        3.26047478      -4.07647376       2.08071392
H        5.42185682      -3.34520132       3.44250452
H        5.60672753      -5.03107425       2.90289030
H        5.34404963      -4.69083972       4.63813135
H        3.50906757      -2.94996031       4.69936751
H        3.17867546      -5.46912826       3.55119732
