# Supplementary material for: Construction of Sabatier Volcanoes for CO2 Hydrogenation to C1‐2 Oxygenates Using Data‐Efficient Machine Learning
Source: Adv Sci (Weinh). 2026 Jun 16:e75932. Online ahead of print. doi: 10.1002/advs.75932 (PMC13336856; doi:10.1002/advs.75932)
Supplement: Supplementary file 3 — Supporting File 3: advs75932‐sup‐0003‐SI7.zip. [file ADVS-9999-e75932-s003.zip › SI/Intermediates/Cu/33/struct.xyz]

86
Properties=species:S:1:pos:R:3 pbc="F F F"
Cu      -5.58909199      -1.78559499      -0.10768569
Cu      -5.62430279       0.02323007      -1.79641528
Cu      -5.55922257      -0.10286096       1.71595667
Cu      -5.60486047       1.71052277       0.03332945
Cu      -2.08765056      -5.26038342      -0.31057676
Cu      -3.93227102      -1.76671953      -1.94885679
Cu      -2.16594807      -3.50481383      -2.03948464
Cu      -2.21182631      -1.68966413      -3.72810235
Cu      -3.86537527      -3.54992884      -0.20797998
Cu      -3.86691211      -1.89735196       1.66597162
Cu      -2.11168055      -3.63999811       1.56582130
Cu      -2.10658419      -1.78260863      -0.17223210
Cu      -2.08608542      -1.94674300       3.38495693
Cu      -2.19172068       0.17336779      -5.34642909
Cu      -3.94730868       0.10868201      -3.60750383
Cu      -3.96147955       1.85523343      -1.81267033
Cu      -2.15537985       0.05603310      -1.87392798
Cu      -2.24149634       1.93360090      -3.59635056
Cu      -3.86436450      -0.02357714      -0.07448341
Cu      -3.88212550       1.71540764       1.80440828
Cu      -2.08015026      -0.07685161       1.65879317
Cu      -2.13373407       1.76524307      -0.03929092
Cu      -3.80886888      -0.15204643       3.45633183
Cu      -2.00842900      -0.20157789       5.14160091
Cu      -2.10187860       1.67139950       3.52732032
Cu      -2.22464632       3.62949390      -1.78284819
Cu      -3.90227623       3.50688789       0.06597334
Cu      -2.14929631       3.48791248       1.84121847
Cu      -2.14022161       5.23770825       0.09875272
Cu      -0.36045956      -5.18552895      -2.08835396
Cu      -0.31169852      -5.31860289       1.40922175
Cu       1.43172622      -5.24458134      -0.38434427
Cu      -0.43188461      -1.56420838      -5.44324860
Cu      -0.39765521      -3.40229721      -3.79802448
Cu      -0.37276153      -1.70663764      -1.96741922
Cu       1.44142730      -3.48576318      -2.11440108
Cu       1.40351030      -1.66719815      -3.79419065
Cu      -0.31840351      -3.52663559      -0.25729170
Cu      -0.30071233      -1.84614693       1.56143416
Cu       1.54433663      -3.66451293       1.52941592
Cu       1.42721189      -1.76851893      -0.22771500
Cu      -0.28524454      -3.65041763       3.25589473
Cu      -0.24160179      -1.93611261       5.03562615
Cu       1.51688559      -1.89136204       3.30524675
Cu      -0.44805674       1.95045336      -5.29952844
Cu       1.30461730       0.20712638      -5.40162310
Cu      -0.41756089       0.13192682      -3.64354012
Cu      -0.39919551       1.84308112      -1.83968857
Cu       1.38240082       0.07474438      -1.93253213
Cu       1.38091993       1.95727153      -3.64900418
Cu      -0.35418777       0.00348824      -0.13990905
Cu      -0.33143969       1.71432790       1.69732183
Cu       1.44175307      -0.03748455       1.58966779
Cu       1.40336253       1.79403629      -0.10656079
Cu      -0.29407608      -0.11767625       3.37478139
Cu      -0.26075441       1.56724251       5.17748438
Cu       1.50264406      -0.17097937       5.07180553
Cu       1.50991177       1.70010289       3.45426622
Cu      -0.43636985       3.67045191      -3.52704475
Cu      -0.41624793       5.31860289      -1.68834861
Cu       1.40282236       3.65188219      -1.84271577
Cu      -0.37595854       3.52537936      -0.00601026
Cu      -0.35171003       5.18962052       1.81505042
Cu       1.46874582       3.51920434       1.77147830
Cu       1.36842197       5.27107223       0.03087307
Cu      -0.30774404       3.40907486       3.52761102
Cu       3.18572009      -1.70925730      -2.08123472
Cu       3.19833649      -3.49977500      -0.35415498
Cu       3.24044224      -1.80990506       1.51312004
Cu       4.90018864      -1.70832126      -0.30314842
Cu       3.11303479       0.15903833      -3.72492672
Cu       3.16405291       1.90581611      -1.93944617
Cu       4.86970517       0.10945494      -1.98752528
Cu       3.16187237       0.04148704      -0.21200403
Cu       3.23166255       1.77791571       1.66724332
Cu       4.93042252      -0.01466960       1.51247920
Cu       4.88689882       1.80369755      -0.17138677
Cu       3.24180690      -0.09521841       3.31804891
Cu       3.15630161       3.56578001      -0.06988644
C        4.54128288      -4.07808172       4.70482071
C        3.95835939      -4.24292557       3.33798297
O        2.91640262      -4.86052515       3.09425774
H        5.62430279      -4.27690323       4.68753844
H        4.03255252      -4.70839753       5.44324860
H        4.42029928      -3.01475856       4.97957904
H        4.50296029      -3.72965837       2.49076141
