# Supplementary material for: Construction of Sabatier Volcanoes for CO2 Hydrogenation to C1‐2 Oxygenates Using Data‐Efficient Machine Learning
Source: Adv Sci (Weinh). 2026 Jun 16:e75932. Online ahead of print. doi: 10.1002/advs.75932 (PMC13336856; doi:10.1002/advs.75932)
Supplement: Supplementary file 3 — Supporting File 3: advs75932‐sup‐0003‐SI7.zip. [file ADVS-9999-e75932-s003.zip › SI/Intermediates/Cu/34/struct.xyz]

7
Properties=species:S:1:pos:R:3 pbc="F F F"
C        0.70874687       0.40664082       0.14870022
C       -0.57867487      -0.34351588       0.37817004
O       -1.55816027       0.11053034       0.95211320
H        1.55816027      -0.19045649       0.51941184
H        0.68778124       1.38957028       0.63440177
H       -0.59755625      -1.38957028      -0.02763397
H        0.86455980       0.52683048      -0.95211320
