# Supplementary material for: Construction of Sabatier Volcanoes for CO2 Hydrogenation to C1‐2 Oxygenates Using Data‐Efficient Machine Learning
Source: Adv Sci (Weinh). 2026 Jun 16:e75932. Online ahead of print. doi: 10.1002/advs.75932 (PMC13336856; doi:10.1002/advs.75932)
Supplement: Supplementary file 3 — Supporting File 3: advs75932‐sup‐0003‐SI7.zip. [file ADVS-9999-e75932-s003.zip › SI/Intermediates/Cu/35/struct.xyz]

89
Properties=species:S:1:pos:R:3 pbc="F F F"
Cu      -5.49303161      -1.38188847      -0.15478548
Cu      -5.42585321       0.53664767      -1.72010315
Cu      -5.31764311       0.18776741       1.75804852
Cu      -5.24378602       2.11079238       0.19698194
Cu      -2.24499510      -5.07264573      -0.64585793
Cu      -3.87609263      -1.36102061      -2.02823368
Cu      -2.24243127      -3.21123282      -2.27168145
Cu      -2.17723111      -1.29390628      -3.83474505
Cu      -3.90184131      -3.25687009      -0.40191924
Cu      -3.75476553      -1.72060307       1.56720170
Cu      -2.12539417      -3.57198796       1.31958241
Cu      -2.02654402      -1.61607213      -0.30333576
Cu      -1.94918098      -2.00331538       3.23997315
Cu      -2.05480139       0.66044405      -5.32876306
Cu      -3.77775223       0.60858909      -3.55725825
Cu      -3.63118076       2.24567606      -1.67374626
Cu      -1.96223414       0.32065321      -1.88314042
Cu      -1.93672248       2.30450672      -3.48057780
Cu      -3.64484997       0.25386659      -0.05372862
Cu      -3.50302652       1.87086361       1.92456816
Cu      -1.84449876      -0.03442907       1.62936064
Cu      -1.78116869       1.90335316       0.04780281
Cu      -3.54257633      -0.09759478       3.45574089
Cu      -1.71325497      -0.37975007       5.09472638
Cu      -1.69610112       1.58419662       3.59282111
Cu      -1.75389348       3.87158754      -1.56804494
Cu      -3.41180280       3.76312356       0.30100142
Cu      -1.63026212       3.49763428       2.02382767
Cu      -1.51628663       5.35216852       0.40340977
Cu      -0.55659865      -5.01120272      -2.46543092
Cu      -0.43824176      -5.35653890       1.02466818
Cu       1.25689359      -5.29282127      -0.79472883
Cu      -0.42738308      -1.18348580      -5.58327625
Cu      -0.49689941      -3.12140254      -4.05584749
Cu      -0.30841901      -1.54842982      -2.12258457
Cu       1.35695352      -3.44140888      -2.43050676
Cu       1.42724444      -1.52299198      -3.98889887
Cu      -0.37720159      -3.46448977      -0.54930484
Cu      -0.20700024      -1.89958721       1.37880647
Cu       1.47224440      -3.79324411       1.16044471
Cu       1.52625444      -1.84219394      -0.43255399
Cu      -0.25845648      -3.82213989       2.96016487
Cu      -0.08303801      -2.22983859       4.84727986
Cu       1.62950564      -2.20779717       3.08012649
Cu      -0.17787611       2.29750009      -5.22606791
Cu       1.44168832       0.44600899      -5.48419774
Cu      -0.24820869       0.38463652      -3.68503476
Cu      -0.07009364       1.96587904      -1.77990405
Cu       1.57827295       0.09310910      -2.01974028
Cu       1.68040024       2.06648791      -3.62656621
Cu      -0.13412228       0.03235406      -0.19900776
Cu       0.05160615       1.60528945       1.72930295
Cu       1.70423798      -0.27205426       1.48419735
Cu       1.75771277       1.67068058      -0.09285942
Cu      -0.02781270      -0.30996673       3.29751005
Cu       0.15452928       1.25639075       5.19881719
Cu       1.78110750      -0.59341046       4.94523024
Cu       1.90566431       1.36313116       3.44771676
Cu      -0.00864861       3.89693220      -3.35499329
Cu       0.17883867       5.41946237      -1.41910348
Cu       1.85788423       3.63062973      -1.71182557
Cu       0.10826455       3.52225072       0.14790386
Cu       0.29013491       5.06193736       2.06726219
Cu       1.97836663       3.26928222       1.87761373
Cu       1.98012707       5.13208420       0.25329705
Cu       0.22468502       3.18235679       3.65883856
Cu       3.23622131      -1.80703810      -2.32953585
Cu       3.13560746      -3.69404868      -0.72702238
Cu       3.41702425      -2.23698804       1.33152123
Cu       4.98080334      -2.04730085      -0.61017504
Cu       3.27105170       0.16154692      -3.85245494
Cu       3.48121780       1.77035491      -1.95134836
Cu       5.05065534      -0.12241262      -2.15976207
Cu       3.38714566      -0.21591316      -0.32589742
Cu       3.61116421       1.42401322       1.63136505
Cu       5.16912429      -0.46327675       1.32871095
Cu       5.22804897       1.44414790      -0.24498211
Cu       3.49591064      -0.51668447       3.16398965
Cu       3.63375865       3.31475592       0.00732023
C        4.41514663      -4.61015659       3.49088872
C        4.50512933      -3.61104119       4.62833238
O        3.17395772      -5.26750895       3.38875570
O        4.74706405      -3.88959275       2.26031884
H        3.73773806      -2.82557910       4.49661388
H        5.49303161      -3.13215013       4.65083175
H        4.32008705      -4.11923323       5.58327625
H        2.45454253      -4.58806302       3.39267396
H        5.15507964      -5.41946237       3.60201905
H        4.66042172      -4.52699552       1.50823890
