# Supplementary material for: Construction of Sabatier Volcanoes for CO2 Hydrogenation to C1‐2 Oxygenates Using Data‐Efficient Machine Learning
Source: Adv Sci (Weinh). 2026 Jun 16:e75932. Online ahead of print. doi: 10.1002/advs.75932 (PMC13336856; doi:10.1002/advs.75932)
Supplement: Supplementary file 3 — Supporting File 3: advs75932‐sup‐0003‐SI7.zip. [file ADVS-9999-e75932-s003.zip › SI/Intermediates/Cu/36/struct.xyz]

87
Properties=species:S:1:pos:R:3 pbc="F F F"
Cu      -5.19561675      -1.92782042       0.00682333
Cu      -5.35395349      -0.05488782      -1.60015787
Cu      -5.14064996      -0.30659043       1.88821445
Cu      -5.30407173       1.57434869       0.28673548
Cu      -1.62186583      -5.29836930      -0.48031979
Cu      -3.62749137      -1.79159592      -1.89794178
Cu      -1.82076257      -3.48104538      -2.13292553
Cu      -1.97335126      -1.60000682      -3.73748202
Cu      -3.43161513      -3.63921919      -0.23338494
Cu      -3.39572992      -2.05576864       1.69688530
Cu      -1.59321178      -3.74035999       1.44572994
Cu      -1.71993058      -1.81992932      -0.20154557
Cu      -1.53604048      -2.12663987       3.32638060
Cu      -2.08065735       0.32357280      -5.28241208
Cu      -3.75422861       0.14464027      -3.47552659
Cu      -3.72953939       1.81744387      -1.61125877
Cu      -1.89312605       0.07653704      -1.82687308
Cu      -2.09047511       2.01133860      -3.46672541
Cu      -3.52308311      -0.11793358       0.04078396
Cu      -3.50270844       1.54701536       1.97633577
Cu      -1.65857781      -0.19285257       1.68772481
Cu      -1.82761610       1.70488035       0.07141547
Cu      -3.31298785      -0.38450959       3.54583147
Cu      -1.42218992      -0.44881055       5.12227070
Cu      -1.63841865       1.47740279       3.60091789
Cu      -2.03339295       3.62637579      -1.58160861
Cu      -3.64922896       3.41127259       0.31260025
Cu      -1.81030885       3.36084227       2.00375869
Cu      -1.92493134       5.18207931       0.34430897
Cu       0.03636214      -5.10619513      -2.31542498
Cu       0.24924264      -5.36953244       1.15055442
Cu       1.90988732      -5.17816817      -0.69735693
Cu      -0.27812532      -1.36675456      -5.52140403
Cu      -0.11659152      -3.26041062      -3.94825801
Cu      -0.06723520      -1.63251268      -2.06528939
Cu       1.79586701      -3.35661079      -2.35606845
Cu       1.63189799      -1.47749593      -3.95883821
Cu       0.10220160      -3.51356393      -0.44177463
Cu       0.18096059      -1.89454335       1.45264188
Cu       2.01067319      -3.62831730       1.22341341
Cu       1.81069115      -1.70349172      -0.42487873
Cu       0.28873356      -3.77612704       3.04839571
Cu       0.37486718      -2.12296556       4.88994186
Cu       2.20137428      -2.11153755       3.20292538
Cu      -0.37651352       2.14507062      -5.24532523
Cu       1.42227247       0.45139258      -5.49316124
Cu      -0.22475156       0.26033288      -3.66525417
Cu      -0.17731054       1.90573650      -1.79752277
Cu       1.64606172       0.19452293      -2.03407899
Cu       1.52206758       2.12461765      -3.67017191
Cu      -0.01165201       0.00624524      -0.17985136
Cu       0.05173723       1.64051399       1.71163569
Cu       1.86785490      -0.07614731       1.47678921
Cu       1.70464425       1.83344543      -0.14768355
Cu       0.23526329      -0.26908930       3.29730301
Cu       0.27910440       1.35347902       5.15473818
Cu       2.07848798      -0.31920720       4.91485385
Cu       1.97336826       1.60533929       3.38190288
Cu      -0.33177488       3.79471945      -3.40998314
Cu      -0.26651169       5.36953244      -1.50419494
Cu       1.58229005       3.76073994      -1.80823792
Cu      -0.11641036       3.51590571       0.09614780
Cu      -0.05887750       5.10509176       1.97183618
Cu       1.80614754       3.48118606       1.78385007
Cu       1.59404291       5.29137938       0.12366513
Cu       0.11133665       3.26149478       3.60343940
Cu       3.49170454      -1.53958001      -2.32564558
Cu       3.63011013      -3.39586423      -0.66580131
Cu       3.69861386      -1.77300609       1.22567247
Cu       5.29470003      -1.56668065      -0.63881684
Cu       3.29571319       0.38290592      -3.89180242
Cu       3.38845523       2.07050192      -2.04989388
Cu       5.12988321       0.32008152      -2.23888314
Cu       3.50982949       0.13751199      -0.39865847
Cu       3.61090282       1.79687900       1.52924346
Cu       5.35395349       0.05719275       1.23291351
Cu       5.19634758       1.94890834      -0.36802193
Cu       3.73985556      -0.11296173       3.09370980
Cu       3.42176459       3.64906371      -0.12025701
C        4.66078415      -2.83083522       4.74081488
C        3.44179893      -3.47293593       4.09333106
O        3.79154628      -4.48700752       3.14011811
H        5.29902386      -3.60876676       5.20127198
H        4.34679392      -2.12260051       5.52140403
H        5.26536045      -2.27615723       4.00714015
H        2.82394938      -3.98655921       4.83916535
H        4.39308131      -4.07948926       2.46916790
