# Supplementary material for: Construction of Sabatier Volcanoes for CO2 Hydrogenation to C1‐2 Oxygenates Using Data‐Efficient Machine Learning
Source: Adv Sci (Weinh). 2026 Jun 16:e75932. Online ahead of print. doi: 10.1002/advs.75932 (PMC13336856; doi:10.1002/advs.75932)
Supplement: Supplementary file 3 — Supporting File 3: advs75932‐sup‐0003‐SI7.zip. [file ADVS-9999-e75932-s003.zip › SI/Intermediates/Cu/37/struct.xyz]

88
Properties=species:S:1:pos:R:3 pbc="F F F"
Cu      -5.82573280      -1.72817076      -0.58656577
Cu      -5.80070982       0.11072863      -2.24866407
Cu      -5.84884888      -0.05728382       1.24554883
Cu      -5.81471172       1.78324107      -0.41466072
Cu      -2.35292019      -5.23832982      -0.70896742
Cu      -4.12175147      -1.70409199      -2.37284883
Cu      -2.37056479      -3.46253191      -2.43178620
Cu      -2.34040736      -1.62782769      -4.09223957
Cu      -4.12225562      -3.51547696      -0.64967479
Cu      -4.17011930      -1.87514683       1.23970518
Cu      -2.42543434      -3.63551694       1.17639052
Cu      -2.35637567      -1.75869010      -0.54124614
Cu      -2.44131498      -1.96553318       3.01365284
Cu      -2.25102667       0.25298251      -5.68443563
Cu      -4.06103452       0.18321363      -3.99967113
Cu      -4.10945122       1.91724556      -2.19960182
Cu      -2.32194435       0.09298666      -2.22160215
Cu      -2.32787401       1.98957130      -3.92243904
Cu      -4.08996171       0.02061222      -0.47819603
Cu      -4.15798301       1.73912762       1.41799477
Cu      -2.37039079      -0.07245190       1.31275415
Cu      -2.33656888       1.77998157      -0.36925333
Cu      -4.15996765      -0.15175468       3.04899723
Cu      -2.40610714      -0.24014892       4.78748620
Cu      -2.42477214       1.64267705       3.18952949
Cu      -2.33967919       3.65553988      -2.08560640
Cu      -4.08668733       3.54476082      -0.30096181
Cu      -2.38640059       3.47207350       1.52351355
Cu      -2.29306680       5.25217797      -0.18798143
Cu      -0.57036638      -5.16493952      -2.43410133
Cu      -0.62102367      -5.32774039       1.06033351
Cu       1.16498544      -5.24949402      -0.65943188
Cu      -0.50907107      -1.50111497      -5.75231162
Cu      -0.54137339      -3.35871571      -4.12633721
Cu      -0.55060026      -1.68107787      -2.27719022
Cu       1.23830823      -3.47805275      -2.39158615
Cu       1.27836703      -1.64396339      -4.05078861
Cu      -0.59535880      -3.51225191      -0.60800440
Cu      -0.61296797      -1.84839176       1.24480905
Cu       1.17718406      -3.64131567       1.20981099
Cu       1.20471849      -1.77457058      -0.48204121
Cu      -0.63623899      -3.69296616       2.91974723
Cu      -0.65667230      -1.99535592       4.72605157
Cu       1.15399911      -1.96727849       3.05352754
Cu      -0.48972111       2.00588173      -5.58140498
Cu       1.24751672       0.24654978      -5.65057795
Cu      -0.52325727       0.17051734      -3.93678569
Cu      -0.53859237       1.85455670      -2.11035586
Cu       1.22457931       0.07713318      -2.17040908
Cu       1.29374978       1.97522475      -3.87665070
Cu      -0.57232689       0.00155919      -0.43062595
Cu      -0.58205400       1.67763454       1.41978914
Cu       1.19112490      -0.10687333       1.35905739
Cu       1.20770644       1.75545594      -0.32081608
Cu      -0.62562812      -0.15983149       3.07955382
Cu      -0.63852566       1.49924233       4.90361250
Cu       1.11198010      -0.25729942       4.82990435
Cu       1.19379437       1.63463992       3.24132189
Cu      -0.51282114       3.70353760      -3.78910722
Cu      -0.51860249       5.32774039      -1.92978638
Cu       1.27553489       3.63892535      -2.04018448
Cu      -0.55479170       3.51482441      -0.25866295
Cu      -0.57167088       5.15599540       1.58777022
Cu       1.22673064       3.46174379       1.57272236
Cu       1.20038752       5.23999054      -0.14928188
Cu      -0.60638273       3.35190379       3.26983782
Cu       3.00781918      -1.73177915      -2.28378669
Cu       2.93785315      -3.53809785      -0.58348604
Cu       3.02077459      -1.94907024       1.38081306
Cu       4.67870405      -1.76930304      -0.47094956
Cu       3.00154457       0.15889981      -3.91644496
Cu       3.01497136       1.87422570      -2.09734549
Cu       4.69556221       0.07140348      -2.12197412
Cu       2.95503547      -0.03344859      -0.36767141
Cu       2.97591988       1.71133874       1.50846426
Cu       4.66637124      -0.08035661       1.38507967
Cu       4.68229475       1.73997331      -0.28723832
Cu       2.90681517      -0.15396692       3.13921519
Cu       2.96759845       3.51602698      -0.21467192
C        4.77505829      -2.57827209       4.66635215
C        3.96794505      -3.65712193       3.97542051
O        4.22181102      -3.56820954       2.54080097
H        5.84884888      -2.69168754       4.46247781
H        4.60885397      -2.61741596       5.75231162
H        2.88588002      -3.51827853       4.16224129
H        4.45885900      -1.57975663       4.31110941
H        4.26126779      -4.66126232       4.32310064
H        3.72779871      -4.28743465       2.08101548
