# Supplementary material for: Construction of Sabatier Volcanoes for CO2 Hydrogenation to C1‐2 Oxygenates Using Data‐Efficient Machine Learning
Source: Adv Sci (Weinh). 2026 Jun 16:e75932. Online ahead of print. doi: 10.1002/advs.75932 (PMC13336856; doi:10.1002/advs.75932)
Supplement: Supplementary file 3 — Supporting File 3: advs75932‐sup‐0003‐SI7.zip. [file ADVS-9999-e75932-s003.zip › SI/Intermediates/Cu/38/struct.xyz]

9
Properties=species:S:1:pos:R:3 pbc="F F F"
C        0.07555222      -0.56641974      -0.02832699
C       -0.07459036       0.57059513       0.97081059
O        0.40930354       0.00327648      -1.31354395
H        0.87151961      -1.26023772       0.30226588
H       -0.86826006      -1.13985835      -0.09648096
H       -0.87151961       1.26023772       0.65753933
H        0.86243823       1.13950427       1.05556265
H       -0.33027877       0.16906665       1.96276042
H        0.50797303      -0.72723409      -1.96276042
