# Supplementary material for: Construction of Sabatier Volcanoes for CO2 Hydrogenation to C1‐2 Oxygenates Using Data‐Efficient Machine Learning
Source: Adv Sci (Weinh). 2026 Jun 16:e75932. Online ahead of print. doi: 10.1002/advs.75932 (PMC13336856; doi:10.1002/advs.75932)
Supplement: Supplementary file 3 — Supporting File 3: advs75932‐sup‐0003‐SI7.zip. [file ADVS-9999-e75932-s003.zip › SI/Intermediates/Cu/39/struct.xyz]

87
Properties=species:S:1:pos:R:3 pbc="F F F"
Cu      -5.48585463      -1.79067369       0.03077622
Cu      -5.52415724       0.01763766      -1.65155868
Cu      -5.47042398      -0.10778844       1.85455463
Cu      -5.50789819       1.71394296       0.18823273
Cu      -1.97698125      -5.25478772      -0.19246143
Cu      -3.83929531      -1.76834984      -1.81757903
Cu      -2.05573567      -3.48095511      -1.90375868
Cu      -2.12872941      -1.67959243      -3.60095714
Cu      -3.75579330      -3.54476659      -0.07457314
Cu      -3.76720629      -1.90114242       1.80445822
Cu      -2.00711486      -3.63935767       1.68950369
Cu      -2.00309189      -1.77403052      -0.03235414
Cu      -1.98923426      -1.94468469       3.52116525
Cu      -2.11720995       0.19591214      -5.20067799
Cu      -3.86179580       0.12339351      -3.46457462
Cu      -3.86743163       1.86217470      -1.66238941
Cu      -2.06859014       0.07105895      -1.73898492
Cu      -2.15852416       1.95569517      -3.44836260
Cu      -3.76681956      -0.02386633       0.07167295
Cu      -3.80267308       1.72003649       1.96006047
Cu      -1.98633005      -0.07406519       1.80355599
Cu      -2.05070956       1.77522279       0.10420210
Cu      -3.72083566      -0.15979092       3.59240613
Cu      -1.91941154      -0.19944837       5.28145344
Cu      -2.00458857       1.65395761       3.65887097
Cu      -2.14070797       3.63445330      -1.62741582
Cu      -3.83037309       3.51879827       0.21491500
Cu      -2.07789421       3.49254648       2.00126321
Cu      -2.06525511       5.24117325       0.26432196
Cu      -0.26179743      -5.16608803      -1.98136534
Cu      -0.20298840      -5.33124150       1.53410053
Cu       1.54086551      -5.24210574      -0.28641206
Cu      -0.35563723      -1.52850144      -5.32051826
Cu      -0.30090386      -3.36749720      -3.67671185
Cu      -0.27689940      -1.68451476      -1.83418527
Cu       1.53445868      -3.45395835      -2.00228075
Cu       1.48770459      -1.62885320      -3.67603249
Cu      -0.20034684      -3.51918702      -0.12099163
Cu      -0.19156617      -1.83124972       1.70087267
Cu       1.61675431      -3.68819239       1.61010052
Cu       1.53134414      -1.74059556      -0.09747905
Cu      -0.22020094      -3.64779009       3.37694265
Cu      -0.16427716      -1.94540825       5.19400322
Cu       1.62981563      -1.90012300       3.51839144
Cu      -0.37305987       1.98737032      -5.16428879
Cu       1.37645025       0.24835491      -5.28200395
Cu      -0.33389057       0.15538243      -3.51175691
Cu      -0.31987821       1.86640776      -1.70380050
Cu       1.46453579       0.10363329      -1.79890388
Cu       1.46001050       1.99533297      -3.52632814
Cu      -0.26600896       0.01972064      -0.00225928
Cu      -0.24257350       1.71226407       1.84062724
Cu       1.54708059      -0.04083618       1.73438680
Cu       1.48296426       1.80088357       0.03582768
Cu      -0.16717990      -0.14420329       3.52531766
Cu      -0.18472900       1.57291551       5.32051826
Cu       1.59751827      -0.14770403       5.23616739
Cu       1.59324546       1.71163863       3.59852933
Cu      -0.36978603       3.70277959      -3.39518844
Cu      -0.33802144       5.33124150      -1.54368684
Cu       1.47701631       3.67630045      -1.70996370
Cu      -0.29746164       3.53295446       0.14330872
Cu      -0.27911449       5.19097252       1.96874989
Cu       1.54667074       3.52703381       1.91526698
Cu       1.43528883       5.28260064       0.17574909
Cu      -0.22527816       3.40808927       3.66943311
Cu       3.27836894      -1.66904554      -1.96668449
Cu       3.29470913      -3.46576524      -0.29024233
Cu       3.42375198      -1.80015201       1.63998658
Cu       5.02496525      -1.67373443      -0.21194610
Cu       3.18313591       0.19906069      -3.60327207
Cu       3.22414964       1.92337798      -1.79628440
Cu       4.94711906       0.16113229      -1.87508144
Cu       3.26690158       0.03846826      -0.05621625
Cu       3.31858960       1.80272555       1.79409938
Cu       5.04934781       0.03958785       1.63350629
Cu       4.96765883       1.85132352      -0.05803395
Cu       3.33601755      -0.01086550       3.44798470
Cu       3.21993342       3.58885038       0.06803349
C        4.80461650      -3.01021460       4.65684017
C        3.98452069      -3.98174759       3.82206787
O        3.05041008      -3.26781768       2.99836496
H        5.52415724      -3.54440823       5.29627742
H        4.14067834      -2.41055218       5.29987298
H        5.36157269      -2.32356533       3.99916628
H        3.41482733      -4.67362497       4.46576125
H        4.63436291      -4.58109757       3.14648571
