# Supplementary material for: Construction of Sabatier Volcanoes for CO2 Hydrogenation to C1‐2 Oxygenates Using Data‐Efficient Machine Learning
Source: Adv Sci (Weinh). 2026 Jun 16:e75932. Online ahead of print. doi: 10.1002/advs.75932 (PMC13336856; doi:10.1002/advs.75932)
Supplement: Supplementary file 3 — Supporting File 3: advs75932‐sup‐0003‐SI7.zip. [file ADVS-9999-e75932-s003.zip › SI/Intermediates/Cu/4/struct.xyz]

84
Properties=species:S:1:pos:R:3 pbc="F F F"
Cu      -5.34648434      -1.77736997      -0.01276838
Cu      -5.36300724       0.02120182      -1.71562532
Cu      -5.34125562      -0.06955801       1.78534019
Cu      -5.35335912       1.73295995       0.08717143
Cu      -1.85111738      -5.26194359      -0.14772924
Cu      -3.67840580      -1.77865062      -1.83984614
Cu      -1.91494958      -3.52050517      -1.90120902
Cu      -1.93114034      -1.71617929      -3.59564069
Cu      -3.62776798      -3.54715153      -0.08200827
Cu      -3.65078294      -1.87123053       1.77750390
Cu      -1.89972876      -3.61653213       1.70733729
Cu      -1.87389385      -1.77314839      -0.04874583
Cu      -1.89318441      -1.90194460       3.51670778
Cu      -1.89161483       0.12666673      -5.23018507
Cu      -3.66711695       0.07593963      -3.50810884
Cu      -3.69814294       1.85349141      -1.74593706
Cu      -1.89209099       0.04651820      -1.76677269
Cu      -1.95094468       1.90244329      -3.50677051
Cu      -3.62086150      -0.01139607       0.01823055
Cu      -3.66313042       1.74933054       1.88315305
Cu      -1.86788677      -0.04859678       1.77231015
Cu      -1.88556768       1.76998389       0.05143930
Cu      -3.61735740      -0.10566441       3.55081032
Cu      -1.83571990      -0.14189465       5.26043051
Cu      -1.89563998       1.70527672       3.61886160
Cu      -1.94357611       3.61014443      -1.70863361
Cu      -3.64938385       3.51937405       0.12154416
Cu      -1.91076373       3.50190090       1.91312415
Cu      -1.86980878       5.23633732       0.16031904
Cu      -0.10370836      -5.20450648      -1.91280140
Cu      -0.09099105      -5.29298374       1.59548243
Cu       1.65869753      -5.24023143      -0.17055403
Cu      -0.13306090      -1.60903582      -5.29818720
Cu      -0.11884233      -3.43195362      -3.63501730
Cu      -0.10759872      -1.71581992      -1.82026764
Cu       1.69726461      -3.50433314      -1.93510964
Cu       1.68626345      -1.70047667      -3.63110764
Cu      -0.10418449      -3.51747862      -0.11425738
Cu      -0.10071205      -1.80742905       1.70402945
Cu       1.69598754      -3.59277054       1.66848188
Cu       1.67978372      -1.75953411      -0.06164930
Cu      -0.09882093      -3.61439012       3.41645795
Cu      -0.07917772      -1.88734222       5.19344077
Cu       1.69892211      -1.87365165       3.48036622
Cu      -0.13940903       1.89721769      -5.20232156
Cu       1.61238071       0.15201000      -5.26680880
Cu      -0.12990398       0.10171526      -3.51980437
Cu      -0.12387867       1.82322601      -1.72963523
Cu       1.65447292       0.05821613      -1.78676750
Cu       1.67605101       1.91719764      -3.53224421
Cu      -0.10960324       0.00795740      -0.01370326
Cu      -0.09645010       1.71928734       1.80599455
Cu       1.68409995      -0.04666225       1.74504477
Cu       1.65997541       1.77770851       0.02864187
Cu      -0.09293259      -0.08343197       3.51128840
Cu      -0.08069215       1.61622309       5.29818720
Cu       1.67708250      -0.12924970       5.22612643
Cu       1.71117207       1.72693070       3.59002232
Cu      -0.14235839       3.63108574      -3.44478273
Cu      -0.12681923       5.29298374      -1.61890783
Cu       1.68153421       3.62185694      -1.73266729
Cu      -0.11776254       3.51825242       0.08599092
Cu      -0.10812149       5.19686584       1.89559001
Cu       1.70337081       3.52322289       1.88626708
Cu       1.62810722       5.26057648       0.12564847
Cu      -0.09526384       3.43497192       3.62389103
Cu       3.45056218      -1.73917084      -1.89915500
Cu       3.42752931      -3.51149246      -0.15231336
Cu       3.51253762      -1.87753424       1.75753600
Cu       5.14960211      -1.71890938      -0.11727153
Cu       3.40168580       0.11688331      -3.56560696
Cu       3.43299128       1.87314117      -1.78822028
Cu       5.13239968       0.08429886      -1.80757433
Cu       3.41796783       0.00779739      -0.02440666
Cu       3.46147629       1.78572544       1.82222946
Cu       5.15377849       0.00146294       1.69959382
Cu       5.13705061       1.79048226      -0.00631169
Cu       3.43629422      -0.05646999       3.49281221
Cu       3.41121248       3.55297381       0.06203528
O        3.34510592      -4.36874253       4.18759318
O        4.98618915      -3.25674451       3.12345361
C        4.64443796      -4.05174140       3.98142527
H        3.25164752      -5.00565469       4.92371924
H        5.36300724      -4.56685479       4.63504263
