# Supplementary material for: Construction of Sabatier Volcanoes for CO2 Hydrogenation to C1‐2 Oxygenates Using Data‐Efficient Machine Learning
Source: Adv Sci (Weinh). 2026 Jun 16:e75932. Online ahead of print. doi: 10.1002/advs.75932 (PMC13336856; doi:10.1002/advs.75932)
Supplement: Supplementary file 3 — Supporting File 3: advs75932‐sup‐0003‐SI7.zip. [file ADVS-9999-e75932-s003.zip › SI/Intermediates/Cu/40/struct.xyz]

86
Properties=species:S:1:pos:R:3 pbc="F F F"
Cu      -5.20636361      -1.89846058       0.02975342
Cu      -5.29959899      -0.14971892      -1.71224658
Cu      -5.21782520      -0.14764122       1.79011290
Cu      -5.32129516       1.60814243       0.05795707
Cu      -1.61669728      -5.29912416      -0.07701246
Cu      -3.57795075      -1.90699644      -1.82629274
Cu      -1.77194440      -3.60547079      -1.86886407
Cu      -1.86349508      -1.85499509      -3.61030703
Cu      -3.43834809      -3.62258281      -0.01672958
Cu      -3.47200416      -1.90814957       1.79466351
Cu      -1.66903946      -3.61014514       1.74067659
Cu      -1.72952047      -1.80949469      -0.05557489
Cu      -1.67478463      -1.86792393       3.49575842
Cu      -1.89370487      -0.03766338      -5.28914882
Cu      -3.63292321      -0.08430856      -3.53500812
Cu      -3.66378193       1.71492438      -1.79446549
Cu      -1.83461617      -0.03577093      -1.82001472
Cu      -1.96426668       1.77660958      -3.60037354
Cu      -3.53159310      -0.09119910      -0.00046216
Cu      -3.59131262       1.71880281       1.82005292
Cu      -1.73327022      -0.05405238       1.71791464
Cu      -1.82856898       1.72239930      -0.03488882
Cu      -3.45089525      -0.10746866       3.51465187
Cu      -1.62397167      -0.05565296       5.16850105
Cu      -1.78390182       1.75634600       3.50158657
Cu      -1.96849932       3.51808443      -1.83556103
Cu      -3.64579832       3.43459482       0.01496018
Cu      -1.88640443       3.52059112       1.78178126
Cu      -1.91699614       5.20629204      -0.01716444
Cu       0.07277686      -5.23935575      -1.87807079
Cu       0.16439361      -5.25750390       1.64026320
Cu       1.86795017      -5.22373143      -0.19455739
Cu      -0.10209106      -1.74451029      -5.33670658
Cu      -0.00238617      -3.51622577      -3.62869482
Cu      -0.00975022      -1.76471298      -1.86813274
Cu       1.86360184      -3.51378491      -1.97003974
Cu       1.75428479      -1.74626307      -3.70416869
Cu       0.09875247      -3.51954599      -0.10081795
Cu       0.10988370      -1.78064824       1.67095188
Cu       1.91942221      -3.53693653       1.63654265
Cu       1.82035867      -1.72949703      -0.16525466
Cu       0.15854296      -3.53211553       3.42096402
Cu       0.14414110      -1.76376666       5.15316233
Cu       2.00625736      -1.81060779       3.53017416
Cu      -0.19126951       1.78387638      -5.32554437
Cu       1.59567737       0.07112191      -5.38182994
Cu      -0.10471754       0.01407833      -3.60330900
Cu      -0.11593176       1.78912172      -1.85801592
Cu       1.70584034       0.05868304      -1.90693157
Cu       1.65245939       1.88153725      -3.69295328
Cu      -0.01207567       0.00029924      -0.09935524
Cu      -0.01349230       1.76892740       1.67970286
Cu       1.80654057       0.02366107       1.62437633
Cu       1.69713563       1.82113422      -0.13325771
Cu       0.09929682      -0.02903193       3.40284512
Cu       0.06434630       1.74279181       5.12527838
Cu       1.85496192       0.06937857       5.12640201
Cu       1.83489825       1.85204927       3.41421112
Cu      -0.20350507       3.55910687      -3.60961559
Cu      -0.19734462       5.26211916      -1.82196421
Cu       1.65119543       3.63423840      -1.94365395
Cu      -0.11523091       3.52700450      -0.07791514
Cu      -0.11573409       5.25654421       1.66967461
Cu       1.74173331       3.61348676       1.67793890
Cu       1.59976332       5.29912416      -0.12391943
Cu      -0.01997528       3.53312094       3.43629817
Cu       3.56251099      -1.70646053      -2.01021860
Cu       3.65164145      -3.45340509      -0.28169594
Cu       3.68801148      -1.68632788       1.59431311
Cu       5.32129516      -1.55977101      -0.28175816
Cu       3.41040687       0.11360373      -3.71552781
Cu       3.43799172       1.91577176      -1.98479684
Cu       5.17744600       0.17826369      -2.01681915
Cu       3.50940707       0.08857599      -0.17758665
Cu       3.53561391       1.89705906       1.62234078
Cu       5.28916634       0.16759857       1.52930423
Cu       5.18722437       1.89931925      -0.23910219
Cu       3.59212710       0.11763814       3.34006028
Cu       3.41373139       3.62412659      -0.17154265
C        4.07969731      -3.85537611       3.56452884
C        3.52698104      -2.77174856       4.48280497
O        3.86025628      -3.61239751       2.14724144
H        5.17375418      -3.95107465       3.69094444
H        3.61535952      -4.82659905       3.80449372
H        4.30517208      -2.05419503       4.78282484
H        3.07735185      -3.18273149       5.38182994
