# Supplementary material for: Construction of Sabatier Volcanoes for CO2 Hydrogenation to C1‐2 Oxygenates Using Data‐Efficient Machine Learning
Source: Adv Sci (Weinh). 2026 Jun 16:e75932. Online ahead of print. doi: 10.1002/advs.75932 (PMC13336856; doi:10.1002/advs.75932)
Supplement: Supplementary file 3 — Supporting File 3: advs75932‐sup‐0003‐SI7.zip. [file ADVS-9999-e75932-s003.zip › SI/Intermediates/Cu/41/struct.xyz]

84
Properties=species:S:1:pos:R:3 pbc="F F F"
Cu      -5.26376000      -1.69718000      -0.10072000
Cu      -5.20328000       0.02145000      -1.88735000
Cu      -5.28898000       0.08509000       1.62096000
Cu      -5.23270000       1.80516000      -0.16253000
Cu      -1.81035000      -5.23121000       0.05052000
Cu      -3.53548000      -1.80406000      -1.86662000
Cu      -1.80302000      -3.57739000      -1.79019000
Cu      -1.74081000      -1.85663000      -3.57110000
Cu      -3.56913000      -3.49498000      -0.02850000
Cu      -3.62404000      -1.73793000       1.75035000
Cu      -1.89430000      -3.50881000       1.82537000
Cu      -1.79125000      -1.75028000      -0.01526000
Cu      -1.91854000      -1.72189000       3.54913000
Cu      -1.62262000      -0.08221000      -5.29275000
Cu      -3.44195000      -0.02959000      -3.62111000
Cu      -3.50407000       1.81425000      -1.93418000
Cu      -1.72895000      -0.01127000      -1.81474000
Cu      -1.70558000       1.76392000      -3.64448000
Cu      -3.51710000       0.03988000      -0.08950000
Cu      -3.59205000       1.88246000       1.68843000
Cu      -1.81668000       0.05279000       1.72398000
Cu      -1.75679000       1.79200000      -0.07559000
Cu      -3.61900000       0.10218000       3.44265000
Cu      -1.88528000       0.11702000       5.20508000
Cu      -1.88145000       1.89442000       3.48208000
Cu      -1.73108000       3.54651000      -1.92042000
Cu      -3.49841000       3.56753000      -0.15217000
Cu      -1.82144000       3.61728000       1.69921000
Cu      -1.69880000       5.26536000      -0.14039000
Cu      -0.01324000      -5.28135000      -1.65771000
Cu      -0.09958000      -5.20711000       1.84670000
Cu       1.69739000      -5.26275000       0.13951000
Cu       0.11085000      -1.85229000      -5.21040000
Cu       0.04904000      -3.59653000      -3.46330000
Cu       0.02320000      -1.79965000      -1.73919000
Cu       1.81586000      -3.61468000      -1.69992000
Cu       1.87588000      -1.89156000      -3.48034000
Cu      -0.04219000      -3.51480000       0.05769000
Cu      -0.06737000      -1.73364000       1.79750000
Cu       1.71627000      -3.53589000       1.90800000
Cu       1.74766000      -1.78479000       0.07061000
Cu      -0.12943000      -3.45868000       3.59212000
Cu      -0.15202000      -1.65515000       5.28243000
Cu       1.68915000      -1.75086000       3.63503000
Cu       0.14667000       1.65501000      -5.28338000
Cu       1.87907000      -0.11583000      -5.20239000
Cu       0.08238000      -0.06059000      -3.51618000
Cu       0.05816000       1.74101000      -1.80277000
Cu       1.80983000      -0.04743000      -1.72607000
Cu       1.91263000       1.72545000      -3.55028000
Cu      -0.00486000       0.00533000      -0.00332000
Cu      -0.03108000       1.80404000       1.73752000
Cu       1.71896000       0.01941000       1.81040000
Cu       1.78349000       1.75533000       0.01217000
Cu      -0.09245000       0.06732000       3.51677000
Cu      -0.11644000       1.85629000       5.21354000
Cu       1.61570000       0.08306000       5.29275000
Cu       1.73389000       1.86060000       3.57266000
Cu       0.12365000       3.46278000      -3.59745000
Cu       0.09727000       5.20880000      -1.85194000
Cu       1.88842000       3.51125000      -1.82894000
Cu       0.03280000       3.51690000      -0.06299000
Cu       0.00899000       5.28135000       1.65777000
Cu       1.79698000       3.57924000       1.79020000
Cu       1.80232000       5.23124000      -0.05169000
Cu      -0.05520000       3.59941000       3.46462000
Cu       3.58852000      -1.87660000      -1.68851000
Cu       3.49220000      -3.56075000       0.15026000
Cu       3.48812000      -1.79710000       1.91964000
Cu       5.22900000      -1.79931000       0.16348000
Cu       3.61411000      -0.09888000      -3.44233000
Cu       3.61848000       1.74056000      -1.75088000
Cu       5.28898000      -0.07994000      -1.62264000
Cu       3.51227000      -0.03203000       0.08440000
Cu       3.52969000       1.80772000       1.86482000
Cu       5.19902000      -0.01702000       1.88821000
Cu       5.26059000       1.70228000       0.10056000
Cu       3.43392000       0.03419000       3.61877000
Cu       3.56344000       3.49802000       0.02704000
C        4.30141614      -4.15128689       4.32726183
H        4.91001301      -3.47108932       3.71594186
H        3.71462450      -4.79996688       3.66360515
H        4.95338219      -4.76136026       4.96743878
H        3.61588801      -3.55842333       4.93192784
