# Supplementary material for: Construction of Sabatier Volcanoes for CO2 Hydrogenation to C1‐2 Oxygenates Using Data‐Efficient Machine Learning
Source: Adv Sci (Weinh). 2026 Jun 16:e75932. Online ahead of print. doi: 10.1002/advs.75932 (PMC13336856; doi:10.1002/advs.75932)
Supplement: Supplementary file 3 — Supporting File 3: advs75932‐sup‐0003‐SI7.zip. [file ADVS-9999-e75932-s003.zip › SI/Intermediates/Cu/44/struct.xyz]

80
Properties=species:S:1:pos:R:3 pbc="F F F"
Cu      -5.24870505      -1.76015856       0.00101829
Cu      -5.24556333      -0.01469383      -1.75520188
Cu      -5.24928476      -0.00186728       1.75613469
Cu      -5.24577935       1.75742504       0.01315878
Cu      -1.75491189      -5.25508696       0.00212183
Cu      -3.55759582      -1.81348710      -1.80092577
Cu      -1.79387112      -3.56012379      -1.79387077
Cu      -1.80191284      -1.81421640      -3.55741818
Cu      -3.53004964      -3.53552602       0.00455567
Cu      -3.56018559      -1.81063339       1.80887273
Cu      -1.80686672      -3.56362533       1.80161219
Cu      -1.76678834      -1.77011700       0.00003396
Cu      -1.80734358      -1.80382512       3.55939067
Cu      -1.75917209      -0.01499796      -5.24430681
Cu      -3.53895713       0.00579854      -3.53839158
Cu      -3.55759043       1.80540136      -1.80513046
Cu      -1.77374675       0.00350578      -1.77361677
Cu      -1.80691509       1.80624325      -3.55706013
Cu      -3.51839564      -0.00183796       0.00125933
Cu      -3.55855035       1.80111865       1.81167298
Cu      -1.76728078      -0.00028259       1.76809929
Cu      -1.77384829       1.77485753      -0.00368008
Cu      -3.53158890      -0.00565342       3.53282578
Cu      -1.75515433      -0.00257210       5.24685884
Cu      -1.79650016       1.79578427       3.55605908
Cu      -1.80632437       3.55979103      -1.80511238
Cu      -3.53842976       3.53914126      -0.00608205
Cu      -1.80231739       3.56097428       1.81145776
Cu      -1.76080516       5.25122759       0.01326376
Cu       0.00098799      -5.25612158      -1.75205648
Cu       0.00601153      -5.25765117       1.75971142
Cu       1.76372496      -5.25640272       0.00198082
Cu      -0.00086750      -1.76207241      -5.24923126
Cu       0.00331259      -3.53667796      -3.53129794
Cu      -0.00167636      -1.76990355      -1.76698461
Cu       1.79981093      -3.56210051      -1.80906428
Cu       1.80637936      -1.80933275      -3.56081097
Cu       0.02763533      -3.52524824       0.02714580
Cu      -0.00015208      -1.76852554       1.76594606
Cu       1.84402890      -3.59682229       1.83838443
Cu       1.76508507      -1.76687653      -0.00183712
Cu      -0.02465751      -3.52620010       3.52160286
Cu       0.00620425      -1.76328306       5.24940027
Cu       1.84318192      -1.83878201       3.58981246
Cu       0.01249956       1.76022839      -5.24416078
Cu       1.75634728      -0.00078592      -5.25015231
Cu      -0.00064919      -0.00169836      -3.52177141
Cu      -0.00652208       1.77539428      -1.77402139
Cu       1.76466545       0.00137022      -1.76750105
Cu       1.80887529       1.80296629      -3.55807283
Cu      -0.00671541       0.00511161      -0.00461930
Cu      -0.00252438       1.76975148       1.76787949
Cu       1.76476714       0.00295717       1.76442979
Cu       1.76403399       1.77040562      -0.00141483
Cu       0.02722060      -0.02714508       3.52050232
Cu      -0.00101352       1.75659765       5.24658631
Cu       1.76220780      -0.00098011       5.25015231
Cu       1.79930571       1.81183073       3.55858662
Cu      -0.00920760       3.54208254      -3.53877658
Cu       0.01121569       5.25341461      -1.75702916
Cu       1.80731471       3.56226957      -1.80175214
Cu      -0.00173251       3.52536004       0.00085232
Cu      -0.00256879       5.25765117       1.75757037
Cu       1.80445754       3.56534728       1.80749168
Cu       1.75526442       5.25721385       0.00055442
Cu       0.00172044       3.53567407       3.53274120
Cu       3.55795384      -1.80052892      -1.81044152
Cu       3.52297154      -3.52365244      -0.03019917
Cu       3.59453505      -1.83713617       1.83641787
Cu       5.24928476      -1.75805089      -0.00042339
Cu       3.52906594      -0.00292558      -3.53305363
Cu       3.55235065       1.79797304      -1.79667685
Cu       5.24544136       0.00295639      -1.75515399
Cu       3.51718938      -0.02371586       0.02442262
Cu       3.55707008       1.81315738       1.79981586
Cu       5.24915506       0.00215275       1.75640418
Cu       5.24498500       1.75962028      -0.00195048
Cu       3.52236654       0.03212400       3.52074971
Cu       3.52766764       3.53581118       0.00263626
H        3.00192353      -2.99726990       2.98154559
