# Supplementary material for: Construction of Sabatier Volcanoes for CO2 Hydrogenation to C1‐2 Oxygenates Using Data‐Efficient Machine Learning
Source: Adv Sci (Weinh). 2026 Jun 16:e75932. Online ahead of print. doi: 10.1002/advs.75932 (PMC13336856; doi:10.1002/advs.75932)
Supplement: Supplementary file 3 — Supporting File 3: advs75932‐sup‐0003‐SI7.zip. [file ADVS-9999-e75932-s003.zip › SI/Intermediates/Cu/45/struct.xyz]

81
Properties=species:S:1:pos:R:3 pbc="F F F"
Cu      -5.26527302      -1.75306034      -0.01041578
Cu      -5.25642759      -0.01254143      -1.76280072
Cu      -5.26514995       0.00174552       1.74541634
Cu      -5.25688043       1.75615681       0.00707651
Cu      -1.78179315      -5.24849506      -0.03035869
Cu      -3.57758349      -1.81340393      -1.82394308
Cu      -1.81049276      -3.54536366      -1.80988760
Cu      -1.82956929      -1.81330657      -3.57487247
Cu      -3.54562716      -3.52093083      -0.01408128
Cu      -3.57654713      -1.80475708       1.79720769
Cu      -1.83101330      -3.55924347       1.78663811
Cu      -1.77457712      -1.76555465      -0.00690802
Cu      -1.83050800      -1.79413773       3.55290445
Cu      -1.76991955      -0.00955316      -5.24714138
Cu      -3.55197330       0.00355141      -3.54543807
Cu      -3.57514390       1.81179287      -1.81600329
Cu      -1.78776754       0.00699749      -1.78395101
Cu      -1.82570195       1.81503123      -3.56774809
Cu      -3.52899800       0.00031138      -0.00710140
Cu      -3.57684998       1.81605309       1.80744596
Cu      -1.77363362      -0.00167838       1.76012739
Cu      -1.78709177       1.77833941      -0.01141940
Cu      -3.54539908       0.00575657       3.51500110
Cu      -1.78247117       0.02250414       5.24310180
Cu      -1.80910937       1.80122317       3.53925323
Cu      -1.82488028       3.56592136      -1.81588057
Cu      -3.55216106       3.53951870      -0.00699868
Cu      -1.82804054       3.56837156       1.80763079
Cu      -1.77496177       5.24733512       0.00850498
Cu      -0.02964795      -5.24804140      -1.78514752
Cu      -0.04331122      -5.26711076       1.72928146
Cu       1.73846262      -5.26642443      -0.05519415
Cu      -0.01723897      -1.75099437      -5.26347252
Cu      -0.01786720      -3.51996711      -3.54898524
Cu      -0.00927694      -1.76432072      -1.77637228
Cu       1.78480737      -3.55457381      -1.83907661
Cu       1.79223390      -1.79910562      -3.58164503
Cu       0.01108014      -3.52453366       0.00668694
Cu       0.00623196      -1.77480502       1.76825453
Cu       1.79451910      -3.64004023       1.78317992
Cu       1.76760788      -1.77207030      -0.00147707
Cu      -0.08203227      -3.51976397       3.51329707
Cu      -0.04447750      -1.74038701       5.26726425
Cu       1.79516876      -1.79425220       3.63887802
Cu      -0.00522691       1.76557313      -5.24790974
Cu       1.73398834       0.01143029      -5.26726425
Cu      -0.01212633       0.00330553      -3.52695647
Cu      -0.01829424       1.78229715      -1.78478744
Cu       1.75334663       0.00461497      -1.77727577
Cu       1.79681023       1.82682966      -3.57774516
Cu      -0.01046358       0.00337875      -0.01036588
Cu      -0.00797548       1.76862050       1.75988801
Cu       1.76732089      -0.00874664       1.76728245
Cu       1.75235798       1.77225260      -0.00848091
Cu       0.01212652      -0.01730431       3.52219259
Cu      -0.02932629       1.77968351       5.24182814
Cu       1.73695988       0.04545023       5.26562946
Cu       1.78482913       1.83016534       3.55027600
Cu      -0.02041891       3.54908010      -3.54688606
Cu      -0.00572389       5.25376412      -1.76270657
Cu       1.79549291       3.57720549      -1.82645464
Cu      -0.01359172       3.52602647      -0.00691868
Cu      -0.01843520       5.26415402       1.74578783
Cu       1.79037007       3.57670353       1.79538154
Cu       1.73496156       5.26711076      -0.01177449
Cu      -0.01765768       3.54305241       3.51415114
Cu       3.55047151      -1.78628304      -1.84298120
Cu       3.51702730      -3.51442948      -0.09893541
Cu       3.64228555      -1.78845573       1.78050997
Cu       5.26527302      -1.72894598      -0.06119978
Cu       3.50326886       0.01703254      -3.55418845
Cu       3.52700607       1.81173732      -1.81435905
Cu       5.23065864       0.03635523      -1.79340491
Cu       3.51421610      -0.01103319       0.00456087
Cu       3.54775518       1.83413002       1.78321082
Cu       5.26323084       0.05411484       1.72349623
Cu       5.22999997       1.78832365      -0.03857975
Cu       3.51481172       0.08657919       3.51052495
Cu       3.50232966       3.54862328      -0.01783712
O        3.21432857      -3.20458523       3.19152148
H        3.78928792      -3.77170477       3.71543604
