# Supplementary material for: Construction of Sabatier Volcanoes for CO2 Hydrogenation to C1‐2 Oxygenates Using Data‐Efficient Machine Learning
Source: Adv Sci (Weinh). 2026 Jun 16:e75932. Online ahead of print. doi: 10.1002/advs.75932 (PMC13336856; doi:10.1002/advs.75932)
Supplement: Supplementary file 3 — Supporting File 3: advs75932‐sup‐0003‐SI7.zip. [file ADVS-9999-e75932-s003.zip › SI/Intermediates/Cu/46/struct.xyz]

82
Properties=species:S:1:pos:R:3 pbc="F F F"
Cu      -5.19297201      -1.90590800       0.06715040
Cu      -5.26196928      -0.17486964      -1.70231666
Cu      -5.22600050      -0.13930069       1.80580320
Cu      -5.29222964       1.59609331       0.03974639
Cu      -1.60455984      -5.30038617       0.05414136
Cu      -3.52647413      -1.93199455      -1.75882353
Cu      -1.71991369      -3.62792939      -1.75688999
Cu      -1.79675264      -1.89565773      -3.52968060
Cu      -3.42847830      -3.63266891       0.06566032
Cu      -3.48986464      -1.89913199       1.86301366
Cu      -1.69095535      -3.60326794       1.85709236
Cu      -1.71465663      -1.82755269       0.03299579
Cu      -1.72037130      -1.82556572       3.59420361
Cu      -1.81274252      -0.10490503      -5.23126072
Cu      -3.57193951      -0.13599299      -3.49933932
Cu      -3.63304247       1.68736048      -1.79244868
Cu      -1.79006609      -0.07096170      -1.75371446
Cu      -1.90237373       1.72068159      -3.56256925
Cu      -3.51328603      -0.10626490       0.03341650
Cu      -3.59001644       1.71709749       1.82453120
Cu      -1.74689615      -0.04258683       1.78305048
Cu      -1.82131988       1.71531189      -0.00151649
Cu      -3.49107338      -0.06931314       3.56445520
Cu      -1.69371913      -0.00432212       5.26718967
Cu      -1.82427110       1.78902662       3.55847699
Cu      -1.93819708       3.49550609      -1.82896221
Cu      -3.63033457       3.42753526       0.00236669
Cu      -1.89762507       3.52939253       1.79026852
Cu      -1.91013141       5.19870696      -0.03759823
Cu       0.12543214      -5.26555912      -1.71872754
Cu       0.15071603      -5.24352474       1.79755345
Cu       1.89709399      -5.20668107       0.00809041
Cu      -0.00872600      -1.80144908      -5.23597112
Cu       0.05957299      -3.56067945      -3.50411176
Cu       0.03221190      -1.79078224      -1.75415289
Cu       1.89037984      -3.52947981      -1.80404917
Cu       1.82073754      -1.79181865      -3.56883957
Cu       0.11494778      -3.52736855       0.04107797
Cu       0.07686503      -1.76901214       1.78138543
Cu       1.96102517      -3.53683899       1.84568441
Cu       1.81951477      -1.73389001       0.00307577
Cu       0.11991923      -3.49923638       3.55927255
Cu       0.10940860      -1.71255147       5.25879166
Cu       1.88251090      -1.70677911       3.54502259
Cu      -0.10716717       1.70054057      -5.26501441
Cu       1.69165179      -0.00044885      -5.26718967
Cu      -0.04338278      -0.03631366      -3.51783428
Cu      -0.07446208       1.75213973      -1.79179204
Cu       1.74681937       0.02742764      -1.79067424
Cu       1.70998523       1.82196262      -3.59437631
Cu      -0.00166950      -0.00625725      -0.00535476
Cu      -0.03903845       1.79050948       1.74495522
Cu       1.77821384       0.07233947       1.74006141
Cu       1.70970044       1.82354630      -0.04645524
Cu       0.02925510       0.03661884       3.50885508
Cu       0.00115251       1.80498450       5.22548747
Cu       1.79799627       0.10034760       5.22269372
Cu       1.78581298       1.89506494       3.51786577
Cu      -0.14432536       3.49648135      -3.56514792
Cu      -0.17848699       5.23542666      -1.81127513
Cu       1.67939849       3.60210252      -1.86964521
Cu      -0.10917100       3.51937788      -0.04218945
Cu      -0.14096847       5.26672497       1.69782975
Cu       1.71572099       3.63288428       1.74802927
Cu       1.59113640       5.30038617      -0.07496861
Cu      -0.06907887       3.56574274       3.49287003
Cu       3.59290258      -1.72150896      -1.83961966
Cu       3.63092279      -3.42803806      -0.02484190
Cu       3.62052670      -1.66996119       1.76910783
Cu       5.29222964      -1.60035076      -0.04492481
Cu       3.48964234       0.06914230      -3.57173719
Cu       3.48560337       1.89707274      -1.87096517
Cu       5.22796902       0.13689291      -1.81442129
Cu       3.50777857       0.10692850      -0.05157732
Cu       3.51639753       1.92933777       1.74362266
Cu       5.25788266       0.17191195       1.68801999
Cu       5.18775172       1.90817083      -0.07803318
Cu       3.55957135       0.13662116       3.48436948
Cu       3.41966131       3.63605888      -0.07874721
O        3.45502176      -4.69759595       3.43246287
H        2.90047840      -4.43762833       4.19558044
H        4.11846799      -3.98042715       3.35926212
