# Supplementary material for: Construction of Sabatier Volcanoes for CO2 Hydrogenation to C1‐2 Oxygenates Using Data‐Efficient Machine Learning
Source: Adv Sci (Weinh). 2026 Jun 16:e75932. Online ahead of print. doi: 10.1002/advs.75932 (PMC13336856; doi:10.1002/advs.75932)
Supplement: Supplementary file 3 — Supporting File 3: advs75932‐sup‐0003‐SI7.zip. [file ADVS-9999-e75932-s003.zip › SI/Intermediates/Cu/5/struct.xyz]

5
Properties=species:S:1:pos:R:3 pbc="F F F"
C       -0.16512621      -0.10214174      -0.12436373
O        0.25957185      -1.14503742       0.33378568
O        0.25717951       1.14503742       0.22754408
H       -0.95572165      -0.01387520      -0.89321435
H        0.95572165       1.03042399       0.89321435
