# Supplementary material for: Construction of Sabatier Volcanoes for CO2 Hydrogenation to C1‐2 Oxygenates Using Data‐Efficient Machine Learning
Source: Adv Sci (Weinh). 2026 Jun 16:e75932. Online ahead of print. doi: 10.1002/advs.75932 (PMC13336856; doi:10.1002/advs.75932)
Supplement: Supplementary file 3 — Supporting File 3: advs75932‐sup‐0003‐SI7.zip. [file ADVS-9999-e75932-s003.zip › SI/Intermediates/Cu/6/struct.xyz]

85
Properties=species:S:1:pos:R:3 pbc="F F F"
Cu      -5.29181620      -1.67186860       0.08630273
Cu      -5.32201203       0.14989622      -1.58271823
Cu      -5.20809440      -0.01350768       1.92554126
Cu      -5.24081572       1.81928720       0.26791018
Cu      -1.86744860      -5.19420017      -0.21894134
Cu      -3.66335938      -1.66555532      -1.77867596
Cu      -1.91881194      -3.42034448      -1.90996088
Cu      -1.96444644      -1.60306516      -3.58102148
Cu      -3.60460641      -3.46017200      -0.06146927
Cu      -3.54315422      -1.83679548       1.83111233
Cu      -1.82528729      -3.60774362       1.67644564
Cu      -1.80089995      -1.72951658      -0.02788120
Cu      -1.73986455      -1.93467567       3.52557343
Cu      -1.94156689       0.26351272      -5.18157515
Cu      -3.66936153       0.22092469      -3.41697129
Cu      -3.61556123       1.94287678      -1.60192096
Cu      -1.84482716       0.12110521      -1.71170886
Cu      -1.91392553       2.00328674      -3.40672451
Cu      -3.53164159       0.05407128       0.11628577
Cu      -3.49721771       1.77301278       2.01518693
Cu      -1.71797189      -0.05258934       1.82001259
Cu      -1.76269912       1.80298725       0.14052055
Cu      -3.43243400      -0.11439324       3.63515061
Cu      -1.60555182      -0.20559399       5.28847110
Cu      -1.67000680       1.65326161       3.68835255
Cu      -1.83686205       3.66680796      -1.57329658
Cu      -3.50792435       3.57880723       0.28945994
Cu      -1.71536333       3.49611164       2.04065338
Cu      -1.70235364       5.26173717       0.32853665
Cu      -0.14659584      -5.14615057      -1.99845645
Cu      -0.06014257      -5.33463508       1.45740616
Cu       1.68808734      -5.24808843      -0.33870373
Cu      -0.20519561      -1.48871339      -5.31988321
Cu      -0.17372109      -3.33647540      -3.68903862
Cu      -0.08400035      -1.66324591      -1.84665065
Cu       1.68926615      -3.47424342      -2.05037173
Cu       1.66256493      -1.64072794      -3.70597341
Cu      -0.03645921      -3.50208969      -0.15502294
Cu       0.03258439      -1.85063156       1.68962990
Cu       1.81737333      -3.69372054       1.56357067
Cu       1.75232539      -1.78211885      -0.13420487
Cu      -0.04502145      -3.68494483       3.34838485
Cu       0.12006107      -1.97003687       5.16595562
Cu       1.94032281      -2.01284236       3.46177823
Cu      -0.14828873       2.01213910      -5.15676334
Cu       1.56607614       0.24628062      -5.30370635
Cu      -0.12794979       0.18266385      -3.51334381
Cu      -0.04920733       1.86703672      -1.68639520
Cu       1.69933341       0.07907435      -1.82558398
Cu       1.70420594       1.97968898      -3.53851933
Cu      -0.01119346       0.00981422       0.00019720
Cu       0.07515506       1.68759684       1.84594168
Cu       1.83005260      -0.11426224       1.70937643
Cu       1.77797577       1.75875219       0.02559723
Cu       0.13611905      -0.18569350       3.50820494
Cu       0.18313530       1.50428445       5.31988321
Cu       1.93986075      -0.24043219       5.17408339
Cu       1.93165908       1.64103149       3.57101509
Cu      -0.09416856       3.71405804      -3.36620394
Cu       0.00434198       5.33463508      -1.50698741
Cu       1.78072889       3.64712508      -1.70389521
Cu       0.03290265       3.52707395       0.16431834
Cu       0.10733016       5.17359473       2.00509201
Cu       1.89587350       3.47250514       1.91084238
Cu       1.79130943       5.25052673       0.18980498
Cu       0.14681095       3.36733202       3.68987324
Cu       3.47166070      -1.72995865      -2.02537388
Cu       3.48159945      -3.53542822      -0.34418502
Cu       3.66323398      -1.90944082       1.57489266
Cu       5.24571894      -1.76175652      -0.31654976
Cu       3.39574540       0.15735152      -3.65442806
Cu       3.49689032       1.88042749      -1.84480376
Cu       5.16971749       0.07845150      -1.95093368
Cu       3.51405847      -0.02962464      -0.11418781
Cu       3.62665234       1.71800151       1.75127439
Cu       5.32201203      -0.05726923       1.54818987
Cu       5.24790333       1.74791468      -0.12415986
Cu       3.63995382      -0.13015846       3.38388709
Cu       3.54702507       3.52561460       0.03964218
C        4.00698448      -4.28139354       3.45453554
O        2.66346658      -3.95090492       3.40223221
O        4.88083630      -3.22340735       2.92992859
H        4.31485133      -4.47833488       4.49698865
H        5.00066674      -2.55846570       3.63753641
H        4.22964124      -5.14449552       2.79100745
