# Supplementary material for: Construction of Sabatier Volcanoes for CO2 Hydrogenation to C1‐2 Oxygenates Using Data‐Efficient Machine Learning
Source: Adv Sci (Weinh). 2026 Jun 16:e75932. Online ahead of print. doi: 10.1002/advs.75932 (PMC13336856; doi:10.1002/advs.75932)
Supplement: Supplementary file 3 — Supporting File 3: advs75932‐sup‐0003‐SI7.zip. [file ADVS-9999-e75932-s003.zip › SI/Intermediates/Cu/7/struct.xyz]

83
Properties=species:S:1:pos:R:3 pbc="F F F"
Cu      -5.23864000      -1.77045000       0.02500000
Cu      -5.23499000      -0.02279000      -1.72006000
Cu      -5.23288000      -0.01000000       1.78468000
Cu      -5.23739000       1.74889000       0.04309000
Cu      -1.76562000      -5.26680000      -0.01007000
Cu      -3.56023000      -1.81870000      -1.79583000
Cu      -1.81909000      -3.57265000      -1.80974000
Cu      -1.82835000      -1.81756000      -3.56358000
Cu      -3.53160000      -3.54251000       0.00866000
Cu      -3.55139000      -1.81973000       1.82300000
Cu      -1.81331000      -3.57717000       1.80541000
Cu      -1.76295000      -1.77630000       0.00893000
Cu      -1.80693000      -1.82107000       3.57006000
Cu      -1.76845000      -0.00739000      -5.24183000
Cu      -3.54585000      -0.00581000      -3.52743000
Cu      -3.57185000       1.81217000      -1.79398000
Cu      -1.78629000       0.00088000      -1.77099000
Cu      -1.83694000       1.81931000      -3.56358000
Cu      -3.50821000      -0.00661000       0.02088000
Cu      -3.55003000       1.80501000       1.82713000
Cu      -1.75650000      -0.00555000       1.77911000
Cu      -1.77807000       1.77933000       0.00604000
Cu      -3.51050000      -0.00777000       3.54644000
Cu      -1.73813000       0.00371000       5.26249000
Cu      -1.79365000       1.80436000       3.56497000
Cu      -1.82443000       3.57462000      -1.79858000
Cu      -3.54506000       3.54144000       0.01854000
Cu      -1.81169000       3.57196000       1.82063000
Cu      -1.76457000       5.26083000       0.02186000
Cu      -0.01646000      -5.26372000      -1.77755000
Cu      -0.00974000      -5.26286000       1.73343000
Cu       1.74197000      -5.26164000      -0.03256000
Cu      -0.02199000      -1.76255000      -5.24852000
Cu      -0.01619000      -3.53961000      -3.54218000
Cu      -0.01725000      -1.77085000      -1.78122000
Cu       1.78881000      -3.56404000      -1.82628000
Cu       1.78692000      -1.80289000      -3.57153000
Cu      -0.01637000      -3.53010000      -0.02139000
Cu       0.00925000      -1.77586000       1.78068000
Cu       1.77028000      -3.55608000       1.75260000
Cu       1.74780000      -1.76187000      -0.01996000
Cu      -0.01595000      -3.54864000       3.52106000
Cu      -0.02019000      -1.77055000       5.25689000
Cu       1.82817000      -1.84940000       3.60715000
Cu      -0.01425000       1.76359000      -5.23596000
Cu       1.72731000       0.00403000      -5.26249000
Cu      -0.01773000       0.00300000      -3.52025000
Cu      -0.02047000       1.78147000      -1.77583000
Cu       1.74802000       0.00821000      -1.77789000
Cu       1.78923000       1.81633000      -3.56398000
Cu      -0.01639000       0.00823000      -0.00796000
Cu      -0.00832000       1.77532000       1.76960000
Cu       1.75300000      -0.00452000       1.76691000
Cu       1.74590000       1.77795000      -0.00425000
Cu       0.01460000      -0.01768000       3.52844000
Cu      -0.00941000       1.78924000       5.25305000
Cu       1.72188000       0.03222000       5.25589000
Cu       1.79366000       1.82291000       3.55549000
Cu      -0.01511000       3.54342000      -3.52689000
Cu      -0.00561000       5.26364000      -1.74586000
Cu       1.79222000       3.57081000      -1.80811000
Cu      -0.01457000       3.53292000       0.00089000
Cu      -0.00609000       5.26680000       1.75889000
Cu       1.79635000       3.57221000       1.80396000
Cu       1.74492000       5.26107000       0.00119000
Cu      -0.00349000       3.54999000       3.53190000
Cu       3.54037000      -1.80003000      -1.83106000
Cu       3.51110000      -3.52420000      -0.03544000
Cu       3.55608000      -1.80139000       1.76962000
Cu       5.22933000      -1.74026000      -0.03100000
Cu       3.50729000       0.00404000      -3.54854000
Cu       3.53944000       1.81726000      -1.81689000
Cu       5.22273000       0.00991000      -1.77952000
Cu       3.49386000       0.01562000      -0.02015000
Cu       3.54816000       1.82451000       1.78886000
Cu       5.22992000       0.01267000       1.72320000
Cu       5.23864000       1.77465000      -0.02354000
Cu       3.50913000       0.05673000       3.50588000
Cu       3.51614000       3.54042000      -0.00765000
C        3.70592344      -3.59475390       3.84077427
O        3.21632838      -3.08079354       4.87802963
H        3.30787562      -4.54351245       3.41499293
H        4.65083332      -3.21178053       3.37501479
