# Supplementary material for: Construction of Sabatier Volcanoes for CO2 Hydrogenation to C1‐2 Oxygenates Using Data‐Efficient Machine Learning
Source: Adv Sci (Weinh). 2026 Jun 16:e75932. Online ahead of print. doi: 10.1002/advs.75932 (PMC13336856; doi:10.1002/advs.75932)
Supplement: Supplementary file 3 — Supporting File 3: advs75932‐sup‐0003‐SI7.zip. [file ADVS-9999-e75932-s003.zip › SI/Intermediates/Cu/8/struct.xyz]

4
Properties=species:S:1:pos:R:3 pbc="F F F"
C        0.01852536       0.00672599      -0.05104717
O       -0.81451714       0.02050094       0.83712720
H        0.03107628      -0.78849523      -0.83712720
H        0.81451714       0.78849523      -0.14200421
