# Supplementary material for: Construction of Sabatier Volcanoes for CO2 Hydrogenation to C1‐2 Oxygenates Using Data‐Efficient Machine Learning
Source: Adv Sci (Weinh). 2026 Jun 16:e75932. Online ahead of print. doi: 10.1002/advs.75932 (PMC13336856; doi:10.1002/advs.75932)
Supplement: Supplementary file 3 — Supporting File 3: advs75932‐sup‐0003‐SI7.zip. [file ADVS-9999-e75932-s003.zip › SI/Intermediates/Cu/9/struct.xyz]

86
Properties=species:S:1:pos:R:3 pbc="F F F"
Cu      -5.32737481      -1.63188889      -0.00245137
Cu      -5.30273902       0.05600999      -1.81184872
Cu      -5.32804887       0.16069944       1.70831520
Cu      -5.30956934       1.85833050      -0.09224106
Cu      -1.86410213      -5.13932246       0.11439733
Cu      -3.62669495      -1.75244950      -1.80050723
Cu      -1.87026576      -3.50170590      -1.72386702
Cu      -1.85212343      -1.81283524      -3.52725203
Cu      -3.62298317      -3.41266073       0.05682545
Cu      -3.65730485      -1.64532242       1.82352324
Cu      -1.91912947      -3.40382936       1.88022147
Cu      -1.84754368      -1.66243747       0.02431380
Cu      -1.92898470      -1.59511480       3.59566111
Cu      -1.76679706      -0.06094501      -5.25448589
Cu      -3.57364768       0.00741723      -3.57290541
Cu      -3.61755829       1.86702270      -1.90505638
Cu      -1.82671313       0.05129452      -1.79610867
Cu      -1.84337708       1.81559342      -3.63476139
Cu      -3.58679490       0.10952239      -0.04095500
Cu      -3.64027347       1.96237393       1.72492906
Cu      -1.85549221       0.15116646       1.74757527
Cu      -1.83814555       1.87182472      -0.07608417
Cu      -3.63277228       0.21166044       3.50342529
Cu      -1.87386473       0.26342408       5.24093114
Cu      -1.91024061       2.01855693       3.49699043
Cu      -1.85522607       3.61728549      -1.93473166
Cu      -3.58816014       3.62843674      -0.13087728
Cu      -1.88143980       3.70740124       1.68636820
Cu      -1.81060807       5.34088813      -0.15877693
Cu      -0.08334602      -5.20811406      -1.61046046
Cu      -0.12757601      -5.10793894       1.87316829
Cu       1.67112625      -5.14909545       0.13811891
Cu      -0.02778244      -1.81473755      -5.19572858
Cu      -0.05130173      -3.54255458      -3.43627782
Cu      -0.05464450      -1.72388036      -1.71869418
Cu       1.73533941      -3.52108729      -1.70889335
Cu       1.76296649      -1.82007263      -3.50005205
Cu      -0.07852618      -3.42156896       0.10185309
Cu      -0.09495501      -1.62482667       1.80853554
Cu       1.71717613      -3.43673799       1.93993936
Cu       1.70399726      -1.68701467       0.07639938
Cu      -0.14618263      -3.32084203       3.61443541
Cu      -0.13119039      -1.49771410       5.28906098
Cu       1.66073810      -1.56747907       3.60818958
Cu      -0.00399973       1.70735168      -5.28906098
Cu       1.72577094      -0.05524811      -5.23367415
Cu      -0.03729131      -0.00040709      -3.51586171
Cu      -0.04749347       1.81882763      -1.82603188
Cu       1.71510848       0.03529370      -1.74999170
Cu       1.77841433       1.80194855      -3.59468188
Cu      -0.07460955       0.09934674      -0.00946761
Cu      -0.07995753       1.91442035       1.70967063
Cu       1.69056563       0.14251135       1.77080565
Cu       1.70506131       1.86054419      -0.04291532
Cu      -0.11689176       0.21504153       3.51203444
Cu      -0.11351467       2.01759567       5.19567664
Cu       1.62941029       0.25732079       5.25835788
Cu       1.70848771       2.01207202       3.51708154
Cu      -0.02494844       3.53770234      -3.63289948
Cu      -0.02762427       5.29513720      -1.89977778
Cu       1.77098609       3.60445831      -1.89892589
Cu      -0.06085369       3.61117775      -0.10603500
Cu      -0.06690373       5.39483924       1.59428880
Cu       1.73395519       3.70359061       1.71530659
Cu       1.70485396       5.33844256      -0.13548791
Cu      -0.09227531       3.73177053       3.42124718
Cu       3.49979088      -1.76626752      -1.74343750
Cu       3.45238313      -3.44265382       0.08256519
Cu       3.49597263      -1.67420296       1.90001184
Cu       5.17861009      -1.67012293       0.05754678
Cu       3.48614712      -0.01106066      -3.50857278
Cu       3.50760247       1.84067833      -1.82923769
Cu       5.19631726       0.04374117      -1.72918959
Cu       3.45499287       0.08121290       0.02903847
Cu       3.48560475       1.95336015       1.77352021
Cu       5.17592778       0.15447335       1.77130349
Cu       5.18778663       1.84885568      -0.02689584
Cu       3.42353065       0.21610805       3.54680781
Cu       3.47376050       3.62167451      -0.07790070
C        4.11767326      -4.00810001       4.12347650
O        3.04478942      -4.69677963       3.47947039
O        4.81180695      -3.08990138       3.27752486
H        4.82523789      -4.73232665       4.55718347
H        3.39138890      -5.39483924       2.89111960
H        5.32804887      -3.57106329       2.60125536
H        3.64799625      -3.38832467       4.88116041
