# Supplementary material for: Construction of Sabatier Volcanoes for CO2 Hydrogenation to C1‐2 Oxygenates Using Data‐Efficient Machine Learning
Source: Adv Sci (Weinh). 2026 Jun 16:e75932. Online ahead of print. doi: 10.1002/advs.75932 (PMC13336856; doi:10.1002/advs.75932)
Supplement: Supplementary file 3 — Supporting File 3: advs75932‐sup‐0003‐SI7.zip. [file ADVS-9999-e75932-s003.zip › SI/Intermediates/Ni/1/struct.xyz]

3
Properties=species:S:1:pos:R:3 pbc="F F F"
C       -0.00001316      -0.00002370       0.00746989
O        0.63886370      -0.79547066       0.60019483
O       -0.63886370       0.79547066      -0.60019483
