# Supplementary material for: Construction of Sabatier Volcanoes for CO2 Hydrogenation to C1‐2 Oxygenates Using Data‐Efficient Machine Learning
Source: Adv Sci (Weinh). 2026 Jun 16:e75932. Online ahead of print. doi: 10.1002/advs.75932 (PMC13336856; doi:10.1002/advs.75932)
Supplement: Supplementary file 3 — Supporting File 3: advs75932‐sup‐0003‐SI7.zip. [file ADVS-9999-e75932-s003.zip › SI/Intermediates/Ni/11/struct.xyz]

85
Properties=species:S:1:pos:R:3 pbc="F F F"
Ni      -5.36922380      -1.73050146      -0.11205681
Ni      -5.35090334       0.00543456      -1.79302167
Ni      -5.40403723      -0.05307237       1.62113580
Ni      -5.38405907       1.68339517      -0.05651536
Ni      -1.96246599      -5.11027640      -0.11283017
Ni      -3.70944575      -1.76437797      -1.86925410
Ni      -2.01541429      -3.44724234      -1.86608017
Ni      -1.98690371      -1.72712498      -3.52203554
Ni      -3.68780212      -3.44198634      -0.11648642
Ni      -3.76442910      -1.82327436       1.68795416
Ni      -2.06836866      -3.50257575       1.68384562
Ni      -1.99997669      -1.73101427      -0.06687401
Ni      -2.10324800      -1.84455655       3.40091781
Ni      -1.89967602       0.07708263      -5.12747211
Ni      -3.64616541       0.04067286      -3.48344347
Ni      -3.71923886       1.78856695      -1.80505614
Ni      -1.97179482       0.01885064      -1.75573168
Ni      -2.00570330       1.82557235      -3.46705000
Ni      -3.75306953      -0.01515468      -0.06224439
Ni      -3.77969173       1.72944203       1.75023394
Ni      -2.03474239      -0.03661410       1.68951958
Ni      -2.00681877       1.71120292      -0.00260856
Ni      -3.75871610      -0.07643604       3.36814311
Ni      -2.06735124      -0.10355875       5.07107380
Ni      -2.12101138       1.70204639       3.46814004
Ni      -2.04022675       3.48275472      -1.74857472
Ni      -3.71472267       3.40469862       0.00267672
Ni      -2.09480118       3.41706027       1.80559761
Ni      -2.00475465       5.08469326       0.05981996
Ni      -0.22513382      -5.07271281      -1.79025403
Ni      -0.27856622      -5.12695925       1.61633312
Ni       1.45225865      -5.08935668      -0.05538394
Ni      -0.18708146      -1.62515313      -5.12766847
Ni      -0.20231208      -3.36846014      -3.47578720
Ni      -0.23996829      -1.69695868      -1.75720093
Ni       1.54899874      -3.42581662      -1.80044619
Ni       1.56227771      -1.71070058      -3.47166408
Ni      -0.26470053      -3.46962647      -0.06950914
Ni      -0.30828130      -1.74808674       1.68182205
Ni       1.46433319      -3.47662928       1.73573270
Ni       1.47282297      -1.72384331       0.01349675
Ni      -0.32426869      -3.48207989       3.36025500
Ni      -0.34497659      -1.79515726       5.06294865
Ni       1.43188906      -1.82478789       3.43798319
Ni      -0.20527085       1.79133450      -5.07651352
Ni       1.50851599       0.09300193      -5.07803723
Ni      -0.21843192       0.06003720      -3.47538503
Ni      -0.25480156       1.74748811      -1.69577022
Ni       1.47644648       0.02996629      -1.69439493
Ni       1.54485414       1.84240219      -3.40908458
Ni      -0.27181521      -0.00747889      -0.00117790
Ni      -0.31251125       1.69157053       1.75004823
Ni       1.43190091      -0.04062374       1.74961049
Ni       1.44015422       1.72349779       0.05776144
Ni      -0.33688580      -0.05749417       3.46505443
Ni      -0.35993587       1.60274508       5.12766847
Ni       1.36039546      -0.09333473       5.11357718
Ni       1.43668398       1.71821396       3.51570372
Ni      -0.24033144       3.47824843      -3.36884231
Ni      -0.27668808       5.12695925      -1.62247192
Ni       1.50956831       3.50052827      -1.69335542
Ni      -0.29098390       3.46766425       0.05277849
Ni      -0.32810241       5.06240488       1.79417108
Ni       1.45146535       3.44204804       1.86061569
Ni       1.40301809       5.10502972       0.10970034
Ni      -0.34787344       3.35353745       3.48246063
Ni       3.22027834      -1.72779467      -1.75265258
Ni       3.16768782      -3.40740678       0.00149023
Ni       3.31796531      -1.93576790       1.93402484
Ni       4.82348802      -1.66816156       0.04286869
Ni       3.19650106       0.07543978      -3.37426711
Ni       3.20158365       1.81888709      -1.69342430
Ni       4.84395479       0.05500533      -1.63285963
Ni       3.19089881      -0.00582570       0.07074841
Ni       3.14553741       1.76225945       1.85469732
Ni       4.78108240       0.00126033       1.77951501
Ni       4.81008095       1.72734281       0.10425585
Ni       3.08432687      -0.04761658       3.46202350
Ni       3.12691194       3.43665762       0.10337424
O        3.91441020      -3.37254748       4.29141888
O        4.61712357      -4.39081278       2.36842491
C        4.42532546      -3.15944965       2.99747828
H        3.47322520      -2.53519314       4.56652123
H        5.40403723      -2.64937858       3.00532281
H        3.77108570      -4.88381047       2.43107234
