# Supplementary material for: Construction of Sabatier Volcanoes for CO2 Hydrogenation to C1‐2 Oxygenates Using Data‐Efficient Machine Learning
Source: Adv Sci (Weinh). 2026 Jun 16:e75932. Online ahead of print. doi: 10.1002/advs.75932 (PMC13336856; doi:10.1002/advs.75932)
Supplement: Supplementary file 3 — Supporting File 3: advs75932‐sup‐0003‐SI7.zip. [file ADVS-9999-e75932-s003.zip › SI/Intermediates/Ni/12/struct.xyz]

83
Properties=species:S:1:pos:R:3 pbc="F F F"
Ni      -5.11087052      -1.48179407       0.04204880
Ni      -5.12547426       0.28390545      -1.60193312
Ni      -5.06792534       0.17520179       1.80139770
Ni      -5.07983629       1.93633493       0.15283476
Ni      -1.74527927      -4.89340199      -0.13269715
Ni      -3.50388400      -1.50120418      -1.75823877
Ni      -1.83169790      -3.20150992      -1.85127919
Ni      -1.85063127      -1.45837021      -3.48124577
Ni      -3.44795149      -3.20938343      -0.04756640
Ni      -3.44979745      -1.61041779       1.77907983
Ni      -1.77656777      -3.31431194       1.69122918
Ni      -1.72572056      -1.52596623      -0.01150097
Ni      -1.72852580      -1.68419339       3.43569981
Ni      -1.79917038       0.36725664      -5.06305265
Ni      -3.48097987       0.32726137      -3.34867992
Ni      -3.47208041       2.04161188      -1.64140216
Ni      -1.74457960       0.25343235      -1.67831567
Ni      -1.81907822       2.08374799      -3.36323648
Ni      -3.46407468       0.21323001       0.06990616
Ni      -3.40792493       1.92853067       1.89541275
Ni      -1.67905383       0.13904331       1.76446234
Ni      -1.69597387       1.91585249       0.09998274
Ni      -3.35639786       0.10646778       3.48529467
Ni      -1.61547990       0.04446151       5.12475361
Ni      -1.68696774       1.86319944       3.54595573
Ni      -1.77029161       3.71502584      -1.61920584
Ni      -3.38991402       3.63621383       0.17986213
Ni      -1.70639403       3.60741363       1.91714883
Ni      -1.66135289       5.30234144       0.19738059
Ni      -0.07205677      -4.84907695      -1.87035386
Ni      -0.01782500      -4.96801467       1.53468705
Ni       1.66085843      -4.92758370      -0.20550826
Ni      -0.10674920      -1.35066986      -5.15104676
Ni      -0.09444881      -3.12358826      -3.53452423
Ni      -0.04124016      -1.48330081      -1.77082618
Ni       1.70952400      -3.22627043      -1.91870037
Ni       1.69185623      -1.48291937      -3.55313860
Ni      -0.00518882      -3.28097108      -0.08768572
Ni       0.04645722      -1.60977571       1.68985762
Ni       1.85704985      -3.44474931       1.68429059
Ni       1.71098132      -1.56018099      -0.07446458
Ni      -0.00854696      -3.34515295       3.30872260
Ni       0.05185887      -1.67851834       5.06004317
Ni       1.89650471      -1.76523582       3.48563501
Ni      -0.08082691       2.05988047      -5.03419709
Ni       1.61423492       0.34366634      -5.12428421
Ni      -0.06606479       0.30020915      -3.46522296
Ni      -0.01160713       1.96319330      -1.65841189
Ni       1.69025832       0.23242875      -1.75554498
Ni       1.72412681       2.06280367      -3.43055878
Ni       0.01563510       0.17629924       0.01627534
Ni       0.05667457       1.84770155       1.78843551
Ni       1.76467636       0.09777182       1.71549175
Ni       1.73837150       1.89705688       0.03071406
Ni       0.09746722       0.04164922       3.48180654
Ni       0.10171283       1.74093634       5.15104676
Ni       1.79230719       0.03131633       5.08548673
Ni       1.85193487       1.84140410       3.49182676
Ni      -0.03321367       3.72489778      -3.30776278
Ni       0.01267252       5.34063814      -1.53316796
Ni       1.77121361       3.69516921      -1.69026667
Ni       0.03266957       3.65883646       0.11796192
Ni       0.07649004       5.23634756       1.87356688
Ni       1.83554735       3.58331919       1.85769034
Ni       1.75534353       5.27287136       0.13900398
Ni       0.08965304       3.50677937       3.53517180
Ni       3.41130286      -1.55203718      -1.89374641
Ni       3.39922799      -3.25486867      -0.18985025
Ni       3.48906417      -1.65479868       1.63211752
Ni       5.09024253      -1.55180694      -0.15599746
Ni       3.36103771       0.27330324      -3.47955989
Ni       3.44608148       1.99526435      -1.77783590
Ni       5.06749966       0.20694050      -1.79712510
Ni       3.45940755       0.16531960      -0.06654895
Ni       3.50700002       1.88130066       1.76614952
Ni       5.12547426       0.09509744       1.61165866
Ni       5.11391518       1.85678537      -0.03704707
Ni       3.49340583       0.07682860       3.36370770
Ni       3.45353124       3.58243721       0.05070333
C        2.94087228      -4.04115136       3.05882104
O        3.60981790      -5.21981613       2.96936792
O        3.05652796      -3.37621532       4.13596109
H        4.09984323      -5.34063814       3.80198734
