# Supplementary material for: Construction of Sabatier Volcanoes for CO2 Hydrogenation to C1‐2 Oxygenates Using Data‐Efficient Machine Learning
Source: Adv Sci (Weinh). 2026 Jun 16:e75932. Online ahead of print. doi: 10.1002/advs.75932 (PMC13336856; doi:10.1002/advs.75932)
Supplement: Supplementary file 3 — Supporting File 3: advs75932‐sup‐0003‐SI7.zip. [file ADVS-9999-e75932-s003.zip › SI/Intermediates/Ni/13/struct.xyz]

81
Properties=species:S:1:pos:R:3 pbc="F F F"
Ni      -5.10170813      -1.70346322      -0.00282569
Ni      -5.09824455       0.00570733      -1.70746361
Ni      -5.10097211       0.00441919       1.70598623
Ni      -5.09759471       1.71027674      -0.00205078
Ni      -1.71494304      -5.09805921      -0.00387630
Ni      -3.46412040      -1.77322511      -1.77690208
Ni      -1.77937307      -3.46274870      -1.77849412
Ni      -1.77216572      -1.77400560      -3.46380313
Ni      -3.42838410      -3.42295903      -0.00551575
Ni      -3.47145079      -1.77084319       1.77129660
Ni      -1.78363154      -3.46065413       1.77013009
Ni      -1.72727171      -1.72453605      -0.00033728
Ni      -1.78220593      -1.77200646       3.45897693
Ni      -1.70022724       0.00339808      -5.09854561
Ni      -3.42011207       0.00281665      -3.42378383
Ni      -3.45828218       1.77687824      -1.77365548
Ni      -1.71861066      -0.00127648      -1.71966020
Ni      -1.76631994       1.77506648      -3.46066373
Ni      -3.47289228       0.00463472      -0.00272733
Ni      -3.46274451       1.77790018       1.77591535
Ni      -1.72611357       0.00031992       1.72423777
Ni      -1.71826480       1.72199932       0.00359327
Ni      -3.42602897       0.00530478       3.42320144
Ni      -1.71195647       0.00151722       5.09740201
Ni      -1.77695554       1.77763446       3.46389757
Ni      -1.76610127       3.46410910      -1.77130824
Ni      -3.41938856       3.42705143       0.00126549
Ni      -1.77080133       3.46484899       1.77726399
Ni      -1.69893773       5.10134767       0.00126905
Ni      -0.00592335      -5.09965127      -1.70740888
Ni      -0.01015864      -5.10093796       1.70406423
Ni       1.69839939      -5.10134767       0.00130979
Ni       0.00438343      -1.70685415      -5.09827485
Ni      -0.00269309      -3.42530496      -3.42214921
Ni       0.00076220      -1.72601640      -1.72214869
Ni       1.77008531      -3.46387736      -1.77439696
Ni       1.77491242      -1.77497920      -3.46375931
Ni       0.00487075      -3.47110635       0.00986251
Ni       0.00101278      -1.72869203       1.72615067
Ni       1.80308942      -3.52676221       1.81487827
Ni       1.72605876      -1.73188941       0.00943810
Ni      -0.03839065      -3.42774868       3.42186659
Ni      -0.00848390      -1.70906001       5.09633775
Ni       1.80325245      -1.81970261       3.52101900
Ni       0.00806097       1.70580696      -5.09615863
Ni       1.71605591      -0.00127120      -5.09474737
Ni       0.00290396       0.00161344      -3.47028985
Ni       0.00773970       1.71984083      -1.71710199
Ni       1.72830088      -0.00365056      -1.71967293
Ni       1.78325062       1.77229229      -3.45834706
Ni       0.00605663      -0.00656326       0.00688715
Ni       0.00196594       1.72248648       1.72659404
Ni       1.72625619      -0.01123116       1.72941469
Ni       1.72920488       1.72095680       0.00470078
Ni       0.00629253      -0.01221904       3.46939046
Ni      -0.00319298       1.70521206       5.09854561
Ni       1.70031580      -0.00613469       5.09758501
Ni       1.77162121       1.77184309       3.46335805
Ni       0.00992123       3.42367758      -3.41857839
Ni       0.00893530       5.10044586      -1.70069466
Ni       1.78397760       3.46088234      -1.76957356
Ni       0.00397450       3.47230010       0.00137034
Ni       0.00631686       5.10014871       1.70997278
Ni       1.77661082       3.46359929       1.77717375
Ni       1.71753920       5.09657300       0.00487715
Ni      -0.00056395       3.42236741       3.42601051
Ni       3.46099617      -1.77863544      -1.77127911
Ni       3.41779722      -3.43200276      -0.02067456
Ni       3.51980586      -1.83059209       1.82496402
Ni       5.09247788      -1.71718923       0.00892628
Ni       3.43084894      -0.00163136      -3.41578152
Ni       3.46988121       1.77143864      -1.77021111
Ni       5.10169598      -0.00779663      -1.69722479
Ni       3.46932368      -0.01866361       0.01732833
Ni       3.46196061       1.76951145       1.77849246
Ni       5.09288720      -0.01274562       1.71400805
Ni       5.10170813       1.69664166       0.00809697
Ni       3.41806809       0.01617578       3.42685392
Ni       3.43203443       3.41718838       0.00368840
C        3.13968004      -3.17193188       3.16679640
O        3.81580454      -3.87498371       3.85419524
