# Supplementary material for: Construction of Sabatier Volcanoes for CO2 Hydrogenation to C1‐2 Oxygenates Using Data‐Efficient Machine Learning
Source: Adv Sci (Weinh). 2026 Jun 16:e75932. Online ahead of print. doi: 10.1002/advs.75932 (PMC13336856; doi:10.1002/advs.75932)
Supplement: Supplementary file 3 — Supporting File 3: advs75932‐sup‐0003‐SI7.zip. [file ADVS-9999-e75932-s003.zip › SI/Intermediates/Ni/15/struct.xyz]

82
Properties=species:S:1:pos:R:3 pbc="F F F"
Ni      -5.09609988      -1.70332626       0.00207919
Ni      -5.10276280       0.02238169      -1.68596694
Ni      -5.08945469      -0.01579063       1.72979920
Ni      -5.09804003       1.70539430       0.03762819
Ni      -1.71282312      -5.08875914      -0.06549839
Ni      -3.46207874      -1.74597876      -1.77762240
Ni      -1.77068949      -3.42741769      -1.80422942
Ni      -1.77606098      -1.72286034      -3.47427911
Ni      -3.42114673      -3.41634542      -0.03101586
Ni      -3.45472029      -1.78492231       1.76372524
Ni      -1.76533753      -3.47600422       1.73575273
Ni      -1.71125820      -1.72347594      -0.00556547
Ni      -1.75386189      -1.80233716       3.44435151
Ni      -1.71866574       0.06943073      -5.09069259
Ni      -3.42798194       0.04405952      -3.40476483
Ni      -3.46279764       1.79468291      -1.73277482
Ni      -1.71588008       0.01913363      -1.70498906
Ni      -1.77930592       1.81738711      -3.42702371
Ni      -3.46622747       0.00514850       0.01422897
Ni      -3.45357546       1.75639104       1.80645576
Ni      -1.70537099      -0.01658598       1.73054567
Ni      -1.71719544       1.72610743       0.03027659
Ni      -3.39934327      -0.03137814       3.43704346
Ni      -1.67559049      -0.05039526       5.10473451
Ni      -1.76139546       1.74659478       3.48944869
Ni      -1.77987540       3.48900019      -1.72177239
Ni      -3.42894538       3.42992979       0.05412473
Ni      -1.76966322       3.45074142       1.81893845
Ni      -1.71342320       5.11265396       0.06553022
Ni      -0.00840685      -5.06693028      -1.78018404
Ni      -0.02005267      -5.13445761       1.62898062
Ni       1.69887444      -5.11170568      -0.10024218
Ni      -0.00851681      -1.63521167      -5.11847726
Ni      -0.00990208      -3.37233497      -3.46629712
Ni       0.00574093      -1.70104861      -1.73439048
Ni       1.76956165      -3.42885678      -1.82250975
Ni       1.76358357      -1.71627415      -3.48927155
Ni       0.03964469      -3.47043594      -0.00707182
Ni       0.03776675      -1.75257862       1.71976320
Ni       1.83317769      -3.60842977       1.77281481
Ni       1.74450051      -1.72987918       0.00249223
Ni      -0.01119757      -3.45641185       3.37993369
Ni       0.04351770      -1.75803747       5.05860207
Ni       1.87211208      -1.83733678       3.50011722
Ni      -0.01625301       1.77345480      -5.07547191
Ni       1.69862540       0.07338988      -5.09930749
Ni      -0.00738036       0.05193429      -3.46638954
Ni      -0.00173747       1.74860733      -1.69568699
Ni       1.72052963       0.02796487      -1.71689604
Ni       1.76333996       1.82527496      -3.44276342
Ni       0.01398822      -0.00290020       0.01268243
Ni       0.00758516       1.71748896       1.74551720
Ni       1.73515882      -0.01660763       1.72167055
Ni       1.72444406       1.74083885       0.01674683
Ni       0.02818657      -0.03614034       3.46729326
Ni       0.01498486       1.67017947       5.11847726
Ni       1.72192257      -0.02994045       5.08927883
Ni       1.77614672       1.76385549       3.47191815
Ni      -0.01397296       3.47335728      -3.38370206
Ni      -0.01461921       5.13445761      -1.64884453
Ni       1.76321086       3.49801127      -1.73747106
Ni      -0.00764878       3.48710037       0.03659661
Ni      -0.00388561       5.09906027       1.76715632
Ni       1.76701736       3.46944832       1.79928833
Ni       1.69672017       5.12305918       0.05062561
Ni       0.00145603       3.40502756       3.46612908
Ni       3.45723424      -1.73425575      -1.80020645
Ni       3.42629894      -3.41065063      -0.08079835
Ni       3.53814521      -1.81450773       1.82206651
Ni       5.08339994      -1.69171148      -0.01300100
Ni       3.41700242       0.05696806      -3.42033073
Ni       3.45651583       1.81541346      -1.76267528
Ni       5.09694271       0.03885319      -1.70801053
Ni       3.46912460       0.00951780       0.00366622
Ni       3.46140199       1.78639226       1.77500657
Ni       5.10276280       0.01443965       1.68657341
Ni       5.09661455       1.73909974       0.00273723
Ni       3.43245971       0.03902478       3.40770326
Ni       3.42073828       3.45206303       0.02103221
C        3.43771940      -2.98706613       3.37141363
O        3.16543881      -4.22430649       3.08452105
H        4.21745620      -2.83405554       4.13094626
