# Supplementary material for: Construction of Sabatier Volcanoes for CO2 Hydrogenation to C1‐2 Oxygenates Using Data‐Efficient Machine Learning
Source: Adv Sci (Weinh). 2026 Jun 16:e75932. Online ahead of print. doi: 10.1002/advs.75932 (PMC13336856; doi:10.1002/advs.75932)
Supplement: Supplementary file 3 — Supporting File 3: advs75932‐sup‐0003‐SI7.zip. [file ADVS-9999-e75932-s003.zip › SI/Intermediates/Ni/16/struct.xyz]

83
Properties=species:S:1:pos:R:3 pbc="F F F"
Ni      -5.12018344      -1.65761927       0.09028171
Ni      -5.14103270       0.07784606      -1.58142535
Ni      -5.06150288       0.01733548       1.83108024
Ni      -5.08459257       1.75136147       0.15544651
Ni      -1.76030427      -5.08015808      -0.05124556
Ni      -3.52095015      -1.71292946      -1.71937252
Ni      -1.85144326      -3.41603200      -1.79382813
Ni      -1.87656416      -1.69944105      -3.44949693
Ni      -3.46058034      -3.39236590       0.01846469
Ni      -3.44942730      -1.77035050       1.82193920
Ni      -1.77516234      -3.47409123       1.74920021
Ni      -1.73697332      -1.71278228       0.01659329
Ni      -1.71760128      -1.81727204       3.46629409
Ni      -1.83122583       0.10594314      -5.05578934
Ni      -3.50614392       0.09100689      -3.33572740
Ni      -3.48915227       1.83538683      -1.65288088
Ni      -1.76233776       0.04221065      -1.67453966
Ni      -1.84318730       1.85050990      -3.38186825
Ni      -3.47161595       0.03176024       0.08434949
Ni      -3.40071838       1.76856465       1.89299918
Ni      -1.67812771      -0.02214416       1.76865906
Ni      -1.70373393       1.73330412       0.07831304
Ni      -3.34352551      -0.02947795       3.50746673
Ni      -1.58654705      -0.07936423       5.13628491
Ni      -1.67348921       1.72554229       3.53945242
Ni      -1.78589829       3.50896317      -1.66173715
Ni      -3.39167817       3.45072376       0.14918217
Ni      -1.69996251       3.44411165       1.88477142
Ni      -1.65923513       5.11557554       0.14034182
Ni      -0.08516604      -5.06810530      -1.78553912
Ni      -0.01658246      -5.12869963       1.60500299
Ni       1.66638389      -5.09574709      -0.11142299
Ni      -0.14172463      -1.62025826      -5.12429224
Ni      -0.11859663      -3.36766329      -3.47861175
Ni      -0.05873488      -1.69656733      -1.75028011
Ni       1.69686826      -3.44537656      -1.87522292
Ni       1.66994019      -1.72829694      -3.53759229
Ni      -0.01776733      -3.46969565      -0.04246817
Ni       0.04561873      -1.76668066       1.70130497
Ni       1.86782173      -3.59894842       1.75707853
Ni       1.70495912      -1.74473820      -0.06780185
Ni      -0.00918000      -3.48494260       3.35763068
Ni       0.09694486      -1.79567702       5.06270024
Ni       1.92407349      -1.95146420       3.46543266
Ni      -0.11215957       1.79790489      -5.06159124
Ni       1.57848526       0.07417891      -5.13628491
Ni      -0.09133266       0.06141497      -3.46909379
Ni      -0.02680814       1.75284261      -1.68862261
Ni       1.67695705       0.01743844      -1.77097197
Ni       1.70232670       1.82402490      -3.47240287
Ni       0.00609114      -0.00716293       0.00646151
Ni       0.05883059       1.68761946       1.75828224
Ni       1.76397607      -0.05209720       1.68679838
Ni       1.73627612       1.71466310      -0.01235597
Ni       0.09889083      -0.08574780       3.46644432
Ni       0.14552259       1.59699257       5.12916360
Ni       1.83547167      -0.13519128       5.03678684
Ni       1.87432773       1.68901341       3.45118167
Ni      -0.05293149       3.48884863      -3.35854058
Ni       0.00230811       5.12869963      -1.60761742
Ni       1.76089972       3.48108119      -1.75330224
Ni       0.02669237       3.47117277       0.06625756
Ni       0.08890142       5.06181377       1.80785494
Ni       1.84870364       3.41422040       1.79672790
Ni       1.75269038       5.08089788       0.05722548
Ni       0.11143753       3.35244103       3.49214891
Ni       3.39924602      -1.77223520      -1.89280391
Ni       3.39235873      -3.44204242      -0.14779880
Ni       3.48980266      -1.80748462       1.62831278
Ni       5.08401692      -1.74396115      -0.16125576
Ni       3.33658744       0.03501837      -3.50571764
Ni       3.43531576       1.78038725      -1.83139284
Ni       5.05544518      -0.01167298      -1.83566616
Ni       3.46078588      -0.02175799      -0.09408118
Ni       3.52012542       1.71116111       1.72235434
Ni       5.14103270      -0.06985766       1.57515875
Ni       5.11344893       1.66379486      -0.09776809
Ni       3.50732296      -0.09276133       3.32972309
Ni       3.45343512       3.39066232      -0.02340672
C        2.79900419      -3.64897034       3.42347408
O        2.38005556      -4.60331418       4.35747947
H        3.90327513      -3.63223213       3.37281104
H        3.15870102      -5.03720224       4.74465885
