# Supplementary material for: Construction of Sabatier Volcanoes for CO2 Hydrogenation to C1‐2 Oxygenates Using Data‐Efficient Machine Learning
Source: Adv Sci (Weinh). 2026 Jun 16:e75932. Online ahead of print. doi: 10.1002/advs.75932 (PMC13336856; doi:10.1002/advs.75932)
Supplement: Supplementary file 3 — Supporting File 3: advs75932‐sup‐0003‐SI7.zip. [file ADVS-9999-e75932-s003.zip › SI/Intermediates/Ni/17/struct.xyz]

81
Properties=species:S:1:pos:R:3 pbc="F F F"
Ni      -5.00397096      -1.95841010       0.13359278
Ni      -5.12103937      -0.28542245      -1.60433546
Ni      -5.05736995      -0.22035078       1.80841323
Ni      -5.17432197       1.44927946       0.06764937
Ni      -1.44998431      -5.17603257       0.12788908
Ni      -3.39810525      -1.97674465      -1.66973268
Ni      -1.63404917      -3.57975041      -1.67787860
Ni      -1.74233619      -1.92821905      -3.39195512
Ni      -3.24290744      -3.58818031       0.12702829
Ni      -3.33768288      -1.90394322       1.87463531
Ni      -1.56495266      -3.50781655       1.87712122
Ni      -1.62722026      -1.80897564       0.07375842
Ni      -1.61648388      -1.78995707       3.52948915
Ni      -1.79559489      -0.18635102      -5.06655138
Ni      -3.47763605      -0.24021998      -3.35489672
Ni      -3.56963917       1.55858959      -1.73325444
Ni      -1.74152667      -0.12532454      -1.68094064
Ni      -1.91635336       1.60842012      -3.45513468
Ni      -3.46321433      -0.17217922       0.06827950
Ni      -3.50878156       1.63227162       1.80782848
Ni      -1.68170714      -0.05594893       1.76202148
Ni      -1.79492457       1.62740844       0.00756537
Ni      -3.35078728      -0.09501736       3.49340812
Ni      -1.60845301       0.02010893       5.13301898
Ni      -1.79764545       1.75904865       3.46295382
Ni      -1.96902497       3.32833916      -1.79757506
Ni      -3.58483729       3.24700610       0.00530374
Ni      -1.90483968       3.40370132       1.74099467
Ni      -1.95512029       5.00859738      -0.06422703
Ni       0.22315068      -5.12673941      -1.60968414
Ni       0.28259613      -5.05088468       1.79725658
Ni       1.95566983      -4.99996849       0.05674178
Ni      -0.00613217      -1.80826317      -5.06642336
Ni       0.10457947      -3.48955513      -3.35633867
Ni       0.06304972      -1.75928404      -1.68691450
Ni       1.91598033      -3.40318113      -1.74586473
Ni       1.79521598      -1.75095965      -3.46840119
Ni       0.18121997      -3.46458263       0.07127725
Ni       0.14166184      -1.69760342       1.76998420
Ni       2.04208583      -3.42752124       1.85942393
Ni       1.82561699      -1.64731465       0.01610170
Ni       0.20665655      -3.35767226       3.49553685
Ni       0.17747173      -1.59560185       5.12402899
Ni       1.98797977      -1.66369532       3.55900893
Ni      -0.18060613       1.60143572      -5.13153029
Ni       1.61158584      -0.01771846      -5.13301898
Ni      -0.06346238      -0.06977831      -3.47152485
Ni      -0.10934690       1.67878751      -1.74869483
Ni       1.69550317       0.04547430      -1.75562479
Ni       1.61891287       1.78804487      -3.53108818
Ni       0.01742245      -0.01126165       0.01275032
Ni      -0.04369619       1.75306484       1.69485398
Ni       1.77212148       0.10409063       1.70239416
Ni       1.64215755       1.80349014      -0.06276411
Ni       0.07391393       0.06635828       3.47054660
Ni       0.01010666       1.80831207       5.06736327
Ni       1.79741077       0.19298440       5.05782224
Ni       1.75314372       1.93183884       3.39291740
Ni      -0.23173753       3.34981476      -3.48554152
Ni      -0.28532105       5.05950921      -1.80085328
Ni       1.56687983       3.50960934      -1.87319114
Ni      -0.17074642       3.46639268      -0.06720112
Ni      -0.21702263       5.12536457       1.61073281
Ni       1.63274402       3.58406199       1.66973697
Ni       1.45475077       5.17603257      -0.12957515
Ni      -0.10813797       3.48522001       3.36019752
Ni       3.51557938      -1.63566720      -1.81101023
Ni       3.60056928      -3.25508859      -0.03595119
Ni       3.68525714      -1.60940819       1.79065499
Ni       5.17432197      -1.44308816      -0.07670857
Ni       3.35820686       0.10645993      -3.49038472
Ni       3.33720208       1.91367370      -1.88359702
Ni       5.06368383       0.22210488      -1.81199244
Ni       3.46960393       0.16975202      -0.06629522
Ni       3.40477820       1.98119803       1.67137897
Ni       5.12143287       0.29579541       1.59698315
Ni       5.01066213       1.96204107      -0.13957481
Ni       3.49251013       0.27290155       3.36020190
Ni       3.25231333       3.58676950      -0.14004386
C        3.29219718      -2.85801111       3.07434943
H        3.97164386      -3.44729502       3.69292486
