# Supplementary material for: Construction of Sabatier Volcanoes for CO2 Hydrogenation to C1‐2 Oxygenates Using Data‐Efficient Machine Learning
Source: Adv Sci (Weinh). 2026 Jun 16:e75932. Online ahead of print. doi: 10.1002/advs.75932 (PMC13336856; doi:10.1002/advs.75932)
Supplement: Supplementary file 3 — Supporting File 3: advs75932‐sup‐0003‐SI7.zip. [file ADVS-9999-e75932-s003.zip › SI/Intermediates/Ni/18/struct.xyz]

84
Properties=species:S:1:pos:R:3 pbc="F F F"
Ni      -5.20912656      -2.00177342      -0.07910408
Ni      -5.22649205      -0.43276241      -1.91417500
Ni      -5.38268778      -0.17011512       1.48673263
Ni      -5.39558194       1.39506893      -0.35024361
Ni      -1.62854198      -5.17358720       0.33826477
Ni      -3.49573556      -2.11223584      -1.77449329
Ni      -1.71923948      -3.68795665      -1.56464923
Ni      -1.72743378      -2.14365972      -3.38135527
Ni      -3.44092912      -3.61423131       0.12948715
Ni      -3.65949948      -1.83697240       1.76214437
Ni      -1.88035214      -3.41156966       1.97089583
Ni      -1.83966313      -1.82242917       0.06306590
Ni      -2.05515145      -1.59841375       3.51353382
Ni      -1.68244596      -0.49680045      -5.14986976
Ni      -3.47166031      -0.46990561      -3.55387914
Ni      -3.68682195       1.42254293      -2.05658364
Ni      -1.85284249      -0.24426402      -1.79032269
Ni      -1.92367434       1.39010982      -3.66546427
Ni      -3.68102000      -0.20710013      -0.14874264
Ni      -3.85076351       1.69887306       1.47970416
Ni      -2.01669771       0.02713134       1.63812212
Ni      -2.02798249       1.60877559      -0.21546404
Ni      -3.79067345       0.06463888       3.26331349
Ni      -2.16206576       0.29609615       5.00559773
Ni      -2.24689113       1.93239535       3.23244164
Ni      -2.09558102       3.20282527      -2.12078462
Ni      -3.81743232       3.20283144      -0.41526753
Ni      -2.25692048       3.47749224       1.41349131
Ni      -2.19315933       4.97134689      -0.48007743
Ni       0.13391725      -5.20223682      -1.31133860
Ni      -0.01773137      -4.93723474       2.12107109
Ni       1.72696476      -5.00970864       0.45165307
Ni       0.10997322      -2.09882632      -4.94683542
Ni       0.13200744      -3.67456850      -3.14181953
Ni      -0.03569115      -1.85954534      -1.57494325
Ni       1.83528530      -3.48169114      -1.41329140
Ni       1.81057591      -1.93967813      -3.24263029
Ni      -0.00671301      -3.45779466       0.29325694
Ni      -0.19514520      -1.59141833       1.84792367
Ni       1.70116589      -3.24744642       2.15216102
Ni       1.61422800      -1.63427689       0.22265143
Ni      -0.19780872      -3.13110123       3.68689480
Ni      -0.36664205      -1.29754954       5.21667196
Ni       1.46088275      -1.37044838       3.66376910
Ni      -0.07819987       1.30047288      -5.21667196
Ni       1.71324703      -0.30064568      -5.01801301
Ni      -0.05367988      -0.27554794      -3.45663508
Ni      -0.22654193       1.57468289      -1.85688641
Ni       1.58961092      -0.04530521      -1.64254110
Ni       1.61499357       1.59511442      -3.52073726
Ni      -0.21239011      -0.00771926      -0.00260068
Ni      -0.39085117       1.84998760       1.57214007
Ni       1.42694546       0.22602617       1.78105274
Ni       1.41193885       1.80916446      -0.07203879
Ni      -0.38596220       0.27431876       3.44464552
Ni      -0.54617617       2.09082319       4.94136390
Ni       1.24742769       0.49717580       5.15110267
Ni       1.29564682       2.13510833       3.37767330
Ni      -0.24711925       3.13661647      -3.68508101
Ni      -0.41610034       4.94183215      -2.10881606
Ni       1.44927693       3.41131681      -1.97808887
Ni      -0.40335929       3.45258614      -0.28603016
Ni      -0.56895380       5.20223682       1.29100206
Ni       1.28530965       3.68348794       1.56052070
Ni       1.21481587       5.16639349      -0.33997377
Ni      -0.56032064       3.66726668       3.13286688
Ni       3.41768283      -1.70599933      -1.48637451
Ni       3.44486656      -3.25384753       0.37192721
Ni       3.31218091      -1.49964976       2.10249160
Ni       4.98839381      -1.34347218       0.30735874
Ni       3.34797095      -0.07231738      -3.28622968
Ni       3.21824201       1.82936540      -1.77290918
Ni       4.93619561       0.17136446      -1.52329844
Ni       3.23873255       0.18010453       0.16131056
Ni       3.05697018       2.09687765       1.76915443
Ni       4.78169709       0.40912048       1.92592804
Ni       4.77496861       1.96763284       0.07722505
Ni       3.02867360       0.45578375       3.54850121
Ni       3.01908058       3.59417662      -0.13431882
C        3.66941227      -3.30338101       2.91924951
O        4.57647723      -4.08850022       2.04934019
H        2.98200154      -4.06971767       3.36611839
H        5.39558194      -3.55767040       1.96787239
H        4.22634048      -2.87487798       3.75347551
