# Supplementary material for: Construction of Sabatier Volcanoes for CO2 Hydrogenation to C1‐2 Oxygenates Using Data‐Efficient Machine Learning
Source: Adv Sci (Weinh). 2026 Jun 16:e75932. Online ahead of print. doi: 10.1002/advs.75932 (PMC13336856; doi:10.1002/advs.75932)
Supplement: Supplementary file 3 — Supporting File 3: advs75932‐sup‐0003‐SI7.zip. [file ADVS-9999-e75932-s003.zip › SI/Intermediates/Ni/19/struct.xyz]

82
Properties=species:S:1:pos:R:3 pbc="F F F"
Ni      -4.99253999      -1.99466361      -0.05536545
Ni      -5.01270459      -0.42160751      -1.88393014
Ni      -5.15711780      -0.17113734       1.51762928
Ni      -5.17690240       1.40231905      -0.31453641
Ni      -1.42451532      -5.17246179       0.32543703
Ni      -3.27714592      -2.09744912      -1.75216181
Ni      -1.50215118      -3.67797767      -1.56337543
Ni      -1.52268906      -2.12847418      -3.37573163
Ni      -3.22743032      -3.61054085       0.13475297
Ni      -3.43520237      -1.83547241       1.77404631
Ni      -1.65888649      -3.41888308       1.97282525
Ni      -1.61550455      -1.82243564       0.08149896
Ni      -1.82320683      -1.60870084       3.52376179
Ni      -1.48836854      -0.47906576      -5.14091382
Ni      -3.26783023      -0.45789577      -3.53153109
Ni      -3.46781908       1.42660183      -2.02229539
Ni      -1.63612595      -0.23746630      -1.76861589
Ni      -1.71578046       1.39969908      -3.64240161
Ni      -3.45817498      -0.20169912      -0.12241049
Ni      -3.62026083       1.69217046       1.50612321
Ni      -1.78244597       0.02110310       1.66466643
Ni      -1.80162537       1.60618209      -0.18727771
Ni      -3.55623985       0.06075568       3.29178789
Ni      -1.91687179       0.28214667       5.02303947
Ni      -2.01244475       1.92399131       3.25354630
Ni      -1.87749511       3.20694571      -2.09058069
Ni      -3.59660646       3.20659094      -0.38504334
Ni      -2.02516203       3.47160910       1.43823415
Ni      -1.97514357       4.97588649      -0.45181579
Ni       0.34714218      -5.20268352      -1.31186245
Ni       0.18613746      -4.96548335       2.09055486
Ni       1.97816613      -4.99601065       0.43572407
Ni       0.30578758      -2.08292516      -4.95024561
Ni       0.32762743      -3.66965478      -3.14776070
Ni       0.17497732      -1.85311593      -1.57459063
Ni       2.03655254      -3.48088599      -1.43805028
Ni       2.00542117      -1.92672314      -3.25212619
Ni       0.21909354      -3.46128252       0.29990039
Ni       0.04666279      -1.60242862       1.87039996
Ni       1.92764508      -3.30679284       2.14832958
Ni       1.82940863      -1.63315685       0.22042677
Ni       0.00172626      -3.15943389       3.68459018
Ni      -0.12032977      -1.31401155       5.20956557
Ni       1.77050460      -1.45059801       3.74698615
Ni       0.11957628       1.31548486      -5.20956557
Ni       1.91689362      -0.28735463      -5.01689770
Ni       0.14647709      -0.26237855      -3.45496746
Ni      -0.01520707       1.57777826      -1.83910265
Ni       1.79829175      -0.03897271      -1.64605185
Ni       1.81609119       1.60183861      -3.51800028
Ni       0.01428888      -0.01455987       0.01588318
Ni      -0.15678987       1.83596035       1.59345156
Ni       1.66318461       0.20392371       1.79846618
Ni       1.63143377       1.80498613      -0.06071952
Ni      -0.13340994       0.25039190       3.46533704
Ni      -0.30220819       2.07572188       4.95502432
Ni       1.49241892       0.48271223       5.14389877
Ni       1.53073763       2.12671778       3.38008292
Ni      -0.04255041       3.15022045      -3.67021523
Ni      -0.20302989       4.94735420      -2.08525765
Ni       1.65686445       3.40992686      -1.96360555
Ni      -0.18593460       3.45233060      -0.26435449
Ni      -0.34519337       5.20268352       1.31308509
Ni       1.50575358       3.68130241       1.56481986
Ni       1.43121870       5.17132390      -0.32529024
Ni      -0.33059126       3.66021203       3.15339931
Ni       3.62669046      -1.70183045      -1.51017269
Ni       3.61437545      -3.22068199       0.35188983
Ni       3.55922077      -1.48136786       2.08146564
Ni       5.17690240      -1.40321223       0.31504236
Ni       3.56121086      -0.06008222      -3.28512640
Ni       3.43512994       1.83123357      -1.78058157
Ni       5.16123995       0.16222960      -1.51713757
Ni       3.46572549       0.18908134       0.13671308
Ni       3.28315429       2.09518257       1.76045420
Ni       5.01386573       0.42127013       1.88786524
Ni       4.99829403       1.98319850       0.05799429
Ni       3.27588172       0.48443246       3.53967339
Ni       3.23412208       3.59611281      -0.13835456
C        3.19951420      -2.68256283       3.51600892
H        3.03005174      -3.82811820       3.40802522
H        3.97718019      -2.62486409       4.27734233
