# Supplementary material for: Construction of Sabatier Volcanoes for CO2 Hydrogenation to C1‐2 Oxygenates Using Data‐Efficient Machine Learning
Source: Adv Sci (Weinh). 2026 Jun 16:e75932. Online ahead of print. doi: 10.1002/advs.75932 (PMC13336856; doi:10.1002/advs.75932)
Supplement: Supplementary file 3 — Supporting File 3: advs75932‐sup‐0003‐SI7.zip. [file ADVS-9999-e75932-s003.zip › SI/Intermediates/Ni/2/struct.xyz]

82
Properties=species:S:1:pos:R:3 pbc="F F F"
Ni      -5.09842587      -1.70735346       0.00210720
Ni      -5.09993583      -0.00023693      -1.70367529
Ni      -5.09830926      -0.00099768       1.70837690
Ni      -5.09914540       1.70626420       0.00285409
Ni      -1.70611756      -5.10079703       0.00051202
Ni      -3.46639035      -1.77870681      -1.77752451
Ni      -1.77894705      -3.46650570      -1.77852083
Ni      -1.77970608      -1.77799012      -3.46558911
Ni      -3.42311874      -3.42461102       0.00129077
Ni      -3.46382825      -1.77929555       1.77993926
Ni      -1.77618249      -3.46710543       1.77802432
Ni      -1.72503754      -1.72426111      -0.00003743
Ni      -1.77447663      -1.77994657       3.46505693
Ni      -1.70869356       0.00083564      -5.09816273
Ni      -3.42546382       0.00057419      -3.42186564
Ni      -3.46708572       1.77940487      -1.77707742
Ni      -1.72619112       0.00123825      -1.72410555
Ni      -1.77990150       1.77978960      -3.46516904
Ni      -3.47385808      -0.00004711       0.00139032
Ni      -3.46504595       1.77806095       1.78086728
Ni      -1.72383899       0.00025703       1.72401254
Ni      -1.72568289       1.72575617       0.00085893
Ni      -3.42154536      -0.00158795       3.42406504
Ni      -1.70378619      -0.00208963       5.09892099
Ni      -1.77616741       1.77726630       3.46679784
Ni      -1.77955364       3.46729617      -1.77705317
Ni      -3.42441689       3.42423341       0.00267218
Ni      -1.77780534       3.46607286       1.78049583
Ni      -1.70743035       5.09997514       0.00247237
Ni       0.00023568      -5.10067451      -1.70623998
Ni       0.00277056      -5.10123680       1.70568289
Ni       1.70756962      -5.10006825       0.00054103
Ni      -0.00155473      -1.70575986      -5.09864427
Ni      -0.00058713      -3.42367473      -3.42290138
Ni      -0.00215485      -1.72300240      -1.72564260
Ni       1.77748193      -3.46544140      -1.77808792
Ni       1.77696182      -1.77721172      -3.46561513
Ni      -0.00173839      -3.47375542      -0.00270615
Ni      -0.00024505      -1.72300866       1.72182476
Ni       1.77230459      -3.46067087       1.76905448
Ni       1.72147034      -1.72143294      -0.00517105
Ni       0.00430220      -3.42584494       3.42093160
Ni       0.00341367      -1.70934894       5.09775097
Ni       1.77883728      -1.77864794       3.46099582
Ni      -0.00165216       1.70822510      -5.09828572
Ni       1.70534077       0.00123537      -5.09892099
Ni      -0.00153206       0.00141826      -3.47395936
Ni      -0.00149845       1.72613327      -1.72406434
Ni       1.72281173       0.00247850      -1.72580096
Ni       1.77713634       1.78011945      -3.46589999
Ni      -0.00163924       0.00178809      -0.00166492
Ni      -0.00024601       1.72451087       1.72365759
Ni       1.72291609       0.00120623       1.72129898
Ni       1.72389118       1.72580701      -0.00061128
Ni       0.00181756      -0.00127878       3.47323033
Ni       0.00282298       1.70435233       5.09887260
Ni       1.71058132      -0.00244561       5.09740897
Ni       1.77956158       1.77595228       3.46468886
Ni      -0.00134389       3.42578117      -3.42189549
Ni      -0.00073566       5.10123680      -1.70388392
Ni       1.77760580       3.46737667      -1.77783512
Ni      -0.00034541       3.47463597       0.00112764
Ni       0.00053199       5.10026504       1.70750919
Ni       1.77866742       3.46506777       1.77938631
Ni       1.70695058       5.09983499       0.00170788
Ni       0.00164783       3.42323414       3.42360726
Ni       3.46480156      -1.77743761      -1.77827655
Ni       3.42407402      -3.42355976      -0.00024067
Ni       3.45901188      -1.77061444       1.76700677
Ni       5.09967601      -1.70580361      -0.00014451
Ni       3.42300505       0.00084419      -3.42339127
Ni       3.46574252       1.78025787      -1.77936647
Ni       5.09944929       0.00064126      -1.70715267
Ni       3.47284739       0.00293216      -0.00374785
Ni       3.46638535       1.77764397       1.77764838
Ni       5.09967636      -0.00167796       1.70537221
Ni       5.09993583       1.70657604      -0.00008370
Ni       3.42542409      -0.00335080       3.42022170
Ni       3.42404777       3.42415151       0.00085119
C        4.36392415      -4.13833308       4.11872720
O        4.91708782      -4.57534260       3.17222679
O        3.82862147      -3.71805290       5.06801607
