# Supplementary material for: Construction of Sabatier Volcanoes for CO2 Hydrogenation to C1‐2 Oxygenates Using Data‐Efficient Machine Learning
Source: Adv Sci (Weinh). 2026 Jun 16:e75932. Online ahead of print. doi: 10.1002/advs.75932 (PMC13336856; doi:10.1002/advs.75932)
Supplement: Supplementary file 3 — Supporting File 3: advs75932‐sup‐0003‐SI7.zip. [file ADVS-9999-e75932-s003.zip › SI/Intermediates/Ni/20/struct.xyz]

84
Properties=species:S:1:pos:R:3 pbc="F F F"
Ni      -5.07650453      -1.80919605       0.02032953
Ni      -5.10696959      -0.12080834      -1.70116088
Ni      -5.10799709      -0.07767648       1.70706894
Ni      -5.13717088       1.60408586      -0.02209027
Ni      -1.62022971      -5.13359895       0.05396913
Ni      -3.43557897      -1.86560752      -1.74912014
Ni      -1.71376108      -3.51823541      -1.73233785
Ni      -1.74789974      -1.85501623      -3.44242684
Ni      -3.36641563      -3.49435123       0.03517969
Ni      -3.44063103      -1.81430249       1.78885150
Ni      -1.72327255      -3.47330649       1.80740414
Ni      -1.69182138      -1.76450978       0.02292392
Ni      -1.75564171      -1.75695015       3.47945139
Ni      -1.71906024      -0.10081110      -5.10058031
Ni      -3.43363817      -0.11262298      -3.42133570
Ni      -3.49913096       1.67627551      -1.79159091
Ni      -1.72407114      -0.06673609      -1.71865653
Ni      -1.81334846       1.68528318      -3.48268099
Ni      -3.47563692      -0.07064750      -0.00105823
Ni      -3.49946505       1.72443501       1.74502223
Ni      -1.72312494      -0.01691387       1.72295616
Ni      -1.75518045       1.68032160      -0.02012823
Ni      -3.43030214      -0.01523857       3.42106104
Ni      -1.71790089       0.04188495       5.09214173
Ni      -1.81054710       1.78358856       3.42812538
Ni      -1.84349441       3.39608979      -1.81849070
Ni      -3.49462939       3.35569588      -0.04830883
Ni      -1.84188374       3.44928141       1.71982267
Ni      -1.80855743       5.06398627      -0.07588583
Ni       0.08318375      -5.12163401      -1.65899892
Ni       0.06752774      -5.08828991       1.76139638
Ni       1.79037694      -5.07974379       0.02802304
Ni       0.01734389      -1.77577567      -5.08863189
Ni       0.04846499      -3.47145174      -3.39111462
Ni       0.02933744      -1.75391975      -1.70309580
Ni       1.82539534      -3.45251546      -1.75295445
Ni       1.79060710      -1.78139174      -3.45767075
Ni       0.08995514      -3.47391311       0.06690715
Ni       0.04294330      -1.71183939       1.74992491
Ni       1.85664200      -3.50468245       1.82868341
Ni       1.76091225      -1.70218585       0.02566796
Ni       0.00536704      -3.38201725       3.46653044
Ni       0.00330929      -1.63090523       5.12659476
Ni       1.82554367      -1.70784940       3.57876530
Ni      -0.04797923       1.63199161      -5.12659476
Ni       1.69444479      -0.03461803      -5.11279363
Ni      -0.01064986      -0.04962205      -3.47566558
Ni      -0.03465706       1.68955676      -1.74538857
Ni       1.71969026       0.00323010      -1.72855526
Ni       1.72751079       1.75517182      -3.49331410
Ni       0.00402059      -0.01234762       0.00338208
Ni      -0.03346505       1.74050767       1.69817920
Ni       1.72914491       0.04140474       1.72337749
Ni       1.68813407       1.75046458      -0.02818691
Ni       0.02579231       0.01678889       3.46591116
Ni      -0.04416185       1.78322974       5.06686311
Ni       1.69593355       0.13106036       5.10134230
Ni       1.72802426       1.86684941       3.42560228
Ni      -0.07659459       3.37250346      -3.47457147
Ni      -0.10749737       5.07235188      -1.78064493
Ni       1.69668697       3.46806319      -1.82666600
Ni      -0.07324461       3.46691999      -0.05409063
Ni      -0.10405431       5.12468163       1.62961895
Ni       1.69560096       3.52678236       1.71003068
Ni       1.60320307       5.13359895      -0.08147750
Ni      -0.07703745       3.47261928       3.37110882
Ni       3.48608175      -1.72519521      -1.77619889
Ni       3.48663515      -3.36358554      -0.02649867
Ni       3.59108575      -1.69784710       1.80007456
Ni       5.13717088      -1.60076752      -0.02014619
Ni       3.41468084       0.02353783      -3.44088748
Ni       3.41502804       1.81228919      -1.80854435
Ni       5.08935888       0.08233658      -1.73118236
Ni       3.46708934       0.03777972       0.01592102
Ni       3.42053147       1.87626721       1.72896385
Ni       5.10481382       0.14995563       1.68590898
Ni       5.05818507       1.81134357      -0.04629933
Ni       3.42242360       0.17277116       3.41405195
Ni       3.35280325       3.49104574      -0.06681364
C        4.07319422      -3.83744320       4.00666840
O        3.21033912      -3.04404051       3.17765142
H        4.62278325      -4.55002671       3.37410102
H        3.46346744      -4.38265476       4.74202080
H        4.78141171      -3.17473636       4.51012795
