# Supplementary material for: Construction of Sabatier Volcanoes for CO2 Hydrogenation to C1‐2 Oxygenates Using Data‐Efficient Machine Learning
Source: Adv Sci (Weinh). 2026 Jun 16:e75932. Online ahead of print. doi: 10.1002/advs.75932 (PMC13336856; doi:10.1002/advs.75932)
Supplement: Supplementary file 3 — Supporting File 3: advs75932‐sup‐0003‐SI7.zip. [file ADVS-9999-e75932-s003.zip › SI/Intermediates/Ni/21/struct.xyz]

85
Properties=species:S:1:pos:R:3 pbc="F F F"
Ni      -5.48541568      -1.37276184      -0.20852722
Ni      -5.31254373       0.35222967      -1.88948944
Ni      -5.43908891       0.31012875       1.51924600
Ni      -5.26500212       2.03576767      -0.16029726
Ni      -2.32378060      -4.97796114      -0.13272612
Ni      -3.79295653      -1.52439904      -1.92707328
Ni      -2.22225273      -3.32000411      -1.88928265
Ni      -2.04446423      -1.61299852      -3.54857052
Ni      -3.92589092      -3.19396701      -0.17511524
Ni      -3.92638348      -1.57054453       1.62428272
Ni      -2.35322852      -3.36394617       1.66261564
Ni      -2.12140980      -1.60559114      -0.08808702
Ni      -2.30695917      -1.70015810       3.37383858
Ni      -1.79849779       0.17361851      -5.15422709
Ni      -3.57588341       0.26528897      -3.54469480
Ni      -3.56267598       2.01807567      -1.87477628
Ni      -1.94000503       0.13238406      -1.78152318
Ni      -1.81513727       1.92749403      -3.49624605
Ni      -3.75445670       0.22738690      -0.12617455
Ni      -3.69756644       1.97804032       1.67665988
Ni      -2.07522764       0.09286325       1.66041870
Ni      -1.89413825       1.82860989      -0.03463680
Ni      -3.83379192       0.18129458       3.29745724
Ni      -2.18442213       0.04616279       5.03466521
Ni      -2.08019800       1.84562874       3.42548260
Ni      -1.76986720       3.58840739      -1.78668610
Ni      -3.48206089       3.63809842      -0.07499368
Ni      -1.90283331       3.54835859       1.76212570
Ni      -1.66158684       5.19651222       0.01164678
Ni      -0.55769744      -5.07032274      -1.77695175
Ni      -0.68612604      -5.11111570       1.63338501
Ni       1.08014642      -5.19651222      -0.00693876
Ni      -0.20939120      -1.64361042      -5.11637521
Ni      -0.38312582      -3.37521629      -3.46667864
Ni      -0.32942926      -1.69990792      -1.74199703
Ni       1.32247656      -3.55240634      -1.76334703
Ni       1.49828246      -1.84728180      -3.42290694
Ni      -0.51971188      -3.46103817      -0.05809062
Ni      -0.47114727      -1.73889475       1.69744746
Ni       1.16423482      -3.59187742       1.78561480
Ni       1.33958614      -1.84602531       0.06280229
Ni      -0.64325600      -3.46162407       3.37722136
Ni      -0.59022271      -1.76555977       5.07438005
Ni       1.21798945      -1.92912100       3.50081864
Ni       0.00998937       1.76563634      -5.07028212
Ni       1.60210032      -0.04892142      -5.03199452
Ni      -0.15556531       0.04103597      -3.46666581
Ni      -0.10707642       1.73450909      -1.69006180
Ni       1.50068740      -0.09882321      -1.64813018
Ni       1.72536231       1.69767990      -3.36842114
Ni      -0.27930542      -0.00704274       0.00847048
Ni      -0.23630413       1.69420652       1.75070529
Ni       1.38688394      -0.15886907       1.79859305
Ni       1.54678720       1.59900620       0.09785091
Ni      -0.42227537      -0.03626525       3.46843281
Ni      -0.37226261       1.63678514       5.12422412
Ni       1.22358761      -0.17684047       5.15422709
Ni       1.46325997       1.62090752       3.55477181
Ni       0.05854232       3.45515251      -3.36731705
Ni       0.09910720       5.10958429      -1.62885022
Ni       1.76937725       3.36333317      -1.65667491
Ni      -0.06357588       3.46225938       0.05376317
Ni      -0.02698589       5.06683985       1.78341510
Ni       1.63811754       3.32484015       1.89199920
Ni       1.73679676       4.98131930       0.13726595
Ni      -0.19825414       3.37230843       3.47388562
Ni       3.11739820      -1.97843114      -1.67414111
Ni       2.89906167      -3.64387154       0.06370799
Ni       3.07422307      -2.10602423       1.96244304
Ni       4.69556343      -2.03082845       0.14959740
Ni       3.25070834      -0.17967307      -3.29410622
Ni       3.33839404       1.56676962      -1.61719017
Ni       4.85478437      -0.30596224      -1.51763724
Ni       3.18146035      -0.25320606       0.15606861
Ni       3.21315667       1.53247819       1.93172434
Ni       4.73928007      -0.32938906       1.88963002
Ni       4.89966275       1.37949315       0.20796318
Ni       2.99404942      -0.24493990       3.55167418
Ni       3.34080909       3.19759145       0.17464985
C        4.61788955      -3.16702132       4.48489913
O        4.10695945      -3.58821104       3.19152705
H        4.92899625      -4.04710695       5.06767778
H        5.48541568      -2.53022341       4.27747111
H        3.86098217      -2.58457761       5.03484089
H        3.28566608      -4.10784228       3.31554463
