# Supplementary material for: Construction of Sabatier Volcanoes for CO2 Hydrogenation to C1‐2 Oxygenates Using Data‐Efficient Machine Learning
Source: Adv Sci (Weinh). 2026 Jun 16:e75932. Online ahead of print. doi: 10.1002/advs.75932 (PMC13336856; doi:10.1002/advs.75932)
Supplement: Supplementary file 3 — Supporting File 3: advs75932‐sup‐0003‐SI7.zip. [file ADVS-9999-e75932-s003.zip › SI/Intermediates/Ni/23/struct.xyz]

83
Properties=species:S:1:pos:R:3 pbc="F F F"
Ni      -5.09087507      -1.75633361       0.00223363
Ni      -5.10239650      -0.04716712      -1.70062547
Ni      -5.10560561      -0.04723068       1.71082927
Ni      -5.11640592       1.65804815       0.00449278
Ni      -1.66616310      -5.11335319      -0.00271566
Ni      -3.45228482      -1.80877725      -1.77111946
Ni      -1.75056032      -3.48100906      -1.77586751
Ni      -1.76268058      -1.79400368      -3.46163354
Ni      -3.40076004      -3.45883991      -0.00030249
Ni      -3.45828824      -1.80672700       1.77525287
Ni      -1.75854440      -3.48203434       1.77258380
Ni      -1.70863433      -1.74729504       0.00455993
Ni      -1.77214608      -1.79306220       3.46318814
Ni      -1.71235907      -0.01729004      -5.09530689
Ni      -3.42753000      -0.03330508      -3.41834029
Ni      -3.48109656       1.74008072      -1.76984040
Ni      -1.72385380      -0.02285206      -1.71663829
Ni      -1.79371838       1.75468958      -3.45822288
Ni      -3.47456036      -0.03439301       0.00402626
Ni      -3.48159290       1.73895475       1.78076503
Ni      -1.72237067      -0.02315560       1.72972507
Ni      -1.73832739       1.69970600       0.00709711
Ni      -3.42897410      -0.03269423       3.42731776
Ni      -1.70839217      -0.01894184       5.09627249
Ni      -1.79383936       1.75537353       3.46594136
Ni      -1.80792620       3.44189562      -1.76936735
Ni      -3.45569949       3.38776045       0.00585368
Ni      -1.80650669       3.44252573       1.77993723
Ni      -1.75447477       5.07866068       0.00446576
Ni       0.03747257      -5.09777047      -1.70741635
Ni       0.03147125      -5.10819010       1.70267076
Ni       1.74759183      -5.09140767      -0.01379610
Ni       0.00756251      -1.70981078      -5.10184747
Ni       0.02344343      -3.42730682      -3.42654093
Ni       0.01423983      -1.73096630      -1.71860582
Ni       1.79879202      -3.44936345      -1.78771345
Ni       1.78328693      -1.75972215      -3.47183387
Ni       0.04580989      -3.47700574       0.01763982
Ni       0.02431692      -1.73519372       1.72990087
Ni       1.82845727      -3.50311633       1.79613878
Ni       1.74387487      -1.71964576       0.01027285
Ni      -0.01241108      -3.42679773       3.41869853
Ni       0.00334788      -1.71166636       5.10205954
Ni       1.81403852      -1.78895801       3.51178645
Ni      -0.02202245       1.70217671      -5.09560656
Ni       1.70174898       0.01346677      -5.10211791
Ni      -0.00479180      -0.00432453      -3.46971494
Ni      -0.01583414       1.71483179      -1.71617693
Ni       1.72325950       0.00824551      -1.71899152
Ni       1.75331882       1.78495010      -3.46247414
Ni       0.00199314      -0.01070337       0.00690392
Ni      -0.01507616       1.71354010       1.72866809
Ni       1.72864370      -0.00135672       1.73010564
Ni       1.70905699       1.73015778       0.00435072
Ni       0.01672338      -0.02443635       3.47378501
Ni      -0.01910426       1.69897590       5.09688669
Ni       1.70520514       0.01898418       5.10211791
Ni       1.75267511       1.79442820       3.46338287
Ni      -0.03562511       3.41943955      -3.41866325
Ni      -0.05046647       5.09470088      -1.70107881
Ni       1.73908165       3.47480101      -1.77170199
Ni      -0.03380410       3.46627559       0.00365716
Ni      -0.05012326       5.09774561       1.71115202
Ni       1.73678431       3.48087535       1.77537397
Ni       1.65768207       5.11335319       0.00209629
Ni      -0.03547652       3.42079502       3.42729631
Ni       3.47442188      -1.74405914      -1.78778318
Ni       3.45039327      -3.39509883      -0.04611629
Ni       3.52934633      -1.77218602       1.79603483
Ni       5.11640592      -1.66263475      -0.01354865
Ni       3.41905669       0.02999031      -3.42704829
Ni       3.44110276       1.80425385      -1.77705161
Ni       5.09034775       0.04710519      -1.70769697
Ni       3.47054847       0.00894581       0.01733299
Ni       3.44241563       1.81270598       1.77367997
Ni       5.10128109       0.05451839       1.70219888
Ni       5.07423721       1.75149984      -0.00347490
Ni       3.42027585       0.06683514       3.41956248
Ni       3.38865779       3.45372728      -0.00047346
C        3.31092726      -3.25747474       3.27598528
H        4.39631668      -3.06823712       3.09597915
H        3.14534732      -4.34653382       3.09770485
H        3.13471432      -3.08286386       4.34879602
