# Supplementary material for: Construction of Sabatier Volcanoes for CO2 Hydrogenation to C1‐2 Oxygenates Using Data‐Efficient Machine Learning
Source: Adv Sci (Weinh). 2026 Jun 16:e75932. Online ahead of print. doi: 10.1002/advs.75932 (PMC13336856; doi:10.1002/advs.75932)
Supplement: Supplementary file 3 — Supporting File 3: advs75932‐sup‐0003‐SI7.zip. [file ADVS-9999-e75932-s003.zip › SI/Intermediates/Ni/24/struct.xyz]

83
Properties=species:S:1:pos:R:3 pbc="F F F"
Ni      -5.03843332      -1.92562765       0.09823312
Ni      -5.13047482      -0.24773557      -1.63473045
Ni      -5.08669329      -0.19008067       1.77498529
Ni      -5.17706679       1.48793298       0.04000193
Ni      -1.49930867      -5.16086377       0.10064172
Ni      -3.41622066      -1.94640168      -1.69141173
Ni      -1.65355588      -3.55642536      -1.68713037
Ni      -1.75483977      -1.90213336      -3.40691262
Ni      -3.28597627      -3.56813711       0.10162134
Ni      -3.37961518      -1.88299353       1.83928491
Ni      -1.61542746      -3.49682358       1.84648758
Ni      -1.64694111      -1.80119129       0.05886243
Ni      -1.67656583      -1.78232112       3.50936254
Ni      -1.79291395      -0.16003737      -5.07908045
Ni      -3.47842617      -0.20824888      -3.37339003
Ni      -3.55874314       1.58378648      -1.74624699
Ni      -1.74199008      -0.11510302      -1.68863631
Ni      -1.89846565       1.62645624      -3.45854525
Ni      -3.47718400      -0.15170341       0.04699803
Ni      -3.51625052       1.64618530       1.78363643
Ni      -1.69435276      -0.05875057       1.74653012
Ni      -1.79122530       1.63333251      -0.00055338
Ni      -3.38976678      -0.08125359       3.46826295
Ni      -1.66100857       0.02874187       5.11701644
Ni      -1.81196379       1.75762146       3.44508091
Ni      -1.94685482       3.34325173      -1.79953973
Ni      -3.57147091       3.27197442      -0.01007413
Ni      -1.89740437       3.40635693       1.73117173
Ni      -1.92807764       5.01998023      -0.06595664
Ni       0.17484747      -5.11790522      -1.63352825
Ni       0.21488183      -5.06477983       1.78298618
Ni       1.90802056      -5.02332471       0.02901023
Ni      -0.01875421      -1.79456467      -5.08482458
Ni       0.07967230      -3.48134640      -3.37778109
Ni       0.04903439      -1.75912249      -1.69345007
Ni       1.87719515      -3.40991189      -1.76320629
Ni       1.77490884      -1.75229719      -3.48255634
Ni       0.16785636      -3.46719719       0.07838818
Ni       0.13306016      -1.71465766       1.77487780
Ni       2.00776865      -3.45141462       1.85998361
Ni       1.81789933      -1.67197350       0.03091343
Ni       0.12352314      -3.36893067       3.49143877
Ni       0.09095589      -1.61069337       5.14074433
Ni       1.89370838      -1.69706224       3.58341040
Ni      -0.16243596       1.61622119      -5.13411123
Ni       1.61466686      -0.01706072      -5.14074433
Ni      -0.06141836      -0.06396021      -3.47754575
Ni      -0.10047184       1.67736145      -1.74652768
Ni       1.69106517       0.02791278      -1.74994674
Ni       1.62663082       1.78037302      -3.52513262
Ni       0.01142792      -0.02440751       0.01104502
Ni      -0.04517197       1.73845146       1.69742637
Ni       1.75705688       0.08180363       1.70444980
Ni       1.64938873       1.78243548      -0.05332556
Ni       0.04264249       0.04501940       3.47198573
Ni      -0.01451042       1.79912932       5.05766705
Ni       1.72903060       0.17921753       5.08736952
Ni       1.75365521       1.88715492       3.40271377
Ni      -0.20809500       3.35905646      -3.48120941
Ni      -0.25286653       5.06324606      -1.79159657
Ni       1.58363652       3.49673551      -1.86048865
Ni      -0.15319475       3.45704458      -0.06099228
Ni      -0.19721879       5.11783681       1.61532857
Ni       1.64562882       3.55519803       1.68679214
Ni       1.47826449       5.16086377      -0.11141438
Ni      -0.10911236       3.47449694       3.35624444
Ni       3.49705521      -1.65245792      -1.83222616
Ni       3.57206839      -3.28249916      -0.07340065
Ni       3.67874783      -1.64977510       1.73152364
Ni       5.17706679      -1.48205251      -0.11102750
Ni       3.35761582       0.09294029      -3.49550740
Ni       3.34009997       1.89115039      -1.87261537
Ni       5.05892938       0.20194213      -1.81738763
Ni       3.46739045       0.13410775      -0.06749327
Ni       3.40637484       1.92977680       1.69745320
Ni       5.13060486       0.26691041       1.57223420
Ni       5.00637250       1.92984242      -0.12454439
Ni       3.48162159       0.16036571       3.37897996
Ni       3.26052821       3.56122993      -0.12070207
C        3.89622549      -1.72963028       3.72426557
C        3.41784337      -2.98077038       3.23226001
O        3.57126504      -4.22138735       3.34767549
H        4.68953401      -1.72930468       4.46976163
