# Supplementary material for: Construction of Sabatier Volcanoes for CO2 Hydrogenation to C1‐2 Oxygenates Using Data‐Efficient Machine Learning
Source: Adv Sci (Weinh). 2026 Jun 16:e75932. Online ahead of print. doi: 10.1002/advs.75932 (PMC13336856; doi:10.1002/advs.75932)
Supplement: Supplementary file 3 — Supporting File 3: advs75932‐sup‐0003‐SI7.zip. [file ADVS-9999-e75932-s003.zip › SI/Intermediates/Ni/25/struct.xyz]

84
Properties=species:S:1:pos:R:3 pbc="F F F"
Ni      -5.09575400      -1.77583697       0.01829345
Ni      -5.17162014       0.03711903      -1.57580736
Ni      -5.06152226      -0.18054912       1.83113897
Ni      -5.14116868       1.62965350       0.23464009
Ni      -1.66740121      -5.11040744      -0.30742484
Ni      -3.51880014      -1.70460178      -1.81095753
Ni      -1.81383413      -3.36871544      -1.97609311
Ni      -1.88690725      -1.57433863      -3.54949179
Ni      -3.39904610      -3.46380420      -0.14757511
Ni      -3.40387600      -1.93194702       1.73161768
Ni      -1.69486014      -3.58978561       1.56851732
Ni      -1.72786571      -1.74323298      -0.09369832
Ni      -1.65916101      -2.01400063       3.36260149
Ni      -1.89024008       0.30297678      -5.06767624
Ni      -3.55621507       0.16984856      -3.34566850
Ni      -3.55920027       1.83279613      -1.58118654
Ni      -1.79693657       0.08412966      -1.69912148
Ni      -1.92533675       1.96498015      -3.31918079
Ni      -3.49112023      -0.04585534       0.07629125
Ni      -3.44602341       1.61124523       1.95814198
Ni      -1.68470862      -0.13600379       1.73959325
Ni      -1.75960603       1.69145063       0.13170096
Ni      -3.32999814      -0.26128773       3.48862360
Ni      -1.55926280      -0.34471260       5.10263463
Ni      -1.70202254       1.52552748       3.58418502
Ni      -1.89047611       3.54151110      -1.52646154
Ni      -3.48438423       3.36784608       0.28972075
Ni      -1.77607108       3.31713514       2.00867273
Ni      -1.78828941       5.06440374       0.33929507
Ni      -0.01620571      -4.97972410      -2.06543505
Ni       0.09621727      -5.19829688       1.33012488
Ni       1.74675929      -5.06485137      -0.42744338
Ni      -0.16493833      -1.37997668      -5.23251038
Ni      -0.09211004      -3.19807686      -3.66999273
Ni      -0.05789840      -1.60598457      -1.87296267
Ni       1.73451338      -3.31113225      -2.08843808
Ni       1.66067044      -1.52002564      -3.66759731
Ni       0.01647855      -3.45254909      -0.26491582
Ni       0.06456160      -1.82825739       1.58332795
Ni       1.83096949      -3.54256261       1.42622081
Ni       1.72820773      -1.69328020      -0.19345118
Ni       0.12450793      -3.63546528       3.14650914
Ni       0.17002241      -2.02559134       4.93218951
Ni       1.97430600      -2.06705039       3.35563313
Ni      -0.20774199       2.03070642      -5.01535060
Ni       1.52045043       0.35302782      -5.18048127
Ni      -0.13240120       0.22560057      -3.50099723
Ni      -0.09282495       1.82305151      -1.64033667
Ni       1.64991543       0.13229194      -1.80935946
Ni       1.62051860       2.01762621      -3.43369058
Ni      -0.01276633      -0.00961084      -0.02945494
Ni       0.01890914       1.60676627       1.79177015
Ni       1.76895067      -0.10659577       1.64186060
Ni       1.68672440       1.73868641       0.01947221
Ni       0.11207522      -0.23433878       3.42372481
Ni       0.12544670       1.38286531       5.15539944
Ni       1.85113664      -0.28792961       4.98947256
Ni       1.84368265       1.58275672       3.46794126
Ni      -0.17218798       3.63330599      -3.22916184
Ni      -0.13735679       5.19829688      -1.41392003
Ni       1.65619483       3.59085566      -1.64034469
Ni      -0.06175793       3.46392551       0.18202929
Ni      -0.02729247       4.98384758       1.98613689
Ni       1.76521293       3.37633688       1.88884536
Ni       1.62827575       5.11511379       0.22947250
Ni       0.04879922       3.19982686       3.59168483
Ni       3.40177473      -1.60105173      -2.03454447
Ni       3.43340388      -3.36064154      -0.38253805
Ni       3.61665123      -1.93999619       1.58882506
Ni       5.09513061      -1.63065005      -0.30588966
Ni       3.29246175       0.27365828      -3.56406957
Ni       3.36253160       1.92905752      -1.80323551
Ni       5.01747209       0.17698325      -1.89660305
Ni       3.44406417       0.01787752      -0.12170452
Ni       3.47008579       1.71012277       1.72788722
Ni       5.12783967      -0.03417144       1.50047734
Ni       5.05265268       1.76788312      -0.08778801
Ni       3.50464596      -0.13909496       3.25617465
Ni       3.36435241       3.46447751       0.06861132
C        4.16537022      -3.22923285       2.96682912
C        3.23238395      -3.19739526       4.12510465
O        3.24070023      -3.69137423       5.23251038
H        5.17162014      -2.89384958       3.26543732
H        4.19442461      -4.24633816       2.53051158
