# Supplementary material for: Construction of Sabatier Volcanoes for CO2 Hydrogenation to C1‐2 Oxygenates Using Data‐Efficient Machine Learning
Source: Adv Sci (Weinh). 2026 Jun 16:e75932. Online ahead of print. doi: 10.1002/advs.75932 (PMC13336856; doi:10.1002/advs.75932)
Supplement: Supplementary file 3 — Supporting File 3: advs75932‐sup‐0003‐SI7.zip. [file ADVS-9999-e75932-s003.zip › SI/Intermediates/Ni/26/struct.xyz]

85
Properties=species:S:1:pos:R:3 pbc="F F F"
Ni      -5.29427794      -1.84495680       0.18309939
Ni      -5.43674685      -0.02944059      -1.40349805
Ni      -5.23295069      -0.25947093       2.00124079
Ni      -5.37942004       1.55365076       0.41245999
Ni      -1.83826096      -5.12287959      -0.26077521
Ni      -3.75744236      -1.73971382      -1.68172634
Ni      -2.02800981      -3.36882773      -1.89110658
Ni      -2.16693536      -1.57821964      -3.45962607
Ni      -3.58407293      -3.50479208      -0.03881465
Ni      -3.55393502      -1.97478810       1.84544399
Ni      -1.83164598      -3.61584960       1.62651974
Ni      -1.90851044      -1.76777307      -0.00539433
Ni      -1.76296774      -2.04104759       3.42873416
Ni      -2.24686152       0.29788219      -4.97664637
Ni      -3.86071824       0.13185975      -3.20947059
Ni      -3.84370490       1.78010367      -1.43429507
Ni      -2.05300583       0.06082117      -1.60234886
Ni      -2.25867411       1.94466715      -3.21501320
Ni      -3.70539466      -0.09839645       0.20383889
Ni      -3.63780589       1.55122915       2.08662854
Ni      -1.85406598      -0.16318090       1.81935843
Ni      -2.00055697       1.66571263       0.22677715
Ni      -3.45057264      -0.32133610       3.61265579
Ni      -1.63503413      -0.37939214       5.17641446
Ni      -1.85099819       1.49250580       3.67139399
Ni      -2.20662266       3.51685792      -1.41660878
Ni      -3.75602183       3.31730920       0.43751373
Ni      -2.00115126       3.28703998       2.10383389
Ni      -2.09081532       5.04235039       0.44971828
Ni      -0.22648110      -4.96016257      -2.05245565
Ni      -0.05342190      -5.21238749       1.33006892
Ni       1.57763046      -5.04084116      -0.47917549
Ni      -0.50235733      -1.35492646      -5.19321898
Ni      -0.36094413      -3.17554763      -3.63622500
Ni      -0.28683960      -1.60185836      -1.81480199
Ni       1.50595461      -3.26697749      -2.10401091
Ni       1.35922236      -1.46886616      -3.67183675
Ni      -0.12596681      -3.45952963      -0.20816505
Ni      -0.06789073      -1.84584900       1.61453259
Ni       1.77100931      -3.63688965       1.47541788
Ni       1.56065204      -1.69223025      -0.16570776
Ni       0.01163140      -3.63747459       3.17651852
Ni       0.10947489      -2.03099536       4.95785570
Ni       1.81234182      -1.94543861       3.25622478
Ni      -0.59407744       2.04870186      -4.95496904
Ni       1.15640405       0.40152186      -5.17381507
Ni      -0.44665520       0.23720891      -3.44679735
Ni      -0.38538597       1.83108672      -1.58588545
Ni       1.37777708       0.16287619      -1.79523825
Ni       1.26763682       2.05778181      -3.41915185
Ni      -0.22366191      -0.01056198       0.01957652
Ni      -0.18509742       1.61274787       1.83742212
Ni       1.59630369      -0.06929690       1.62588717
Ni       1.43326698       1.77710675       0.02776896
Ni      -0.01845152      -0.23243363       3.45242191
Ni       0.01638202       1.37711784       5.19321898
Ni       1.76633503      -0.26283660       4.98240535
Ni       1.67957747       1.61885398       3.46285196
Ni      -0.54254564       3.65013966      -3.17076148
Ni      -0.48931464       5.21238749      -1.34665481
Ni       1.31939518       3.63542373      -1.62504135
Ni      -0.33977698       3.47134340       0.23834040
Ni      -0.28624232       4.98884792       2.05218586
Ni       1.52431329       3.41506569       1.89463122
Ni       1.31596371       5.15866644       0.25209636
Ni      -0.13508251       3.19925436       3.64931021
Ni       3.14674328      -1.53241300      -2.08465556
Ni       3.26245541      -3.30719694      -0.47477972
Ni       3.50998329      -1.82805237       1.52843459
Ni       4.88579196      -1.53061121      -0.41958641
Ni       2.96605078       0.34626894      -3.59506121
Ni       3.05005569       2.00416226      -1.83531163
Ni       4.73720997       0.28527030      -1.98439295
Ni       3.21931899       0.09432568      -0.17408730
Ni       3.26404483       1.79289117       1.67915793
Ni       4.95075250       0.08871905       1.39189651
Ni       4.79161031       1.88673186      -0.17900332
Ni       3.37054250      -0.04828190       3.21227281
Ni       3.07970733       3.54803516       0.02783446
C        4.83759249      -2.90718028       2.57515043
C        3.59763310      -3.47136282       3.02755279
O        3.07104572      -4.57644680       2.52850939
H        5.40013346      -2.29521213       3.28402556
H        5.43674685      -3.52328928       1.90016472
H        3.21508084      -3.13163491       4.02395894
