# Supplementary material for: Construction of Sabatier Volcanoes for CO2 Hydrogenation to C1‐2 Oxygenates Using Data‐Efficient Machine Learning
Source: Adv Sci (Weinh). 2026 Jun 16:e75932. Online ahead of print. doi: 10.1002/advs.75932 (PMC13336856; doi:10.1002/advs.75932)
Supplement: Supplementary file 3 — Supporting File 3: advs75932‐sup‐0003‐SI7.zip. [file ADVS-9999-e75932-s003.zip › SI/Intermediates/Ni/27/struct.xyz]

85
Properties=species:S:1:pos:R:3 pbc="F F F"
Ni      -5.54435336      -1.11658706       0.10784358
Ni      -5.56193608       0.64334910      -1.53929032
Ni      -5.45664180       0.53221490       1.87108798
Ni      -5.47481565       2.28947416       0.21558778
Ni      -2.21916979      -4.55864804      -0.11682975
Ni      -3.95632248      -1.15257838      -1.71385875
Ni      -2.29811525      -2.86196054      -1.81772195
Ni      -2.31723823      -1.12638172      -3.45303551
Ni      -3.90346279      -2.85998995      -0.00409189
Ni      -3.85310081      -1.26846560       1.82242465
Ni      -2.19819502      -2.98473216       1.71262143
Ni      -2.15415300      -1.19852345       0.00841784
Ni      -2.11188441      -1.35083566       3.45749086
Ni      -2.27375213       0.69888950      -5.03545281
Ni      -3.93620865       0.66877657      -3.30596830
Ni      -3.88687443       2.38016413      -1.59660250
Ni      -2.17433262       0.57471950      -1.65335671
Ni      -2.25091421       2.40581820      -3.33424795
Ni      -3.87720254       0.55641736       0.11334346
Ni      -3.78242099       2.27285805       1.93570359
Ni      -2.07474568       0.46607460       1.77834468
Ni      -2.09284826       2.24238766       0.11857048
Ni      -3.72382459       0.44752281       3.52896011
Ni      -1.95902008       0.36649641       5.14997450
Ni      -2.04428156       2.19238716       3.57037900
Ni      -2.16903241       4.04009229      -1.59692869
Ni      -3.77292324       3.98180786       0.21777409
Ni      -2.06515116       3.93119045       1.93495508
Ni      -2.02330876       5.62479100       0.21512300
Ni      -0.56243281      -4.53499468      -1.86916112
Ni      -0.48287777      -4.66214220       1.52760304
Ni       1.19430775      -4.63170234      -0.24597052
Ni      -0.60460675      -1.03918086      -5.14951413
Ni      -0.58281249      -2.80812947      -3.52775544
Ni      -0.48132521      -1.17232433      -1.76264732
Ni       1.24129288      -2.92700408      -1.94838712
Ni       1.21561291      -1.18216881      -3.58003564
Ni      -0.43859238      -2.97402978      -0.08206669
Ni      -0.36254340      -1.30549473       1.67630770
Ni       1.43168703      -3.17486853       1.69278913
Ni       1.31868351      -1.28572001      -0.06781422
Ni      -0.39171913      -3.02863716       3.31897008
Ni      -0.28560354      -1.36217106       5.04162583
Ni       1.42170610      -1.39035045       3.35526196
Ni      -0.54160475       2.37107592      -5.03526150
Ni       1.13505092       0.63983604      -5.14997450
Ni      -0.51590204       0.61059688      -3.45961440
Ni      -0.42303403       2.26651083      -1.65320346
Ni       1.26572466       0.51606567      -1.76259196
Ni       1.28143597       2.35105991      -3.45338519
Ni      -0.38896957       0.48032718       0.01899642
Ni      -0.31774796       2.16482360       1.77783268
Ni       1.39580234       0.39493496       1.67621613
Ni       1.34925778       2.18804415       0.00800657
Ni      -0.30544507       0.39469301       3.45919875
Ni      -0.22461737       2.04490469       5.14941186
Ni       1.45131405       0.31777145       5.04144649
Ni       1.50028002       2.14108989       3.45747266
Ni      -0.45677197       4.03056384      -3.30586559
Ni      -0.37735352       5.65623428      -1.53998944
Ni       1.36346697       3.98975880      -1.71482303
Ni      -0.34680547       3.96886528       0.11236361
Ni      -0.26889714       5.54637204       1.87106977
Ni       1.47639565       3.88399333       1.82157869
Ni       1.38110825       5.57853829       0.10666630
Ni      -0.24417043       3.81195053       3.52871517
Ni       2.95899481      -1.26623169      -1.94822937
Ni       2.95128557      -2.97648481      -0.25974029
Ni       3.20531744      -1.46848177       1.69591696
Ni       4.66501638      -1.27671255      -0.24578990
Ni       2.90287607       0.55750819      -3.52848853
Ni       3.01626152       2.27433395      -1.81882297
Ni       4.62794906       0.48149358      -1.87004523
Ni       3.06529370       0.41202453      -0.08145591
Ni       3.13635289       2.17223143       1.71160427
Ni       4.75427055       0.39864492       1.52654622
Ni       4.70982475       2.13754490      -0.11854635
Ni       3.11956051       0.36481808       3.31752518
Ni       3.06903885       3.87996490      -0.00557649
C        4.57690069      -4.68223077       3.91493733
C        3.77386177      -3.84311232       3.10131542
O        4.25037626      -2.67642673       2.74956437
O        2.59275389      -4.27572996       2.74034604
H        5.56193608      -4.34683789       4.23103157
H        4.20194841      -5.65623428       4.20579874
