# Supplementary material for: Construction of Sabatier Volcanoes for CO2 Hydrogenation to C1‐2 Oxygenates Using Data‐Efficient Machine Learning
Source: Adv Sci (Weinh). 2026 Jun 16:e75932. Online ahead of print. doi: 10.1002/advs.75932 (PMC13336856; doi:10.1002/advs.75932)
Supplement: Supplementary file 3 — Supporting File 3: advs75932‐sup‐0003‐SI7.zip. [file ADVS-9999-e75932-s003.zip › SI/Intermediates/Ni/28/struct.xyz]

86
Properties=species:S:1:pos:R:3 pbc="F F F"
Ni      -5.33143926      -1.24251590       0.02697909
Ni      -5.44118968       0.55660451      -1.57601124
Ni      -5.24987773       0.37367133       1.82304482
Ni      -5.35845467       2.16537605       0.21279785
Ni      -1.91660915      -4.58480179      -0.35554456
Ni      -3.79200131      -1.19061024      -1.82960437
Ni      -2.09170311      -2.85127027      -2.02181501
Ni      -2.20844430      -1.07990848      -3.61393291
Ni      -3.64128921      -2.93467633      -0.16165045
Ni      -3.60242532      -1.37818809       1.69759129
Ni      -1.90303247      -3.04712427       1.51047015
Ni      -1.94395812      -1.22514837      -0.15141373
Ni      -1.82130370      -1.44962372       3.28774626
Ni      -2.25327154       0.78095528      -5.15492262
Ni      -3.86558955       0.66652507      -3.38026351
Ni      -3.81899272       2.33983000      -1.63312348
Ni      -2.06047693       0.58471808      -1.77555998
Ni      -2.23453544       2.45303483      -3.41339387
Ni      -3.71182546       0.47926831       0.03286520
Ni      -3.62115256       2.15397477       1.89242747
Ni      -1.86094576       0.39909711       1.65501898
Ni      -1.97711282       2.21154517       0.03475314
Ni      -3.47618628       0.30288401       3.43886754
Ni      -1.66994326       0.23769956       5.01090473
Ni      -1.83795437       2.08882791       3.47499121
Ni      -2.15325093       4.04899308      -1.63883635
Ni      -3.69993536       3.89723264       0.21442424
Ni      -1.95469091       3.86548323       1.88897943
Ni      -2.00454903       5.59776508       0.20524480
Ni      -0.31652749      -4.46928700      -2.15561469
Ni      -0.13891336      -4.66975004       1.24878861
Ni       1.48146171      -4.55841516      -0.57210291
Ni      -0.53667688      -0.90316093      -5.35068280
Ni      -0.42739167      -2.70723636      -3.77443726
Ni      -0.33110847      -1.11128775      -1.97240677
Ni       1.44050757      -2.81552106      -2.23505320
Ni       1.32865421      -1.03899240      -3.82512654
Ni      -0.19226558      -2.95013164      -0.32657999
Ni      -0.09482992      -1.32573619       1.48955859
Ni       1.74242467      -3.12872392       1.37273881
Ni       1.48922474      -1.20153453      -0.34138010
Ni      -0.06836615      -3.08047328       3.06315013
Ni       0.02631346      -1.44693441       4.83562777
Ni       1.82768847      -1.48929809       3.19923878
Ni      -0.56734999       2.49901852      -5.15697160
Ni       1.15664933       0.81923168      -5.35237460
Ni      -0.45499893       0.70737456      -3.62735724
Ni      -0.36364913       2.32855257      -1.78338453
Ni       1.36415506       0.63032322      -1.98110721
Ni       1.29505500       2.50050947      -3.62318954
Ni      -0.23557600       0.50344213      -0.14859634
Ni      -0.16330630       2.14471269       1.65149837
Ni       1.57353424       0.43163680       1.47875000
Ni       1.44865562       2.26297757      -0.16416945
Ni      -0.02516013       0.30720003       3.29879769
Ni       0.01303270       1.96567932       5.00645756
Ni       1.73099284       0.30093032       4.83641457
Ni       1.69449741       2.14051996       3.28401792
Ni      -0.48524744       4.12796422      -3.39490726
Ni      -0.40144660       5.70632009      -1.58860328
Ni       1.37795990       4.09655284      -1.84783456
Ni      -0.28579230       3.98900404       0.02445104
Ni      -0.20524299       5.53131223       1.80975699
Ni       1.58252749       3.91418484       1.69050368
Ni       1.40477229       5.63873590       0.01239961
Ni      -0.09546850       3.76857434       3.43079836
Ni       3.11244391      -1.10508895      -2.23715931
Ni       3.19659311      -2.84742598      -0.57448388
Ni       3.31862538      -1.27415926       1.28542095
Ni       4.85016520      -1.11126599      -0.55624684
Ni       2.96300053       0.75103621      -3.77407062
Ni       3.07946738       2.43406403      -2.03913236
Ni       4.73703228       0.68204339      -2.16136529
Ni       3.19845247       0.57369955      -0.36927586
Ni       3.28520256       2.25067458       1.50050620
Ni       4.93383848       0.50197238       1.23880656
Ni       4.81917168       2.29375895      -0.36752684
Ni       3.36489490       0.40945513       3.04967758
Ni       3.12880391       3.98222911      -0.17694933
C        3.40658130      -3.81034286       3.55693695
C        4.44500138      -4.65259282       4.26599885
O        3.05377525      -2.71591011       4.12286130
O        2.97924714      -4.23384351       2.42537836
H        4.36457193      -4.53084106       5.35237460
H        5.44118968      -4.30041592       3.95514186
H        4.34896396      -5.70632009       3.96608187
