# Supplementary material for: Construction of Sabatier Volcanoes for CO2 Hydrogenation to C1‐2 Oxygenates Using Data‐Efficient Machine Learning
Source: Adv Sci (Weinh). 2026 Jun 16:e75932. Online ahead of print. doi: 10.1002/advs.75932 (PMC13336856; doi:10.1002/advs.75932)
Supplement: Supplementary file 3 — Supporting File 3: advs75932‐sup‐0003‐SI7.zip. [file ADVS-9999-e75932-s003.zip › SI/Intermediates/Ni/29/struct.xyz]

87
Properties=species:S:1:pos:R:3 pbc="F F F"
Ni      -6.01798193      -1.10626407      -0.15156502
Ni      -5.93738330       0.67220750      -1.78310484
Ni      -5.94902838       0.51697032       1.63158119
Ni      -5.87033176       2.29619924       0.00072308
Ni      -2.77580940      -4.64070189      -0.29740714
Ni      -4.38073768      -1.16884820      -1.92826248
Ni      -2.77040345      -2.92763838      -2.00011670
Ni      -2.68521652      -1.16596034      -3.60851245
Ni      -4.41952982      -2.89449353      -0.22706343
Ni      -4.39504518      -1.32924852       1.62313572
Ni      -2.78017346      -3.08635311       1.54925961
Ni      -2.64736825      -1.27036008      -0.14810200
Ni      -2.71316143      -1.47866337       3.31016706
Ni      -2.53395352       0.67771120      -5.16347701
Ni      -4.25553333       0.67649673      -3.49425554
Ni      -4.22380661       2.37423553      -1.76591965
Ni      -2.55962716       0.52396789      -1.78891921
Ni      -2.53166285       2.37603764      -3.44695772
Ni      -4.31886212       0.52537866      -0.07464145
Ni      -4.23940931       2.21703762       1.78103944
Ni      -2.57922644       0.37261416       1.65138691
Ni      -2.49134627       2.16563600       0.00762262
Ni      -4.28290699       0.36924951       3.35058858
Ni      -2.57205560       0.21326006       5.02467951
Ni      -2.56200818       2.06630409       3.47230570
Ni      -2.46509683       3.98375012      -1.68621811
Ni      -4.12113150       3.93819939       0.08061603
Ni      -2.47727192       3.82453247       1.85930114
Ni      -2.33329328       5.53512758       0.15977647
Ni      -1.06362689      -4.63987803      -1.99856813
Ni      -1.07250374      -4.79290182       1.40410669
Ni       0.63802787      -4.78298514      -0.29363067
Ni      -0.90547051      -1.10245320      -5.23815872
Ni      -0.98376875      -2.88863537      -3.63743141
Ni      -0.90887649      -1.26940464      -1.86125817
Ni       0.78070110      -3.07660330      -1.99861873
Ni       0.86075511      -1.31744815      -3.61017477
Ni      -1.00222080      -3.08409003      -0.23111803
Ni      -0.93171620      -1.42184325       1.57482185
Ni       0.75314952      -3.23771372       1.54919878
Ni       0.83153547      -1.43336981      -0.11417270
Ni      -1.00820723      -3.20041812       3.19709189
Ni      -0.93955033      -1.56182514       4.94821541
Ni       0.81939359      -1.62805757       3.31325101
Ni      -0.76135945       2.30612660      -5.08692475
Ni       0.87055512       0.52949115      -5.16346554
Ni      -0.83431350       0.52852145      -3.53451778
Ni      -0.76118197       2.16532147      -1.70639365
Ni       0.88533906       0.37064957      -1.77944818
Ni       1.01040654       2.22528542      -3.44632624
Ni      -0.83647863       0.36549314      -0.05905284
Ni      -0.77279831       2.01159135       1.73231214
Ni       0.89887511       0.19178448       1.66676713
Ni       0.95231987       2.01206504       0.01911475
Ni      -0.86471272       0.22470605       3.39498712
Ni      -0.79304441       1.84072728       5.10608930
Ni       0.83779700       0.06485076       5.02310385
Ni       0.98754319       1.91688465       3.47378539
Ni      -0.69032119       3.94351540      -3.33186446
Ni      -0.62827140       5.54359771      -1.54261085
Ni       1.07796469       3.83727837      -1.68375428
Ni      -0.69616471       3.83853168       0.08871564
Ni      -0.63718943       5.38542319       1.87065548
Ni       1.06712815       3.68091777       1.86491769
Ni       1.07017308       5.39633388       0.16418387
Ni      -0.71284871       3.63121531       3.50891745
Ni       2.53989595      -1.46598858      -1.92273166
Ni       2.42099700      -3.19240599      -0.23303832
Ni       2.66144056      -1.74695322       1.73798048
Ni       4.17854271      -1.53470177      -0.17064183
Ni       2.57920579       0.38681359      -3.48771737
Ni       2.68441739       2.07827731      -1.75642520
Ni       4.24514195       0.24154880      -1.77360983
Ni       2.62862425       0.20223067      -0.04059330
Ni       2.67985251       1.92600728       1.79083822
Ni       4.24715815       0.11649649       1.63397590
Ni       4.31166884       1.87140732       0.00560649
Ni       2.55719600       0.09096055       3.36250592
Ni       2.71192125       3.65115157       0.08575879
C        3.91770974      -3.75700032       3.52620469
C        5.07647791      -4.48958107       4.14283253
O        2.72457333      -4.16896455       3.93710934
O        4.09603299      -2.84253180       2.69187114
H        4.99246836      -4.47032269       5.23815872
H        6.01798193      -4.03231438       3.82344711
H        5.04890442      -5.54359771       3.82915865
H        2.00332631      -3.62229146       3.44390720
