# Supplementary material for: Construction of Sabatier Volcanoes for CO2 Hydrogenation to C1‐2 Oxygenates Using Data‐Efficient Machine Learning
Source: Adv Sci (Weinh). 2026 Jun 16:e75932. Online ahead of print. doi: 10.1002/advs.75932 (PMC13336856; doi:10.1002/advs.75932)
Supplement: Supplementary file 3 — Supporting File 3: advs75932‐sup‐0003‐SI7.zip. [file ADVS-9999-e75932-s003.zip › SI/Intermediates/Ni/3/struct.xyz]

83
Properties=species:S:1:pos:R:3 pbc="F F F"
Ni      -5.14980491      -1.37583035      -0.09242576
Ni      -5.07100245       0.36089932      -1.76530206
Ni      -5.11815174       0.29951206       1.64943735
Ni      -5.04365947       2.03130048      -0.02822728
Ni      -1.86019775      -4.86993097      -0.11864048
Ni      -3.48771364      -1.45941238      -1.84332881
Ni      -1.85282821      -3.19965920      -1.86218383
Ni      -1.78152920      -1.48057011      -3.51486826
Ni      -3.52148947      -3.14241081      -0.10303491
Ni      -3.54243714      -1.52350611       1.69694232
Ni      -1.90397925      -3.26353852       1.68774515
Ni      -1.76573233      -1.49982249      -0.04668873
Ni      -1.87860969      -1.60186192       3.40811894
Ni      -1.64233409       0.32080935      -5.11946707
Ni      -3.37695602       0.33996513      -3.46139210
Ni      -3.37772641       2.07842456      -1.77492683
Ni      -1.69208076       0.25041924      -1.73525874
Ni      -1.67077552       2.05887538      -3.44329005
Ni      -3.46448554       0.27725189      -0.03534039
Ni      -3.42519682       2.01722988       1.76762691
Ni      -1.73325071       0.18325036       1.71037119
Ni      -1.65931107       1.93698429       0.02262143
Ni      -3.46555525       0.21839347       3.38466264
Ni      -1.77003949       0.13817831       5.07746983
Ni      -1.75535070       1.93274092       3.46998554
Ni      -1.64060163       3.71521340      -1.72166023
Ni      -3.31335638       3.69377080       0.02524286
Ni      -1.68759529       3.65284964       1.81850877
Ni      -1.54913620       5.32257768       0.07752883
Ni      -0.13256432      -4.89135741      -1.80512527
Ni      -0.18365329      -4.95930166       1.60737705
Ni       1.55611174      -4.97815251      -0.08549495
Ni       0.01109204      -1.44031249      -5.13467327
Ni      -0.06275561      -3.18737399      -3.49038825
Ni      -0.02579542      -1.52126977      -1.75360168
Ni       1.69421909      -3.30934943      -1.82292725
Ni       1.76147488      -1.59199503      -3.47977684
Ni      -0.09492498      -3.30366365      -0.05526721
Ni      -0.04832249      -1.60016554       1.71195816
Ni       1.67286840      -3.40631610       1.73076434
Ni       1.67289819      -1.60921423      -0.00840345
Ni      -0.18309405      -3.31053454       3.35682387
Ni      -0.13884487      -1.61853867       5.08199923
Ni       1.76362366      -1.81367114       3.56405063
Ni       0.11253269       1.97316888      -5.06794055
Ni       1.76931522       0.21582260      -5.08322303
Ni       0.04501032       0.23635237      -3.47358657
Ni       0.07869740       1.92290680      -1.68517734
Ni       1.74247907       0.14965435      -1.70373596
Ni       1.86675456       1.95838555      -3.40937291
Ni       0.01261635       0.16055916       0.01459076
Ni       0.03794901       1.85329021       1.76490411
Ni       1.71183887       0.06426044       1.77174945
Ni       1.77340175       1.83815443       0.06053173
Ni      -0.01072161       0.07356862       3.48016982
Ni      -0.01384615       1.79020438       5.12743269
Ni       1.63742960       0.04973097       5.13467327
Ni       1.78169560       1.83296292       3.51743331
Ni       0.14487885       3.66070389      -3.36114712
Ni       0.17338044       5.29828121      -1.60667014
Ni       1.89660783       3.61109092      -1.68622171
Ni       0.10606862       3.63991128       0.07073945
Ni       0.13277257       5.24155525       1.80360258
Ni       1.85452925       3.55087659       1.86079053
Ni       1.86208960       5.21862522       0.11627593
Ni       0.05914797       3.53603348       3.48774826
Ni       3.43154358      -1.66620376      -1.77538862
Ni       3.33112691      -3.34534785      -0.04049918
Ni       3.39359070      -1.72064829       1.76101437
Ni       5.05197300      -1.67652779       0.02057047
Ni       3.46240521       0.13497215      -3.38699149
Ni       3.53319951       1.87340456      -1.70260998
Ni       5.11928783       0.05543515      -1.65674954
Ni       3.46626772       0.07502444       0.03708118
Ni       3.49191914       1.81220255       1.84794109
Ni       5.07778484      -0.00642527       1.76749743
Ni       5.14980491       1.72368970       0.08713290
Ni       3.38443433       0.02321588       3.46548610
Ni       3.52302469       3.48671244       0.10442534
C        2.98655920      -4.32329118       4.02113238
O        3.44743854      -5.32257768       4.55294904
O        2.70616134      -3.16942776       4.55675616
H        2.77328197      -4.38716354       2.84907250
