# Supplementary material for: Construction of Sabatier Volcanoes for CO2 Hydrogenation to C1‐2 Oxygenates Using Data‐Efficient Machine Learning
Source: Adv Sci (Weinh). 2026 Jun 16:e75932. Online ahead of print. doi: 10.1002/advs.75932 (PMC13336856; doi:10.1002/advs.75932)
Supplement: Supplementary file 3 — Supporting File 3: advs75932‐sup‐0003‐SI7.zip. [file ADVS-9999-e75932-s003.zip › SI/Intermediates/Ni/31/struct.xyz]

85
Properties=species:S:1:pos:R:3 pbc="F F F"
Ni      -5.09947615      -1.70034522       0.05666672
Ni      -5.22391173       0.11845679      -1.52744793
Ni      -4.95579048      -0.11043089       1.86783415
Ni      -5.08289839       1.70476024       0.28311041
Ni      -1.73631181      -5.08160887      -0.44253471
Ni      -3.60660396      -1.64422931      -1.84378314
Ni      -1.93614124      -3.32997705      -2.09467837
Ni      -2.06075087      -1.53020479      -3.66029123
Ni      -3.43532305      -3.41196813      -0.19399781
Ni      -3.33120221      -1.88288893       1.68299850
Ni      -1.65258745      -3.56654776       1.43971466
Ni      -1.73528277      -1.71576832      -0.21248574
Ni      -1.51363566      -1.99612309       3.22952103
Ni      -2.11172434       0.35058521      -5.17216810
Ni      -3.69383173       0.23468175      -3.37153619
Ni      -3.58400839       1.88663127      -1.60323986
Ni      -1.85497983       0.11322449      -1.80961570
Ni      -2.03386364       1.99988668      -3.41506311
Ni      -3.46593246       0.00552339       0.04186908
Ni      -3.30615710       1.65375653       1.92174485
Ni      -1.58127374      -0.11852936       1.61817682
Ni      -1.70579148       1.71295283       0.01906490
Ni      -3.15106980      -0.22116090       3.44465466
Ni      -1.30548222      -0.33920143       4.96930266
Ni      -1.49231483       1.53874236       3.46602497
Ni      -1.89073142       3.56977823      -1.62343098
Ni      -3.39744303       3.41654933       0.26280457
Ni      -1.61015391       3.33519802       1.89887319
Ni      -1.67818892       5.08870056       0.23944878
Ni      -0.17652706      -4.96983881      -2.27944681
Ni       0.09369045      -5.20310236       1.11881444
Ni       1.65914057      -5.08309957      -0.71740942
Ni      -0.41912137      -1.35431703      -5.42488474
Ni      -0.29925036      -3.18068507      -3.87360472
Ni      -0.14824678      -1.59974314      -2.06678263
Ni       1.59397560      -3.33033664      -2.38089951
Ni       1.47751461      -1.53095418      -3.94795971
Ni      -0.03028004      -3.44875838      -0.47215693
Ni       0.14126584      -1.83616692       1.37909497
Ni       1.86269182      -3.58447759       1.14429014
Ni       1.72747067      -1.72912946      -0.47031061
Ni       0.23893977      -3.64304298       2.93904947
Ni       0.38350817      -2.03256451       4.71528929
Ni       2.12892582      -2.09728028       3.04217302
Ni      -0.40280338       2.04907115      -5.19717120
Ni       1.29245384       0.34793971      -5.44782067
Ni      -0.28009148       0.23649220      -3.68950503
Ni      -0.12318174       1.82554629      -1.82631271
Ni       1.58259053       0.10908419      -2.08180562
Ni       1.49497996       2.00251292      -3.70238896
Ni       0.01006675      -0.01378699      -0.22688035
Ni       0.14978036       1.59604829       1.59290127
Ni       1.87118267      -0.14044940       1.35498568
Ni       1.73048873       1.71254095      -0.25284474
Ni       0.28717708      -0.24469119       3.20895044
Ni       0.40255294       1.36466462       4.95069905
Ni       2.08662462      -0.32645716       4.69688855
Ni       2.04056736       1.55269486       3.18301423
Ni      -0.25719518       3.64421029      -3.40890259
Ni      -0.11478094       5.20310236      -1.59253531
Ni       1.64019087       3.57064867      -1.90691884
Ni       0.01381562       3.46241603      -0.00333694
Ni       0.15659459       4.97686201       1.80236283
Ni       1.91881526       3.34762547       1.61112555
Ni       1.72347962       5.09255829      -0.03310703
Ni       0.27989788       3.18669280       3.39713696
Ni       3.29455449      -1.64803551      -2.40118491
Ni       3.38322537      -3.42451727      -0.76957845
Ni       3.68878182      -1.96970643       1.16425401
Ni       5.07804735      -1.69587565      -0.78031753
Ni       3.13582357       0.23742839      -3.91854654
Ni       3.30887382       1.88387475      -2.15656365
Ni       4.93788798       0.12127918      -2.34865465
Ni       3.46621529      -0.03141450      -0.48515761
Ni       3.59335714       1.65904882       1.37203155
Ni       5.22391173      -0.08713990       1.04818738
Ni       5.08176715       1.70707181      -0.53276926
Ni       3.67173468      -0.17936652       2.89973353
Ni       3.42650803       3.41826949      -0.28561553
C        3.64671166      -3.05649719       3.43391297
C        3.85584887      -3.68272379       4.79436885
O        4.56562642      -3.16088879       2.57017341
H        4.28549748      -2.90572909       5.44782067
H        4.56064570      -4.52524011       4.72881790
H        2.89840507      -3.99301016       5.21301038
