# Supplementary material for: Construction of Sabatier Volcanoes for CO2 Hydrogenation to C1‐2 Oxygenates Using Data‐Efficient Machine Learning
Source: Adv Sci (Weinh). 2026 Jun 16:e75932. Online ahead of print. doi: 10.1002/advs.75932 (PMC13336856; doi:10.1002/advs.75932)
Supplement: Supplementary file 3 — Supporting File 3: advs75932‐sup‐0003‐SI7.zip. [file ADVS-9999-e75932-s003.zip › SI/Intermediates/Ni/32/struct.xyz]

88
Properties=species:S:1:pos:R:3 pbc="F F F"
Ni      -5.49731527      -1.24953571       0.01407807
Ni      -5.43034657       0.62158194      -1.51094746
Ni      -5.34103569       0.28623161       1.87783815
Ni      -5.26916797       2.14768299       0.34479553
Ni      -2.33058297      -4.82193734      -0.43092728
Ni      -3.91579147      -1.23567539      -1.80513668
Ni      -2.34408268      -3.01352865      -2.03028060
Ni      -2.28078625      -1.17245220      -3.54691908
Ni      -3.93382753      -3.05575025      -0.20780462
Ni      -3.82428715      -1.57978081       1.71331426
Ni      -2.25122677      -3.36390196       1.49464228
Ni      -2.11859694      -1.47681032      -0.09361171
Ni      -2.09707005      -1.84765732       3.34022894
Ni      -2.14517285       0.74914676      -5.00653173
Ni      -3.80580778       0.68734832      -3.27626121
Ni      -3.67820265       2.28212288      -1.46103863
Ni      -2.05585150       0.40332035      -1.63823108
Ni      -2.04255415       2.34408873      -3.19925238
Ni      -3.75688004       0.34865326       0.12654073
Ni      -3.58343025       1.93768686       2.05600280
Ni      -1.95890649       0.06366024       1.78185836
Ni      -1.89395281       1.94499916       0.23979724
Ni      -3.61925894       0.02148473       3.52372652
Ni      -1.87229601      -0.23741613       5.13569572
Ni      -1.85219056       1.67260874       3.67271429
Ni      -1.88287865       3.85364838      -1.35621133
Ni      -3.48568423       3.75014971       0.45601054
Ni      -1.78359643       3.51288649       2.16061299
Ni      -1.66118309       5.30698095       0.55340333
Ni      -0.69503604      -4.75124536      -2.20198322
Ni      -0.58994559      -5.09430783       1.21101941
Ni       1.04774789      -5.04705628      -0.58695936
Ni      -0.56267287      -1.05498654      -5.23992918
Ni      -0.62722338      -2.92486607      -3.74248983
Ni      -0.45600071      -1.41152260      -1.87368346
Ni       1.18324796      -3.23233117      -2.17726631
Ni       1.24598193      -1.38377735      -3.68814487
Ni      -0.49342243      -3.31518803      -0.30554201
Ni      -0.33202695      -1.77445640       1.57654887
Ni       1.33936592      -3.68157906       1.39322658
Ni       1.32039139      -1.69888045      -0.21131092
Ni      -0.45964866      -3.59905901       3.09034120
Ni      -0.30110478      -2.03584311       4.93474759
Ni       1.47284772      -2.12397671       3.30862936
Ni      -0.33273328       2.33452881      -4.90119831
Ni       1.25601902       0.53693499      -5.13503445
Ni      -0.39861370       0.47937820      -3.44567405
Ni      -0.22473075       2.00591746      -1.53190407
Ni       1.37552845       0.19161122      -1.76666738
Ni       1.48799171       2.12414146      -3.32739656
Ni      -0.28257914       0.11645482       0.01967772
Ni      -0.12518857       1.66925724       1.88812153
Ni       1.49251960      -0.17609726       1.68039162
Ni       1.54142084       1.72655769       0.11906266
Ni      -0.18391721      -0.22156805       3.46225193
Ni      -0.05293671       1.34843696       5.23992918
Ni       1.54156412      -0.42787433       5.03028716
Ni       1.68578655       1.46213477       3.55628478
Ni      -0.16771744       3.87061458      -3.06482359
Ni      -0.00964253       5.36842877      -1.19755497
Ni       1.64952727       3.63502643      -1.48300891
Ni      -0.06458660       3.58098157       0.34038056
Ni       0.08986641       5.03916637       2.19167120
Ni       1.74972093       3.29832905       2.03577648
Ni       1.74955588       5.09500588       0.43425995
Ni       0.02259853       3.20678890       3.73624822
Ni       2.98533762      -1.65472199      -2.07319193
Ni       2.90147863      -3.48019092      -0.54814490
Ni       3.17771898      -2.07891860       1.49723938
Ni       4.69552908      -1.85296435      -0.37605444
Ni       3.01814579       0.26607552      -3.53143237
Ni       3.21733070       1.85294241      -1.70685142
Ni       4.73399358       0.00082226      -1.88870528
Ni       3.16189254      -0.11618162      -0.09393484
Ni       3.32392190       1.51599066       1.81431771
Ni       4.83505761      -0.34675908       1.52902008
Ni       4.90193606       1.50421074      -0.01032984
Ni       3.21397412      -0.38160596       3.29577035
Ni       3.34922571       3.31940108       0.20950885
C        3.48269978      -4.36521257       3.35614083
C        4.98415845      -4.30743532       3.59282271
O        2.78663231      -3.52145676       4.33664048
O        3.17617736      -3.97796307       2.04633162
H        5.33313495      -3.27604700       3.42107674
H        5.49731527      -4.96501935       2.87924813
H        5.23528087      -4.62189126       4.61535490
H        3.39760541      -2.79754810       4.59593111
H        3.06059474      -5.36842877       3.51443230
