# Supplementary material for: Construction of Sabatier Volcanoes for CO2 Hydrogenation to C1‐2 Oxygenates Using Data‐Efficient Machine Learning
Source: Adv Sci (Weinh). 2026 Jun 16:e75932. Online ahead of print. doi: 10.1002/advs.75932 (PMC13336856; doi:10.1002/advs.75932)
Supplement: Supplementary file 3 — Supporting File 3: advs75932‐sup‐0003‐SI7.zip. [file ADVS-9999-e75932-s003.zip › SI/Intermediates/Ni/33/struct.xyz]

86
Properties=species:S:1:pos:R:3 pbc="F F F"
Ni      -5.43060320      -1.14214570      -0.23924879
Ni      -5.47664724       0.61435632      -1.89068664
Ni      -5.41776261       0.50761711       1.52307620
Ni      -5.46475924       2.26130571      -0.13326022
Ni      -2.00133237      -4.48970266      -0.39976309
Ni      -3.82133165      -1.14107983      -2.04143960
Ni      -2.11181054      -2.80189560      -2.11708625
Ni      -2.16148213      -1.07053418      -3.75702329
Ni      -3.73521392      -2.83703883      -0.31947659
Ni      -3.76731195      -1.24910839       1.50972052
Ni      -2.05992816      -2.91385398       1.43050751
Ni      -2.04325397      -1.12926349      -0.28599664
Ni      -2.05062465      -1.27752117       3.16940318
Ni      -2.14158600       0.75711383      -5.33939192
Ni      -3.82685084       0.68306792      -3.63264207
Ni      -3.85956379       2.40739868      -1.93165606
Ni      -2.09595082       0.64464033      -1.95883683
Ni      -2.20347374       2.47849437      -3.64566932
Ni      -3.81798605       0.57555595      -0.21144739
Ni      -3.80093087       2.29727884       1.61775812
Ni      -2.03972271       0.54135129       1.48296422
Ni      -2.09026054       2.31926178      -0.18740222
Ni      -3.71196499       0.47577794       3.21117381
Ni      -1.96735347       0.44924957       4.86029976
Ni      -2.08701915       2.27312670       3.27991917
Ni      -2.19594717       4.11506191      -1.90725516
Ni      -3.81298060       4.00042695      -0.10624216
Ni      -2.13808678       4.00851806       1.64250707
Ni      -2.11617538       5.69780638      -0.08256845
Ni      -0.32382579      -4.41754887      -2.13341526
Ni      -0.28425501      -4.53268994       1.27576930
Ni       1.41001617      -4.45978875      -0.47233082
Ni      -0.41644619      -0.92863963      -5.42081461
Ni      -0.36971666      -2.69462197      -3.79711165
Ni      -0.35144911      -1.05672743      -2.03624179
Ni       1.43688975      -2.76375212      -2.18137533
Ni       1.38844921      -1.02866825      -3.81957507
Ni      -0.27911414      -2.85976388      -0.34574199
Ni      -0.27398704      -1.17956449       1.41175306
Ni       1.60961425      -3.00082731       1.47870489
Ni       1.40567753      -1.10857996      -0.32380270
Ni      -0.27039865      -2.89907928       3.05376949
Ni      -0.24200875      -1.23527014       4.77222308
Ni       1.49566927      -1.20542510       3.10720255
Ni      -0.45586667       2.47966576      -5.31088564
Ni       1.27327886       0.79671352      -5.39160234
Ni      -0.40809952       0.72325571      -3.73891248
Ni      -0.39848822       2.39238884      -1.93816687
Ni       1.34404074       0.68621477      -2.01751606
Ni       1.34620003       2.52153080      -3.70380955
Ni      -0.34337423       0.61022734      -0.26383290
Ni      -0.34299675       2.29508129       1.50478960
Ni       1.39877402       0.59871620       1.42135622
Ni       1.35060430       2.36815835      -0.24851218
Ni      -0.30049496       0.52377775       3.19858742
Ni      -0.27984351       2.17446029       4.88307912
Ni       1.44498298       0.48877445       4.80274853
Ni       1.46446153       2.31564023       3.22020825
Ni      -0.44875073       4.14711311      -3.58525594
Ni      -0.43946043       5.77130460      -1.81675415
Ni       1.35543082       4.16097094      -1.97002276
Ni      -0.39238534       4.09361156      -0.16489867
Ni      -0.37984105       5.66550126       1.59413034
Ni       1.41514409       4.05162922       1.58416024
Ni       1.29682533       5.73818958      -0.14057294
Ni      -0.33338119       3.94046228       3.25964782
Ni       3.10432493      -1.05502784      -2.15932596
Ni       3.11714452      -2.75376666      -0.44426032
Ni       3.15934640      -1.13490877       1.38786605
Ni       4.76366094      -1.01948836      -0.40294498
Ni       3.01595443       0.76641920      -3.74449723
Ni       3.06483079       2.49814339      -2.04798265
Ni       4.72303079       0.73926088      -2.05716878
Ni       3.11673876       0.67154507      -0.33774547
Ni       3.12280735       2.38729210       1.50454702
Ni       4.77751490       0.63484341       1.35287718
Ni       4.72930261       2.39315435      -0.29701346
Ni       3.13423019       0.56492674       3.10031061
Ni       3.03277238       4.08719763      -0.22106003
C        4.40376087      -4.71876820       4.36923629
C        3.60828137      -3.81584757       3.48852042
O        2.79200663      -4.23848343       2.65293362
H        5.47664724      -4.57120300       4.15583665
H        4.13240371      -5.77130460       4.22759803
H        4.25878033      -4.41949274       5.42081461
H        3.75679577      -2.71743128       3.57568011
