# Supplementary material for: Construction of Sabatier Volcanoes for CO2 Hydrogenation to C1‐2 Oxygenates Using Data‐Efficient Machine Learning
Source: Adv Sci (Weinh). 2026 Jun 16:e75932. Online ahead of print. doi: 10.1002/advs.75932 (PMC13336856; doi:10.1002/advs.75932)
Supplement: Supplementary file 3 — Supporting File 3: advs75932‐sup‐0003‐SI7.zip. [file ADVS-9999-e75932-s003.zip › SI/Intermediates/Ni/35/struct.xyz]

89
Properties=species:S:1:pos:R:3 pbc="F F F"
Ni      -5.24052529      -0.74993036       0.08362895
Ni      -5.17216491       1.07783191      -1.48928624
Ni      -5.04682286       0.80648707       1.91974070
Ni      -4.98427280       2.63122316       0.34254289
Ni      -2.11540693      -4.36300965      -0.31942763
Ni      -3.67480761      -0.79975268      -1.75699548
Ni      -2.11567880      -2.59322279      -1.95366567
Ni      -2.05102083      -0.78973891      -3.51070700
Ni      -3.69690313      -2.57550626      -0.11686155
Ni      -3.55098007      -1.07782349       1.78097716
Ni      -1.99484994      -2.87476008       1.58354411
Ni      -1.86420999      -1.01995432      -0.05227696
Ni      -1.80298872      -1.32933241       3.39047297
Ni      -1.90984387       1.09991297      -5.01090486
Ni      -3.55884960       1.08975317      -3.26671575
Ni      -3.40969928       2.72561892      -1.48945655
Ni      -1.80114679       0.82710430      -1.64076494
Ni      -1.78756800       2.73788905      -3.24008501
Ni      -3.48629859       0.82252126       0.14597507
Ni      -3.28232509       2.44784671       2.04808097
Ni      -1.67793145       0.55942507       1.78772249
Ni      -1.61523440       2.41161372       0.20065953
Ni      -3.31011944       0.55255674       3.55584199
Ni      -1.53989242       0.30094256       5.15557521
Ni      -1.54054794       2.20521021       3.66138332
Ni      -1.60693466       4.28674338      -1.43596140
Ni      -3.18934571       4.22232292       0.40070214
Ni      -1.48247609       4.01303779       2.10506520
Ni      -1.35676505       5.77126165       0.45271255
Ni      -0.47125887      -4.35323735      -2.08819000
Ni      -0.37281102      -4.62430140       1.30203419
Ni       1.28666244      -4.61771762      -0.47300133
Ni      -0.33469576      -0.71794743      -5.21160134
Ni      -0.40330223      -2.55372196      -3.66921457
Ni      -0.20667944      -1.00883600      -1.83773651
Ni       1.42575585      -2.85359484      -2.10721072
Ni       1.49140692      -1.04385250      -3.66183246
Ni      -0.25887744      -2.88714172      -0.24080765
Ni      -0.06857834      -1.29918291       1.59370544
Ni       1.65455322      -3.25673445       1.52577795
Ni       1.57696845      -1.28857182      -0.17513349
Ni      -0.16585889      -3.09506506       3.15496829
Ni       0.03774752      -1.51456872       4.94488470
Ni       1.72720453      -1.54253035       3.23431612
Ni      -0.08290134       2.66975761      -4.94955107
Ni       1.49689149       0.85377249      -5.14842909
Ni      -0.14989628       0.84412159      -3.45794295
Ni       0.03876424       2.42392386      -1.58652303
Ni       1.62973956       0.58342895      -1.78451661
Ni       1.75090767       2.48794666      -3.38988213
Ni      -0.02016087       0.56714046       0.00405954
Ni       0.15964256       2.16446892       1.84439322
Ni       1.74939201       0.33673215       1.63932826
Ni       1.81553209       2.17830536       0.05440860
Ni       0.08995672       0.31868325       3.45688727
Ni       0.28604648       1.88091968       5.21160134
Ni       1.86115998       0.06079108       5.01059091
Ni       1.99619877       1.95652030       3.51295003
Ni       0.10288191       4.24999042      -3.15403872
Ni       0.28533742       5.78494947      -1.31864674
Ni       1.93487202       4.03980668      -1.58604217
Ni       0.22504183       4.03669168       0.25868282
Ni       0.40573947       5.51927560       2.08284546
Ni       2.06054631       3.76506105       1.95639685
Ni       2.04670001       5.53226884       0.31217817
Ni       0.34559859       3.72158886       3.66955587
Ni       3.23212839      -1.29290675      -2.04589570
Ni       3.13851172      -3.06836086      -0.41091370
Ni       3.35766638      -1.54491648       1.49105958
Ni       4.92647460      -1.47691993      -0.33397447
Ni       3.26541481       0.60175680      -3.54613938
Ni       3.49396657       2.24311023      -1.77828620
Ni       4.99873654       0.35482409      -1.90650191
Ni       3.43239081       0.34122052      -0.14821389
Ni       3.61901755       1.96932843       1.76009592
Ni       5.11827682       0.09330159       1.48980646
Ni       5.18143766       1.92383110      -0.08080088
Ni       3.50971186       0.08563950       3.27001248
Ni       3.63645171       3.74734311       0.11487898
C        3.37478823      -4.76828744       3.80482808
C        4.56977090      -3.85065092       3.63676871
O        2.44725270      -4.36684432       4.77770525
O        2.74002222      -4.89414730       2.47914029
H        4.22572720      -2.83824843       3.35346202
H        5.24052529      -4.22397077       2.85206747
H        5.11493030      -3.78007524       4.58683713
H        2.15207468      -3.44064411       4.56694185
H        3.68066034      -5.78494947       4.09923535
H        1.96985694      -5.48840219       2.57440104
