# Supplementary material for: Construction of Sabatier Volcanoes for CO2 Hydrogenation to C1‐2 Oxygenates Using Data‐Efficient Machine Learning
Source: Adv Sci (Weinh). 2026 Jun 16:e75932. Online ahead of print. doi: 10.1002/advs.75932 (PMC13336856; doi:10.1002/advs.75932)
Supplement: Supplementary file 3 — Supporting File 3: advs75932‐sup‐0003‐SI7.zip. [file ADVS-9999-e75932-s003.zip › SI/Intermediates/Ni/36/struct.xyz]

87
Properties=species:S:1:pos:R:3 pbc="F F F"
Ni      -5.21503106      -1.14575987       0.14997144
Ni      -5.17404942       0.78136834      -1.30010426
Ni      -4.96084606       0.29468927       2.07640725
Ni      -4.92448489       2.21669648       0.62088587
Ni      -2.12663596      -4.74330191      -0.57558814
Ni      -3.69806850      -1.08281460      -1.73072456
Ni      -2.15978790      -2.86988353      -2.09179649
Ni      -2.12933735      -0.96725197      -3.52847160
Ni      -3.68997614      -2.96337024      -0.21465064
Ni      -3.48804623      -1.58242523       1.76894170
Ni      -1.95236252      -3.37520268       1.41272299
Ni      -1.84748295      -1.42151733      -0.09881342
Ni      -1.70404217      -1.94651634       3.31083873
Ni      -2.01961949       1.01440524      -4.90614522
Ni      -3.61698822       0.89804501      -3.11920363
Ni      -3.40033145       2.41459454      -1.24019771
Ni      -1.81334776       0.52252462      -1.56359445
Ni      -1.83144689       2.53235988      -3.03337760
Ni      -3.44691944       0.41489102       0.26771635
Ni      -3.17489231       1.90686646       2.26356861
Ni      -1.58982293       0.02654742       1.83713682
Ni      -1.55967385       1.97650616       0.37362676
Ni      -3.18176918      -0.07199464       3.64798227
Ni      -1.35761448      -0.45219722       5.16657565
Ni      -1.38435275       1.53844214       3.80217886
Ni      -1.58533429       3.95878665      -1.13421162
Ni      -3.11270461       3.78478256       0.73500031
Ni      -1.35817349       3.44808850       2.37031532
Ni      -1.26920340       5.31810491       0.83918791
Ni      -0.53506590      -4.62730795      -2.38802604
Ni      -0.34427167      -5.11776488       0.98548716
Ni       1.26744895      -5.00286128      -0.83745393
Ni      -0.46564098      -0.79787970      -5.27103637
Ni      -0.50379017      -2.73061408      -3.85178310
Ni      -0.24291010      -1.30194559      -1.93166256
Ni       1.36710832      -3.13833640      -2.36610022
Ni       1.39780801      -1.22764074      -3.80075730
Ni      -0.26665932      -3.28126472      -0.45567781
Ni       0.00208745      -1.81729584       1.48136688
Ni       1.65515226      -3.73254638       1.17559814
Ni       1.58198736      -1.69529602      -0.35205264
Ni      -0.11645205      -3.69574855       2.90824584
Ni       0.18897512      -2.26071369       4.78400651
Ni       1.98173796      -2.38607398       3.13238174
Ni      -0.18509052       2.57341757      -4.79841087
Ni       1.37208325       0.76322487      -5.16394502
Ni      -0.21968069       0.65358449      -3.42669131
Ni       0.03849631       2.10076940      -1.45839606
Ni       1.60673016       0.27527398      -1.83069586
Ni       1.68901077       2.27961120      -3.30851474
Ni       0.01638302       0.14203048       0.01014670
Ni       0.26312475       1.60427348       1.94529863
Ni       1.83145430      -0.23543932       1.58361743
Ni       1.85926362       1.73602052       0.10991556
Ni       0.25014350      -0.37018254       3.41950694
Ni       0.48215982       1.09835900       5.27103637
Ni       2.02899481      -0.71471517       4.89261139
Ni       2.13458852       1.28474599       3.53082900
Ni       0.06610255       4.03118450      -2.90780972
Ni       0.31502938       5.43555710      -0.97745568
Ni       1.93815470       3.70087124      -1.40764894
Ni       0.28755325       3.58472264       0.48364055
Ni       0.53451723       4.94464494       2.39613945
Ni       2.16860024       3.19818118       2.09634947
Ni       2.12164966       5.06743882       0.57827718
Ni       0.50743994       3.04340518       3.86121836
Ni       3.18475034      -1.58642764      -2.26223051
Ni       3.13375505      -3.46875736      -0.75041707
Ni       3.41981604      -2.07291121       1.22601604
Ni       4.93342781      -1.88967265      -0.62424563
Ni       3.18644128       0.40208448      -3.63966529
Ni       3.47932246       1.91606056      -1.77375339
Ni       4.96532269       0.03697983      -2.07544353
Ni       3.45002108      -0.08398088      -0.26631653
Ni       3.70456410       1.40672295       1.73630353
Ni       5.18730013      -0.44464053       1.29843866
Ni       5.21503106       1.47431594      -0.15409008
Ni       3.62245805      -0.56837269       3.11521988
Ni       3.69054937       3.28800306       0.21289167
C        3.07035135      -3.96698760       3.47520470
C        4.57706978      -3.81085799       3.43488037
O        2.73296060      -5.04119303       2.52642454
H        4.92557579      -3.52368524       2.42649845
H        5.06762054      -4.76398005       3.70348580
H        4.89541630      -3.02884481       4.13655072
H        2.71443640      -4.26370856       4.47512061
H        1.88136148      -5.43555710       2.80454045
