# Supplementary material for: Construction of Sabatier Volcanoes for CO2 Hydrogenation to C1‐2 Oxygenates Using Data‐Efficient Machine Learning
Source: Adv Sci (Weinh). 2026 Jun 16:e75932. Online ahead of print. doi: 10.1002/advs.75932 (PMC13336856; doi:10.1002/advs.75932)
Supplement: Supplementary file 3 — Supporting File 3: advs75932‐sup‐0003‐SI7.zip. [file ADVS-9999-e75932-s003.zip › SI/Intermediates/Ni/37/struct.xyz]

88
Properties=species:S:1:pos:R:3 pbc="F F F"
Ni      -5.73099734      -1.67941039      -0.62415423
Ni      -5.70292045       0.11005843      -2.24220201
Ni      -5.74488295      -0.06050415       1.16577518
Ni      -5.71629177       1.73054187      -0.45118966
Ni      -2.35658274      -5.08525608      -0.74976099
Ni      -4.07444810      -1.66822168      -2.38477920
Ni      -2.39594851      -3.36356517      -2.44515723
Ni      -2.36238618      -1.59058632      -4.04388436
Ni      -4.06500341      -3.40228376      -0.69242124
Ni      -4.12015072      -1.84719157       1.16642358
Ni      -2.44092033      -3.54099508       1.10039543
Ni      -2.35766048      -1.70926040      -0.58620450
Ni      -2.45500870      -1.94139620       2.87296193
Ni      -2.26366117       0.26609123      -5.58762797
Ni      -4.00374177       0.18977009      -3.93661759
Ni      -4.05811343       1.88095726      -2.20332409
Ni      -2.32290034       0.09640558      -2.21657294
Ni      -2.34814788       1.95694690      -3.86569514
Ni      -4.09884622       0.01911301      -0.52077150
Ni      -4.10397382       1.70474662       1.34549275
Ni      -2.37326157      -0.07526857       1.22273827
Ni      -2.33727914       1.72861340      -0.41045947
Ni      -4.09218229      -0.15487065       2.90050017
Ni      -2.39786499      -0.24966226       4.59574548
Ni      -2.44060481       1.60963490       3.05232335
Ni      -2.36252688       3.55571603      -2.09724299
Ni      -4.03220824       3.43757575      -0.34546390
Ni      -2.40554306       3.37911101       1.44955239
Ni      -2.30614528       5.10106274      -0.24258687
Ni      -0.62555442      -5.01199816      -2.43025344
Ni      -0.66902031      -5.17909284       0.97374181
Ni       1.06202348      -5.09809281      -0.70621290
Ni      -0.56731165      -1.45004870      -5.65087668
Ni      -0.59814876      -3.24974499      -4.06420677
Ni      -0.60367283      -1.63369680      -2.28092694
Ni       1.15426726      -3.37925485      -2.40944465
Ni       1.18804844      -1.60641441      -4.00654206
Ni      -0.64476449      -3.46328322      -0.65815503
Ni      -0.66046913      -1.80472801       1.15708814
Ni       1.08976085      -3.55593628       1.14126330
Ni       1.11267518      -1.74036252      -0.51990249
Ni      -0.68857749      -3.59410033       2.77408879
Ni      -0.69817391      -1.96185607       4.53271249
Ni       1.07512031      -1.95225457       2.91431729
Ni      -0.55377717       1.96260254      -5.48443708
Ni       1.14472544       0.25035981      -5.54898242
Ni      -0.57778018       0.17657742      -3.94143909
Ni      -0.58778052       1.80342519      -2.10518209
Ni       1.12838140       0.07352386      -2.16745008
Ni       1.20370700       1.93996003      -3.82358381
Ni      -0.61451976      -0.00425639      -0.46927578
Ni      -0.63238085       1.63248797       1.33374877
Ni       1.10088178      -0.11952990       1.27739195
Ni       1.11388496       1.70470963      -0.35869344
Ni      -0.67414254      -0.16732971       2.98912868
Ni      -0.68543352       1.44713633       4.70416468
Ni       1.01485720      -0.26620436       4.63244109
Ni       1.11183045       1.59699509       3.09474181
Ni      -0.56576490       3.58806113      -3.72088209
Ni      -0.58323013       5.17909284      -1.92644692
Ni       1.18863416       3.53999090      -2.05098342
Ni      -0.60652994       3.46702103      -0.30102212
Ni      -0.62362570       5.00841139       1.48480497
Ni       1.14545916       3.36840847       1.49407595
Ni       1.10155100       5.08826676      -0.20151458
Ni      -0.65161002       3.24764206       3.11566603
Ni       2.85273358      -1.70194029      -2.30168582
Ni       2.77325742      -3.43604458      -0.62505711
Ni       2.90548570      -1.96321143       1.33915722
Ni       4.47075388      -1.72908728      -0.51580414
Ni       2.84042812       0.16015815      -3.85355963
Ni       2.86413395       1.84412294      -2.11417245
Ni       4.49103719       0.06409528      -2.11772585
Ni       2.85782504      -0.04486806      -0.40745208
Ni       2.82533260       1.67328135       1.43361771
Ni       4.45967119      -0.09304485       1.28905878
Ni       4.47631753       1.68408289      -0.32933186
Ni       2.75298910      -0.16954883       2.99253761
Ni       2.81160175       3.40554598      -0.26144760
C        4.67350535      -2.52049503       4.56374790
C        3.86020153      -3.58863622       3.86504146
O        4.08250852      -3.46739895       2.42293353
H        5.74488295      -2.62580193       4.34351616
H        4.52255269      -2.58323286       5.65087668
H        2.78027503      -3.46504491       4.07088666
H        4.34593001      -1.51739908       4.23195407
H        4.17183906      -4.59971789       4.17332530
H        3.57975759      -4.18283462       1.95921956
