# Supplementary material for: Construction of Sabatier Volcanoes for CO2 Hydrogenation to C1‐2 Oxygenates Using Data‐Efficient Machine Learning
Source: Adv Sci (Weinh). 2026 Jun 16:e75932. Online ahead of print. doi: 10.1002/advs.75932 (PMC13336856; doi:10.1002/advs.75932)
Supplement: Supplementary file 3 — Supporting File 3: advs75932‐sup‐0003‐SI7.zip. [file ADVS-9999-e75932-s003.zip › SI/Intermediates/Ni/39/struct.xyz]

87
Properties=species:S:1:pos:R:3 pbc="F F F"
Ni      -5.66655145      -1.81447235       0.10710679
Ni      -5.75576727      -0.04110495      -1.52472480
Ni      -5.64303835      -0.17426928       1.88208162
Ni      -5.73196377       1.59291526       0.24288676
Ni      -2.20863972      -5.12377670      -0.14720524
Ni      -4.08459180      -1.77464271      -1.71632451
Ni      -2.36364080      -3.41988037      -1.84524539
Ni      -2.45558935      -1.67122853      -3.46593865
Ni      -3.95456964      -3.49209086      -0.02075366
Ni      -3.97051962      -1.90577297       1.81712199
Ni      -2.25202893      -3.55848936       1.69442607
Ni      -2.28210348      -1.75986363      -0.00112727
Ni      -2.22907095      -1.93219888       3.45358204
Ni      -2.48351796       0.16715814      -5.03250296
Ni      -4.14088341       0.06102816      -3.29851985
Ni      -4.15510673       1.76295732      -1.57573654
Ni      -2.37630300       0.02537190      -1.65319749
Ni      -2.52749615       1.86615056      -3.31992000
Ni      -4.06807242      -0.07356733       0.12166404
Ni      -4.03671278       1.62697838       1.96220388
Ni      -2.25884588      -0.10434275       1.78906664
Ni      -2.35338667       1.68051185       0.13664734
Ni      -3.90914541      -0.19719694       3.54181309
Ni      -2.13999427      -0.22011945       5.15433288
Ni      -2.29085868       1.60286863       3.58779602
Ni      -2.50468453       3.48713056      -1.56732701
Ni      -4.09413519       3.34744040       0.25626989
Ni      -2.38288064       3.35478474       1.97123198
Ni      -2.41462238       5.06040647       0.26176177
Ni      -0.56587971      -5.02066680      -1.91183209
Ni      -0.46461994      -5.16559854       1.50191497
Ni       1.19895653      -5.06219283      -0.28496299
Ni      -0.74718127      -1.50319184      -5.16423758
Ni      -0.65791411      -3.28461776      -3.55816243
Ni      -0.62251472      -1.65484648      -1.78449193
Ni       1.17164073      -3.34431140      -1.97961555
Ni       1.07869870      -1.58662273      -3.59513720
Ni      -0.50101998      -3.46380583      -0.10623345
Ni      -0.49032145      -1.79228561       1.66873844
Ni       1.32228895      -3.58199244       1.59159156
Ni       1.16254236      -1.68691817      -0.11448585
Ni      -0.46770791      -3.54997199       3.29648196
Ni      -0.41250830      -1.88624171       5.04291558
Ni       1.36028609      -1.87960264       3.43523919
Ni      -0.81762266       1.90660685      -5.02196517
Ni       0.92425508       0.24438699      -5.15446906
Ni      -0.72382350       0.13928073      -3.46440385
Ni      -0.69267437       1.78594722      -1.64401358
Ni       1.06303764       0.10764580      -1.77597581
Ni       1.00938151       1.94923172      -3.44536700
Ni      -0.59254569      -0.00418732       0.01171522
Ni      -0.57420868       1.65733410       1.79676067
Ni       1.18824493      -0.03245891       1.67396716
Ni       1.08720422       1.76406481       0.01422835
Ni      -0.45030708      -0.15545499       3.47158274
Ni      -0.46886956       1.52181480       5.16423758
Ni       1.27740216      -0.12088608       5.05173487
Ni       1.24720725       1.69796738       3.46997112
Ni      -0.79475073       3.55741758      -3.28034867
Ni      -0.77283983       5.16559854      -1.49814306
Ni       1.03213355       3.57283850      -1.68973923
Ni      -0.67663995       3.47178586       0.14000420
Ni      -0.65403605       5.03857291       1.90946235
Ni       1.15178056       3.44642796       1.84438102
Ni       0.99390977       5.14433580       0.14378769
Ni      -0.56223251       3.29680960       3.56058956
Ni       2.82747398      -1.61249921      -1.97103580
Ni       2.88887971      -3.33973064      -0.30885980
Ni       3.03703442      -1.76183866       1.58231797
Ni       4.53646756      -1.57607938      -0.27018823
Ni       2.69823233       0.22277944      -3.53919873
Ni       2.75407218       1.92709001      -1.81834266
Ni       4.42873675       0.19532425      -1.88539051
Ni       2.86577154       0.05938195      -0.09501773
Ni       2.87749730       1.80143713       1.71684859
Ni       4.56087141       0.08323152       1.52040001
Ni       4.45306065       1.83759978      -0.11243817
Ni       2.94271186       0.01143414       3.30783154
Ni       2.74680149       3.51083942       0.01265268
C        3.70685968      -3.99597196       3.59125922
C        5.01221094      -3.23473749       3.74473721
O        2.72869055      -3.18409012       2.89784539
H        3.84585761      -4.91312749       2.99771393
H        3.27354967      -4.26739223       4.56612334
H        5.41048056      -2.96800834       2.75386302
H        5.75576727      -3.85132191       4.27279944
H        4.85328550      -2.30588616       4.29715579
