# Supplementary material for: Construction of Sabatier Volcanoes for CO2 Hydrogenation to C1‐2 Oxygenates Using Data‐Efficient Machine Learning
Source: Adv Sci (Weinh). 2026 Jun 16:e75932. Online ahead of print. doi: 10.1002/advs.75932 (PMC13336856; doi:10.1002/advs.75932)
Supplement: Supplementary file 3 — Supporting File 3: advs75932‐sup‐0003‐SI7.zip. [file ADVS-9999-e75932-s003.zip › SI/Intermediates/Ni/4/struct.xyz]

84
Properties=species:S:1:pos:R:3 pbc="F F F"
Ni      -5.27200310      -1.74098357      -0.30052598
Ni      -5.28533147       0.00005931      -1.97075047
Ni      -5.28475576      -0.06821368       1.43684183
Ni      -5.29579384       1.67385687      -0.23142796
Ni      -1.86036088      -5.11152011      -0.37213381
Ni      -3.63667509      -1.76277756      -2.07866206
Ni      -1.93890159      -3.43846135      -2.11294184
Ni      -1.94646199      -1.71503612      -3.76163852
Ni      -3.58686316      -3.44675777      -0.33899174
Ni      -3.63955674      -1.83591682       1.47316983
Ni      -1.94252595      -3.51296266       1.43556434
Ni      -1.89601592      -1.73327342      -0.30054243
Ni      -1.95529457      -1.86111855       3.16066186
Ni      -1.89049472       0.09252578      -5.36071165
Ni      -3.60753614       0.04747955      -3.68565458
Ni      -3.65809451       1.78722889      -2.00188722
Ni      -1.90188488       0.02252653      -1.98460823
Ni      -1.97172507       1.83232495      -3.68758810
Ni      -3.65687277      -0.02211830      -0.26764570
Ni      -3.66110951       1.71827114       1.54446889
Ni      -1.90814822      -0.04646768       1.45575691
Ni      -1.91329995       1.70850139      -0.22828417
Ni      -3.61124338      -0.09277876       3.15403909
Ni      -1.89798282      -0.11407948       4.83028885
Ni      -1.97648525       1.69307318       3.23135915
Ni      -1.98185035       3.48330952      -1.96795531
Ni      -3.62888652       3.40059634      -0.19395558
Ni      -1.98159300       3.41438018       1.58041640
Ni      -1.92124866       5.08588291      -0.16370620
Ni      -0.15292307      -5.06604578      -2.07674876
Ni      -0.15424259      -5.13311591       1.33449656
Ni       1.55352385      -5.08442565      -0.37103150
Ni      -0.17397974      -1.60291198      -5.39708353
Ni      -0.16011596      -3.35288444      -3.75765675
Ni      -0.16253325      -1.68833818      -2.01893747
Ni       1.61359690      -3.41507731      -2.11880092
Ni       1.60502334      -1.69270638      -3.77005117
Ni      -0.16574050      -3.46895398      -0.34611805
Ni      -0.17412233      -1.75935497       1.42389534
Ni       1.59240427      -3.48944489       1.43329585
Ni       1.57900857      -1.72344800      -0.27430170
Ni      -0.17485478      -3.49651134       3.09051719
Ni      -0.18288693      -1.80610491       4.79923160
Ni       1.58534103      -1.83770076       3.16735996
Ni      -0.20056677       1.80929952      -5.32993159
Ni       1.51900549       0.11690525      -5.36655858
Ni      -0.18112611       0.07098291      -3.73475003
Ni      -0.18755432       1.75345528      -1.94760184
Ni       1.54694020       0.04027187      -1.97982688
Ni       1.57871014       1.85814278      -3.69267793
Ni      -0.17106534      -0.00734170      -0.25844285
Ni      -0.18760869       1.68336977       1.49357297
Ni       1.56391018      -0.04823013       1.47014801
Ni       1.53520063       1.72720081      -0.22179977
Ni      -0.18825265      -0.06678826       3.20385750
Ni      -0.20226663       1.60113849       4.86764688
Ni       1.51823089      -0.08734853       4.82751184
Ni       1.57545381       1.72613113       3.23287301
Ni      -0.20886226       3.48870028      -3.61642645
Ni      -0.22108317       5.13311591      -1.87027374
Ni       1.56715987       3.51200790      -1.97041454
Ni      -0.20352839       3.47032542      -0.19330214
Ni      -0.21869723       5.06478432       1.54556485
Ni       1.56856896       3.44726491       1.58138606
Ni       1.48483159       5.11439912      -0.16479275
Ni      -0.20811837       3.35295504       3.22674327
Ni       3.29121865      -1.71685421      -2.08208136
Ni       3.25955797      -3.40525973      -0.35089157
Ni       3.39304946      -1.88066615       1.56517823
Ni       4.93040050      -1.66506373      -0.32120830
Ni       3.23559279       0.09567536      -3.69053869
Ni       3.26010931       1.83431579      -2.00183413
Ni       4.90906653       0.07648619      -1.97597008
Ni       3.29856762       0.00031677      -0.24135281
Ni       3.26786762       1.77279707       1.54679234
Ni       4.91859838       0.02229822       1.43584774
Ni       4.89865685       1.74764618      -0.23675029
Ni       3.23464566      -0.02238068       3.15981494
Ni       3.21297738       3.45102164      -0.19745108
O        3.46668854      -3.40420312       4.55944788
O        4.77005310      -3.15914653       2.74024171
C        4.57517405      -3.66460925       3.83783605
H        3.46346260      -3.90911307       5.39708353
H        5.29579384      -4.36339415       4.28753318
