# Supplementary material for: Construction of Sabatier Volcanoes for CO2 Hydrogenation to C1‐2 Oxygenates Using Data‐Efficient Machine Learning
Source: Adv Sci (Weinh). 2026 Jun 16:e75932. Online ahead of print. doi: 10.1002/advs.75932 (PMC13336856; doi:10.1002/advs.75932)
Supplement: Supplementary file 3 — Supporting File 3: advs75932‐sup‐0003‐SI7.zip. [file ADVS-9999-e75932-s003.zip › SI/Intermediates/Ni/40/struct.xyz]

86
Properties=species:S:1:pos:R:3 pbc="F F F"
Ni      -5.05261645      -1.86698930      -0.02177464
Ni      -5.15305981      -0.14389308      -1.71170690
Ni      -5.06050210      -0.16447905       1.69430760
Ni      -5.15463503       1.55261506      -0.00131495
Ni      -1.55274402      -5.14715312      -0.13796337
Ni      -3.46393057      -1.86592151      -1.83379206
Ni      -1.72890303      -3.49858474      -1.89821106
Ni      -1.82728015      -1.80134936      -3.57497071
Ni      -3.31975825      -3.53012188      -0.07628898
Ni      -3.37038033      -1.88284613       1.69861783
Ni      -1.62270639      -3.51592706       1.64864757
Ni      -1.67111474      -1.77926717      -0.11032045
Ni      -1.63580740      -1.83885523       3.34201334
Ni      -1.86321703      -0.01674119      -5.20314679
Ni      -3.52777261      -0.08477192      -3.47442046
Ni      -3.56798819       1.67413895      -1.81352082
Ni      -1.77221735      -0.04845519      -1.81860438
Ni      -1.92789090       1.73475870      -3.54559126
Ni      -3.47496292      -0.10337711      -0.05477061
Ni      -3.47084959       1.65655184       1.71980663
Ni      -1.67257342      -0.07044076       1.61808048
Ni      -1.77451709       1.66361580      -0.09226418
Ni      -3.33477209      -0.11151607       3.35952179
Ni      -1.58094725      -0.06649342       4.98670347
Ni      -1.73871074       1.70612307       3.35845313
Ni      -1.92735642       3.41366847      -1.85060367
Ni      -3.53187257       3.32159578      -0.04050572
Ni      -1.82807686       3.39902255       1.67920689
Ni      -1.86304555       5.04778865      -0.07984265
Ni       0.07571624      -5.08060488      -1.91879319
Ni       0.19049815      -5.09815743       1.52563171
Ni       1.81018362      -5.07034874      -0.27466754
Ni      -0.10937875      -1.67346369      -5.26985576
Ni      -0.01409946      -3.40124612      -3.61299087
Ni      -0.00544643      -1.71614741      -1.88791955
Ni       1.80468489      -3.39741380      -2.01429809
Ni       1.70482270      -1.69186924      -3.69024470
Ni       0.11734902      -3.46384367      -0.15883621
Ni       0.12738806      -1.75288239       1.58053912
Ni       1.96417171      -3.48303740       1.55564881
Ni       1.77351788      -1.68045813      -0.20918650
Ni       0.18588777      -3.43112820       3.25150545
Ni       0.16160202      -1.71614380       4.93287407
Ni       1.98786627      -1.78993347       3.39333808
Ni      -0.20847655       1.73577610      -5.24087409
Ni       1.54795624       0.08250030      -5.30670049
Ni      -0.11190724       0.02186395      -3.62249452
Ni      -0.10117341       1.72205724      -1.85630458
Ni       1.66772855       0.05692962      -1.92635665
Ni       1.60931608       1.84078098      -3.65245175
Ni       0.00676740      -0.01551729      -0.14101479
Ni      -0.00087844       1.70468960       1.57822746
Ni       1.78451780       0.00677858       1.53724890
Ni       1.66920065       1.76319343      -0.18764844
Ni       0.09562571      -0.02506435       3.30720783
Ni       0.06929298       1.70022252       4.94588539
Ni       1.80704885       0.05942019       4.90033072
Ni       1.79879249       1.81552213       3.26009441
Ni      -0.20477702       3.43839484      -3.54970655
Ni      -0.20412634       5.10680857      -1.82672446
Ni       1.61171974       3.51662093      -1.94922129
Ni      -0.11080515       3.46643995      -0.13425189
Ni      -0.10700805       5.09617950       1.57390674
Ni       1.70854428       3.50908684       1.57736096
Ni       1.55740740       5.14715312      -0.17536055
Ni      -0.02067889       3.41164149       3.27889550
Ni       3.44938126      -1.65768044      -2.04882996
Ni       3.52807949      -3.34461173      -0.36159743
Ni       3.63464082      -1.73183015       1.52800547
Ni       5.15463503      -1.52775571      -0.34868926
Ni       3.31358005       0.12219737      -3.68506964
Ni       3.34523063       1.88061248      -2.01441747
Ni       5.02994484       0.17143776      -2.02617015
Ni       3.45737897       0.07402930      -0.23280737
Ni       3.44236475       1.85946656       1.53483364
Ni       5.12920107       0.14006841       1.41037723
Ni       5.03473844       1.84563840      -0.28539556
Ni       3.49724731       0.09862911       3.17574730
Ni       3.31931875       3.51326396      -0.23145058
C        3.99340697      -3.82351375       3.53484232
C        3.40940219      -2.71403806       4.40024674
O        3.82880292      -3.58556066       2.11006543
H        5.08091607      -3.93228551       3.69988239
H        3.50840678      -4.78807674       3.75504562
H        4.18117047      -1.98055106       4.68628570
H        2.95369492      -3.10550673       5.30670049
