# Supplementary material for: Construction of Sabatier Volcanoes for CO2 Hydrogenation to C1‐2 Oxygenates Using Data‐Efficient Machine Learning
Source: Adv Sci (Weinh). 2026 Jun 16:e75932. Online ahead of print. doi: 10.1002/advs.75932 (PMC13336856; doi:10.1002/advs.75932)
Supplement: Supplementary file 3 — Supporting File 3: advs75932‐sup‐0003‐SI7.zip. [file ADVS-9999-e75932-s003.zip › SI/Intermediates/Ni/41/struct.xyz]

84
Properties=species:S:1:pos:R:3 pbc="F F F"
Ni      -5.35293659      -1.62439682       0.02529753
Ni      -5.32492628       0.04974838      -1.71049048
Ni      -5.32685563       0.11219582       1.70099578
Ni      -5.29954373       1.78706642      -0.03577125
Ni      -2.01398069      -5.07068078       0.09419294
Ni      -3.71986801      -1.75646788      -1.74857055
Ni      -2.05854769      -3.46941540      -1.71425690
Ni      -2.03185758      -1.81344592      -3.43341159
Ni      -3.70464621      -3.36861007       0.06140298
Ni      -3.72061055      -1.68944629       1.80637464
Ni      -2.05920867      -3.40231519       1.84058425
Ni      -1.97877526      -1.69556426       0.02946280
Ni      -2.03389978      -1.68415028       3.49552758
Ni      -1.93088501      -0.06801434      -5.09953791
Ni      -3.64858220      -0.00853026      -3.42602737
Ni      -3.66292669       1.79944344      -1.81356729
Ni      -1.95046833      -0.00404063      -1.72595787
Ni      -1.97397465       1.74148152      -3.49931826
Ni      -3.70022170       0.05585836      -0.00329261
Ni      -3.66536503       1.86691119       1.74113479
Ni      -1.95200895       0.06104102       1.72104495
Ni      -1.92443287       1.75322651      -0.03393521
Ni      -3.65200309       0.11769920       3.41813830
Ni      -1.93763741       0.12246583       5.09608353
Ni      -1.97881039       1.87118483       3.42969043
Ni      -1.94945511       3.46072859      -1.84499061
Ni      -3.59723260       3.47753876      -0.06850635
Ni      -1.95169360       3.52671848       1.71082020
Ni      -1.85361479       5.12530580      -0.09662792
Ni      -0.30566927      -5.12965907      -1.61006954
Ni      -0.30732192      -5.06556407       1.80157686
Ni       1.40083184      -5.12366638       0.09825691
Ni      -0.25052566      -1.79988980      -5.06699629
Ni      -0.27871097      -3.48565377      -3.35917871
Ni      -0.25334321      -1.75534225      -1.69225910
Ni       1.49751080      -3.52577814      -1.71046247
Ni       1.52572899      -1.87049698      -3.42908077
Ni      -0.28252327      -3.47227474       0.06391606
Ni      -0.25607426      -1.68971955       1.75484268
Ni       1.49180279      -3.45641138       1.84180363
Ni       1.46942269      -1.75013216       0.03195823
Ni      -0.28180092      -3.35858613       3.48757975
Ni      -0.25648035      -1.60934535       5.12988393
Ni       1.51671399      -1.73768766       3.49615141
Ni      -0.19572271       1.61010517      -5.12988393
Ni       1.48465849      -0.12160770      -5.09540803
Ni      -0.22456555      -0.06537584      -3.47329549
Ni      -0.19864075       1.69235540      -1.75671996
Ni       1.49821423      -0.05896484      -1.72203354
Ni       1.58153571       1.68531162      -3.49548481
Ni      -0.22783916       0.00151245      -0.00125647
Ni      -0.20080742       1.75729651       1.69101975
Ni       1.49480978       0.00641213       1.72348485
Ni       1.52436809       1.69736827      -0.03079818
Ni      -0.22960141       0.06748405       3.47319421
Ni      -0.20211169       1.80046388       5.06771767
Ni       1.47918594       0.06754721       5.09823986
Ni       1.57772993       1.81440921       3.43293538
Ni      -0.17044336       3.35980231      -3.48747588
Ni      -0.14542112       5.06718535      -1.80093191
Ni       1.60633309       3.40362585      -1.84093164
Ni      -0.17202690       3.47357359      -0.06527685
Ni      -0.14758917       5.12965907       1.61084314
Ni       1.60504384       3.47002424       1.71400288
Ni       1.56048038       5.07130266      -0.09371605
Ni      -0.17463288       3.48611600       3.35934875
Ni       3.21203937      -1.86622755      -1.74045461
Ni       3.14331650      -3.47661712       0.06853452
Ni       3.20526578      -1.79507445       1.80928733
Ni       4.84566239      -1.78719261       0.03659800
Ni       3.19926322      -0.11698204      -3.41759391
Ni       3.26795003       1.69046799      -1.80622592
Ni       4.87423213      -0.11136627      -1.70030563
Ni       3.24707259      -0.05409289       0.00273265
Ni       3.26583503       1.75683888       1.74775997
Ni       4.87109999      -0.04972897       1.71113114
Ni       4.90005286       1.62522506      -0.02482536
Ni       3.19436521       0.01005865       3.42434226
Ni       3.25122672       3.36931319      -0.06120740
C        4.58431809      -3.80793004       4.15596350
H        4.92057305      -3.50498183       3.15418098
H        5.35293659      -4.43263183       4.63168014
H        4.40389259      -2.90905759       4.75913121
H        3.64690114      -4.36997130       4.04521148
