# Supplementary material for: Construction of Sabatier Volcanoes for CO2 Hydrogenation to C1‐2 Oxygenates Using Data‐Efficient Machine Learning
Source: Adv Sci (Weinh). 2026 Jun 16:e75932. Online ahead of print. doi: 10.1002/advs.75932 (PMC13336856; doi:10.1002/advs.75932)
Supplement: Supplementary file 3 — Supporting File 3: advs75932‐sup‐0003‐SI7.zip. [file ADVS-9999-e75932-s003.zip › SI/Intermediates/Ni/44/struct.xyz]

80
Properties=species:S:1:pos:R:3 pbc="F F F"
Ni      -5.09607756      -1.68919791      -0.01142536
Ni      -5.11446395       0.00764040      -1.70711436
Ni      -5.09662198       0.01109819       1.68863727
Ni      -5.11491501       1.70689680      -0.00826720
Ni      -1.69145996      -5.10516831       0.00596729
Ni      -3.45831907      -1.75673439      -1.78039972
Ni      -1.76598771      -3.46990712      -1.76658643
Ni      -1.78105872      -1.75631729      -3.45832689
Ni      -3.40683515      -3.43588753       0.00543143
Ni      -3.44777927      -1.78420363       1.78319431
Ni      -1.76130881      -3.47472987       1.77955168
Ni      -1.72375297      -1.73363474       0.00492797
Ni      -1.76130847      -1.78042032       3.47295278
Ni      -1.71035332       0.00855066      -5.11427437
Ni      -3.43121371       0.01410018      -3.42919183
Ni      -3.48286911       1.79345592      -1.79326264
Ni      -1.73558421       0.01588636      -1.73370144
Ni      -1.79587046       1.79411361      -3.48146840
Ni      -3.48367730       0.02048438      -0.02053173
Ni      -3.45909596       1.78086149       1.75535798
Ni      -1.72364397      -0.00531383       1.73157647
Ni      -1.73638608       1.73550568      -0.01582666
Ni      -3.40687930      -0.00576645       3.43300678
Ni      -1.69213975      -0.00644565       5.10202742
Ni      -1.76695556       1.76718742       3.46786093
Ni      -1.79665821       3.48295260      -1.79388392
Ni      -3.43279737       3.43128610      -0.01461295
Ni      -1.78263187       3.46017050       1.75513363
Ni      -1.71152638       5.11662156      -0.00871844
Ni       0.00722180      -5.10543050      -1.69319393
Ni       0.00770194      -5.11741665       1.71206070
Ni       1.71596401      -5.11639628       0.00410804
Ni      -0.01455216      -1.68825104      -5.09651057
Ni       0.00490385      -3.43514084      -3.40714431
Ni       0.00433003      -1.73254065      -1.72339295
Ni       1.77947586      -3.47332974      -1.76399619
Ni       1.78019680      -1.78206295      -3.44958809
Ni       0.01988430      -3.47000725       0.01790165
Ni       0.00394772      -1.72774239       1.72662119
Ni       1.78696145      -3.49781866       1.78463134
Ni       1.72770123      -1.72707684       0.00233539
Ni      -0.00687471      -3.42613761       3.42366326
Ni       0.00696566      -1.71359604       5.11476891
Ni       1.78642459      -1.78465703       3.49638648
Ni      -0.01259089       1.70922370      -5.11476891
Ni       1.68407290       0.01343692      -5.09737260
Ni      -0.02407959       0.02215881      -3.48371197
Ni      -0.01848989       1.73621874      -1.73454584
Ni       1.72974687      -0.00370240      -1.72405729
Ni       1.75103803       1.78290575      -3.45984919
Ni       0.00803760      -0.00854451       0.00841055
Ni       0.00375216       1.72465534       1.73107902
Ni       1.72712339      -0.00191813       1.72608037
Ni       1.72982723       1.72597299       0.00386820
Ni       0.01885787      -0.01804047       3.46814377
Ni       0.00581646       1.69385883       5.10209774
Ni       1.71416396      -0.00398246       5.11437605
Ni       1.77818617       1.76498639       3.47208813
Ni      -0.01867162       3.43321628      -3.43092824
Ni      -0.01314529       5.11741665      -1.70838973
Ni       1.75087543       3.46190723      -1.78235320
Ni      -0.02457523       3.48629217      -0.02157408
Ni      -0.01568426       5.10000079       1.68808354
Ni       1.77976726       3.45171498       1.78197559
Ni       1.68348897       5.10063405      -0.01292896
Ni       0.00343171       3.40908453       3.43298599
Ni       3.47157678      -1.77826647      -1.76493451
Ni       3.42577407      -3.42377957      -0.01023132
Ni       3.49807443      -1.78357016       1.78388705
Ni       5.11491501      -1.71035705       0.00276024
Ni       3.42961764      -0.00323182      -3.40840871
Ni       3.46411282       1.76997708      -1.76886298
Ni       5.09962969      -0.00282507      -1.69549411
Ni       3.46695143      -0.01616403       0.01633391
Ni       3.47092365       1.76625318       1.77808334
Ni       5.11452458      -0.00182361       1.71021922
Ni       5.09918446       1.69661101       0.00328749
Ni       3.42458863       0.01120520       3.42241127
Ni       3.42960455       3.41109734       0.00343474
H        2.92589068      -2.92270627       2.90729635
