# Supplementary material for: Construction of Sabatier Volcanoes for CO2 Hydrogenation to C1‐2 Oxygenates Using Data‐Efficient Machine Learning
Source: Adv Sci (Weinh). 2026 Jun 16:e75932. Online ahead of print. doi: 10.1002/advs.75932 (PMC13336856; doi:10.1002/advs.75932)
Supplement: Supplementary file 3 — Supporting File 3: advs75932‐sup‐0003‐SI7.zip. [file ADVS-9999-e75932-s003.zip › SI/Intermediates/Ni/45/struct.xyz]

81
Properties=species:S:1:pos:R:3 pbc="F F F"
Ni      -5.11000806      -1.70856141       0.00055751
Ni      -5.10635383       0.00016308      -1.70169212
Ni      -5.10981036      -0.00053548       1.71008214
Ni      -5.10659888       1.70221736       0.00199891
Ni      -1.71962406      -5.09492956      -0.01052697
Ni      -3.46806996      -1.77242043      -1.77003079
Ni      -1.77865149      -3.45589122      -1.77581302
Ni      -1.77805969      -1.77012491      -3.46313976
Ni      -3.43256320      -3.42433850      -0.00616279
Ni      -3.47487978      -1.76991117       1.76938274
Ni      -1.78911965      -3.46053797       1.76554708
Ni      -1.72331082      -1.72760331       0.00426345
Ni      -1.78894708      -1.76728397       3.45992425
Ni      -1.71681544       0.00478585      -5.09954177
Ni      -3.43114095       0.00066407      -3.42031934
Ni      -3.46664352       1.76929927      -1.76723901
Ni      -1.72340673      -0.00549742      -1.71527298
Ni      -1.77969704       1.77189055      -3.45698752
Ni      -3.47601807      -0.00125476       0.00215498
Ni      -3.46800785       1.76969408       1.77447135
Ni      -1.72290475      -0.00487282       1.72735378
Ni      -1.72369612       1.71657861       0.00755318
Ni      -3.43153956       0.00507256       3.42433926
Ni      -1.72019385       0.00886100       5.09637985
Ni      -1.77817152       1.77401102       3.45751511
Ni      -1.78013428       3.45989447      -1.76775028
Ni      -3.43210248       3.42160998       0.00295490
Ni      -1.77857874       3.46274302       1.77348001
Ni      -1.71773011       5.10103312       0.00125123
Ni      -0.01306461      -5.09343359      -1.72165684
Ni      -0.03185040      -5.11152590       1.69337990
Ni       1.69593425      -5.10952065      -0.04087087
Ni      -0.01260314      -1.70225227      -5.10899948
Ni      -0.01271361      -3.42003261      -3.43290978
Ni      -0.00117116      -1.72473031      -1.72119759
Ni       1.76206281      -3.45544070      -1.79444915
Ni       1.75892891      -1.76176407      -3.47757500
Ni       0.02579170      -3.47088610       0.02433096
Ni       0.01349516      -1.73313924       1.73196509
Ni       1.79183479      -3.56721632       1.78441426
Ni       1.73183578      -1.73063437       0.01017128
Ni      -0.06101431      -3.42557309       3.42306199
Ni      -0.03304675      -1.69528371       5.11073197
Ni       1.79179396      -1.78763587       3.56777381
Ni      -0.01557623       1.71058694      -5.10044393
Ni       1.69388433       0.00899883      -5.11073197
Ni      -0.01010144       0.00387071      -3.47234307
Ni      -0.00268777       1.71917734      -1.71641141
Ni       1.72008289       0.00061642      -1.72287185
Ni       1.75930209       1.77717814      -3.46579940
Ni       0.00487498      -0.00822826       0.00855634
Ni      -0.00129852       1.72063048       1.72621027
Ni       1.73136063      -0.01133795       1.73075698
Ni       1.72011971       1.72393862       0.00179356
Ni       0.02540777      -0.02630535       3.47143077
Ni      -0.01347257       1.71944066       5.09581010
Ni       1.69546518       0.03743552       5.10979428
Ni       1.76154239       1.79214489       3.45775142
Ni      -0.01270799       3.42813646      -3.42187505
Ni      -0.01543881       5.10464720      -1.70288237
Ni       1.75944982       3.46859808      -1.77270398
Ni      -0.01032695       3.47367347       0.00030058
Ni      -0.01267356       5.10923124       1.70755479
Ni       1.75897294       3.47662937       1.76586794
Ni       1.69436014       5.11152590      -0.00243337
Ni      -0.01349153       3.43131857       3.42267481
Ni       3.45411502      -1.75883339      -1.79644396
Ni       3.42599306      -3.42066756      -0.07258132
Ni       3.57010797      -1.78413079       1.78276339
Ni       5.11000806      -1.68682122      -0.04456987
Ni       3.41286756       0.01476382      -3.43658694
Ni       3.44634237       1.78254115      -1.77988663
Ni       5.08817652       0.01996518      -1.72739590
Ni       3.46784035      -0.02027564       0.02115146
Ni       3.45385825       1.79534809       1.76142271
Ni       5.10966527       0.04298449       1.68925798
Ni       5.08812618       1.72806323      -0.01637689
Ni       3.42496843       0.06940246       3.42088219
Ni       3.41322140       3.43773794      -0.01040903
O        3.15588438      -3.14726927       3.14251725
H        3.72643396      -3.71042715       3.67414005
