# Supplementary material for: Construction of Sabatier Volcanoes for CO2 Hydrogenation to C1‐2 Oxygenates Using Data‐Efficient Machine Learning
Source: Adv Sci (Weinh). 2026 Jun 16:e75932. Online ahead of print. doi: 10.1002/advs.75932 (PMC13336856; doi:10.1002/advs.75932)
Supplement: Supplementary file 3 — Supporting File 3: advs75932‐sup‐0003‐SI7.zip. [file ADVS-9999-e75932-s003.zip › SI/Intermediates/Ni/46/struct.xyz]

82
Properties=species:S:1:pos:R:3 pbc="F F F"
Ni      -5.04816389      -1.86234682       0.07460326
Ni      -5.11790977      -0.17360756      -1.64786242
Ni      -5.07628194      -0.14387907       1.77095451
Ni      -5.14795324       1.54297939       0.04512179
Ni      -1.55200070      -5.14724148       0.05904986
Ni      -3.42875952      -1.89938022      -1.71919053
Ni      -1.68783620      -3.52967937      -1.72419468
Ni      -1.76078221      -1.86320508      -3.42955991
Ni      -3.32028405      -3.52794982       0.06722705
Ni      -3.39148477      -1.86921610       1.83065311
Ni      -1.65390012      -3.50198180       1.82577010
Ni      -1.66298440      -1.78454617       0.03908688
Ni      -1.68710546      -1.79787572       3.49853276
Ni      -1.76565040      -0.09826533      -5.08254263
Ni      -3.45946424      -0.13866318      -3.38312633
Ni      -3.53579445       1.64845549      -1.75101271
Ni      -1.73846999      -0.07822649      -1.70078854
Ni      -1.86898552       1.68512003      -3.45747734
Ni      -3.46972587      -0.11177099       0.04090697
Ni      -3.49425342       1.67939431       1.80108668
Ni      -1.69881605      -0.04612299       1.74265680
Ni      -1.77415973       1.66332874       0.00413335
Ni      -3.37926343      -0.07738311       3.46529422
Ni      -1.64239211      -0.00929052       5.12197963
Ni      -1.78862579       1.75120322       3.47095204
Ni      -1.90320354       3.38722051      -1.78644640
Ni      -3.52748705       3.31161066       0.00953113
Ni      -1.86359495       3.42032212       1.76840750
Ni      -1.86346506       5.04043722      -0.02278461
Ni       0.13267194      -5.10793058      -1.67118715
Ni       0.15817019      -5.08910489       1.74713754
Ni       1.86002266      -5.05363869       0.00132197
Ni      -0.00794423      -1.75088648      -5.09075177
Ni       0.06284451      -3.45207965      -3.40011680
Ni       0.03905943      -1.74769782      -1.70477175
Ni       1.86403444      -3.42510816      -1.77552340
Ni       1.78946548      -1.75538057      -3.47772537
Ni       0.13032728      -3.48267403       0.04967698
Ni       0.09378586      -1.72856608       1.74455168
Ni       1.97489479      -3.47325795       1.84735127
Ni       1.78694398      -1.69244173       0.01081064
Ni       0.12616535      -3.38734047       3.45305723
Ni       0.11433702      -1.66570996       5.10782664
Ni       1.86716369      -1.67253101       3.45473438
Ni      -0.11153728       1.65599338      -5.11475057
Ni       1.64890896       0.00474466      -5.12197963
Ni      -0.03956115      -0.03611645      -3.47435879
Ni      -0.07316707       1.70066335      -1.73845144
Ni       1.70300429       0.02808800      -1.74436659
Ni       1.67979281       1.79442811      -3.50099610
Ni       0.00578106      -0.01191874       0.00218465
Ni      -0.03475228       1.73775589       1.70481577
Ni       1.74068524       0.07216244       1.69775506
Ni       1.66847147       1.77557210      -0.04059534
Ni       0.03417377       0.03191069       3.46762481
Ni       0.01017946       1.74971346       5.08398657
Ni       1.76583465       0.09498601       5.07803052
Ni       1.76248305       1.85991582       3.42495454
Ni      -0.14641967       3.38657232      -3.45502281
Ni      -0.17873049       5.07771145      -1.75273296
Ni       1.64775697       3.49840189      -1.83102584
Ni      -0.10901331       3.46937581      -0.03249786
Ni      -0.13712277       5.10802052       1.66348206
Ni       1.69025751       3.53106423       1.72199603
Ni       1.54704318       5.14724148      -0.06724783
Ni      -0.06513501       3.45033656       3.39362090
Ni       3.49761330      -1.68336454      -1.81098531
Ni       3.53313313      -3.31273842      -0.02986164
Ni       3.53802339      -1.63067521       1.74142548
Ni       5.14795324      -1.54816352      -0.04724937
Ni       3.38263583       0.07308128      -3.46628699
Ni       3.38809122       1.86703752      -1.83636593
Ni       5.08072334       0.14179401      -1.77173254
Ni       3.46784835       0.10970530      -0.05322699
Ni       3.42918257       1.89683682       1.71470964
Ni       5.11941961       0.17352714       1.64265334
Ni       5.04576463       1.86291916      -0.07921052
Ni       3.46417438       0.13792900       3.38181612
Ni       3.31718324       3.52747063      -0.07618107
O        3.35142975      -4.62783935       3.21136964
H        2.90187438      -4.31681567       4.02535422
H        4.07900897      -3.98160345       3.06998606
