# Supplementary material for: Construction of Sabatier Volcanoes for CO2 Hydrogenation to C1‐2 Oxygenates Using Data‐Efficient Machine Learning
Source: Adv Sci (Weinh). 2026 Jun 16:e75932. Online ahead of print. doi: 10.1002/advs.75932 (PMC13336856; doi:10.1002/advs.75932)
Supplement: Supplementary file 3 — Supporting File 3: advs75932‐sup‐0003‐SI7.zip. [file ADVS-9999-e75932-s003.zip › SI/Intermediates/Ni/6/struct.xyz]

85
Properties=species:S:1:pos:R:3 pbc="F F F"
Ni      -5.13183870      -1.63649265       0.08524305
Ni      -5.15821530       0.15247144      -1.52868042
Ni      -5.05405695      -0.01205037       1.87521761
Ni      -5.07903463       1.77023674       0.25477278
Ni      -1.79481585      -5.05777145      -0.20439403
Ni      -3.54488231      -1.63533672      -1.73723141
Ni      -1.87806439      -3.33701607      -1.87771777
Ni      -1.91089701      -1.57434379      -3.48089707
Ni      -3.48239211      -3.37068835      -0.05899367
Ni      -3.44648258      -1.80121309       1.79260031
Ni      -1.78611942      -3.51076828       1.65144260
Ni      -1.74479857      -1.69836075      -0.02002904
Ni      -1.70710898      -1.90192214       3.42711001
Ni      -1.87685549       0.27549039      -5.03275114
Ni      -3.53645967       0.21156977      -3.29876827
Ni      -3.49356330       1.89525616      -1.56100260
Ni      -1.77194185       0.10081247      -1.65200155
Ni      -1.86461227       1.95977260      -3.30306446
Ni      -3.47147338       0.04793463       0.11748922
Ni      -3.38077214       1.72787995       1.97403190
Ni      -1.66399222      -0.06338258       1.78368050
Ni      -1.69189528       1.73622443       0.15211750
Ni      -3.32434112      -0.11430214       3.53255400
Ni      -1.55789542      -0.21030766       5.14211581
Ni      -1.63450816       1.62461388       3.59673739
Ni      -1.78697949       3.56319165      -1.53447083
Ni      -3.37876219       3.46027696       0.28415876
Ni      -1.66983494       3.39411043       1.99947402
Ni      -1.64572635       5.11862912       0.30593367
Ni      -0.12840486      -4.99922040      -1.94840765
Ni      -0.05662038      -5.18454456       1.43411030
Ni       1.63588135      -5.09992820      -0.30971521
Ni      -0.19798986      -1.45403503      -5.17429600
Ni      -0.16337374      -3.24763737      -3.58127480
Ni      -0.07403550      -1.63586052      -1.79402839
Ni       1.66207063      -3.37946109      -2.00589017
Ni       1.62493220      -1.60822391      -3.60912891
Ni      -0.02323355      -3.45829006      -0.13933228
Ni       0.04408194      -1.80968420       1.65053066
Ni       1.80156340      -3.63838852       1.58465272
Ni       1.72354947      -1.75688351      -0.11435419
Ni      -0.03600705      -3.58822407       3.26399805
Ni       0.10812768      -1.92904714       5.02450068
Ni       1.91392604      -2.03042498       3.40500211
Ni      -0.15990010       1.96190310      -5.00598872
Ni       1.52524695       0.24187748      -5.15491392
Ni      -0.12015929       0.17536767      -3.46247134
Ni      -0.03164692       1.80401487      -1.62698680
Ni       1.66402976       0.06587506      -1.77227588
Ni       1.66688474       1.93074486      -3.43072968
Ni       0.01452816      -0.01014066       0.01435160
Ni       0.08627564       1.63136425       1.81080763
Ni       1.80140130      -0.12788780       1.68476723
Ni       1.74259087       1.70345509       0.03400716
Ni       0.14253633      -0.19929487       3.46341650
Ni       0.18796110       1.45192953       5.17429600
Ni       1.87995337      -0.26051125       5.02708900
Ni       1.90110254       1.60137230       3.48419487
Ni      -0.08040968       3.59537775      -3.25089671
Ni      -0.00564910       5.18454456      -1.45320308
Ni       1.74304177       3.53837238      -1.65972912
Ni       0.03810816       3.47269710       0.17361136
Ni       0.10891531       5.01911445       1.96271480
Ni       1.86166420       3.37051101       1.87881737
Ni       1.75613931       5.09225174       0.19336687
Ni       0.14750141       3.25631358       3.59179079
Ni       3.37327161      -1.70547109      -1.98624944
Ni       3.37902499      -3.44456552      -0.31428843
Ni       3.59040295      -1.91623210       1.57572848
Ni       5.08745874      -1.72492528      -0.29540673
Ni       3.29414065       0.14883222      -3.53948218
Ni       3.40571004       1.83738812      -1.80390481
Ni       5.02812315       0.06154113      -1.89374223
Ni       3.47012084      -0.04021174      -0.10513577
Ni       3.53111221       1.67607874       1.73547506
Ni       5.15821530      -0.07886602       1.51606669
Ni       5.10464382       1.68296225      -0.10567255
Ni       3.53406595      -0.15642468       3.29670028
Ni       3.44927973       3.40196906       0.04421816
C        3.98278206      -4.20764423       3.43672174
O        2.62422833      -3.89803478       3.35942576
O        4.83384478      -3.16618291       2.87752041
H        4.26640960      -4.35713915       4.49246248
H        4.90312140      -2.44596733       3.54230892
H        4.20451811      -5.09848671       2.81544539
