# Supplementary material for: Construction of Sabatier Volcanoes for CO2 Hydrogenation to C1‐2 Oxygenates Using Data‐Efficient Machine Learning
Source: Adv Sci (Weinh). 2026 Jun 16:e75932. Online ahead of print. doi: 10.1002/advs.75932 (PMC13336856; doi:10.1002/advs.75932)
Supplement: Supplementary file 3 — Supporting File 3: advs75932‐sup‐0003‐SI7.zip. [file ADVS-9999-e75932-s003.zip › SI/Intermediates/Ni/7/struct.xyz]

83
Properties=species:S:1:pos:R:3 pbc="F F F"
Ni      -5.09182663      -1.72340263      -0.01824599
Ni      -5.08955150      -0.01701628      -1.72623793
Ni      -5.10381512      -0.00649246       1.68395827
Ni      -5.09819900       1.69303962      -0.03016712
Ni      -1.68199333      -5.10447527       0.00498203
Ni      -3.44909223      -1.78978364      -1.78211036
Ni      -1.75838999      -3.47314440      -1.77582205
Ni      -1.75840013      -1.79092089      -3.46902183
Ni      -3.40597085      -3.43615831      -0.00585741
Ni      -3.46718035      -1.77237771       1.75686946
Ni      -1.77203686      -3.45679816       1.77222225
Ni      -1.70987864      -1.72939652      -0.00134108
Ni      -1.78930488      -1.75779085       3.45709196
Ni      -1.69436385      -0.02253529      -5.11450830
Ni      -3.41347965      -0.02231961      -3.43948297
Ni      -3.45325901       1.75494104      -1.79486765
Ni      -1.71042139      -0.01757350      -1.72973734
Ni      -1.76175687       1.75201957      -3.47944795
Ni      -3.46665375      -0.00802684      -0.01654699
Ni      -3.46730079       1.77134631       1.74850590
Ni      -1.71890667      -0.00548188       1.71743004
Ni      -1.71378920       1.70775372      -0.01257233
Ni      -3.43651281       0.01099924       3.40441009
Ni      -1.73020086       0.02486194       5.08138713
Ni      -1.78178210       1.78122637       3.43615338
Ni      -1.76606312       3.44676297      -1.79711791
Ni      -3.42002473       3.41116288      -0.03053705
Ni      -1.77808539       3.46466888       1.74570402
Ni      -1.70680439       5.09478648      -0.03463399
Ni       0.01263977      -5.10713460      -1.70878897
Ni       0.01217689      -5.08581913       1.72331053
Ni       1.70846900      -5.09665699      -0.00409748
Ni       0.01186617      -1.73039943      -5.10985731
Ni       0.00908845      -3.44177960      -3.42823226
Ni       0.01390635      -1.73568531      -1.72234987
Ni       1.77754357      -3.46527751      -1.78393243
Ni       1.77765684      -1.78117852      -3.47442296
Ni       0.02476593      -3.47248537       0.02059094
Ni       0.02714072      -1.73579694       1.74357474
Ni       1.83497862      -3.50998301       1.81215055
Ni       1.74185456      -1.73657053       0.02017147
Ni      -0.03925717      -3.40555292       3.43246993
Ni      -0.04110922      -1.67128356       5.11751541
Ni       1.82626381      -1.81000451       3.59426030
Ni       0.00855651       1.68608947      -5.11751541
Ni       1.71818366      -0.01773504      -5.11357072
Ni       0.00724704      -0.01462816      -3.48324521
Ni       0.00900283       1.70657595      -1.73261983
Ni       1.73105622      -0.01330413      -1.72577113
Ni       1.77826555       1.75713589      -3.47602732
Ni       0.01472273      -0.01624008       0.00792318
Ni       0.00196732       1.71947974       1.71430076
Ni       1.73952165      -0.01928986       1.74066733
Ni       1.72304545       1.71289531      -0.00735643
Ni       0.02201468      -0.01702687       3.46637513
Ni      -0.02415521       1.73839483       5.07841620
Ni       1.67933080       0.05728684       5.11463480
Ni       1.75671894       1.79969350       3.45122990
Ni       0.00763223       3.40900954      -3.44529801
Ni       0.00157104       5.08772220      -1.73296710
Ni       1.77615796       3.45086003      -1.79096060
Ni      -0.00245914       3.46592462      -0.02163522
Ni      -0.00468716       5.10713460       1.67636359
Ni       1.76351539       3.47344890       1.74850324
Ni       1.70967242       5.09572130      -0.02751385
Ni      -0.01655513       3.44172396       3.39838927
Ni       3.46521595      -1.77246599      -1.78818473
Ni       3.43242417      -3.42192523      -0.04975328
Ni       3.52472650      -1.81693422       1.80594348
Ni       5.10381512      -1.69304694      -0.01493316
Ni       3.43263934      -0.00694374      -3.43568102
Ni       3.46263631       1.76440312      -1.78663140
Ni       5.10204741      -0.00137505      -1.72112304
Ni       3.47286173      -0.01511925       0.01323889
Ni       3.45448015       1.78501549       1.76254765
Ni       5.09290636       0.00861462       1.71017425
Ni       5.09902563       1.69755321      -0.01077253
Ni       3.41562524       0.06031125       3.42636664
Ni       3.42463350       3.41409023      -0.01743415
C        3.41841277      -3.39056155       3.20908555
O        3.03591627      -3.00331020       4.43117935
H        3.19116539      -4.46150400       2.92602872
H        4.48138264      -3.13260666       2.89466219
