# Supplementary material for: Construction of Sabatier Volcanoes for CO2 Hydrogenation to C1‐2 Oxygenates Using Data‐Efficient Machine Learning
Source: Adv Sci (Weinh). 2026 Jun 16:e75932. Online ahead of print. doi: 10.1002/advs.75932 (PMC13336856; doi:10.1002/advs.75932)
Supplement: Supplementary file 3 — Supporting File 3: advs75932‐sup‐0003‐SI7.zip. [file ADVS-9999-e75932-s003.zip › SI/Intermediates/Ni/9/struct.xyz]

86
Properties=species:S:1:pos:R:3 pbc="F F F"
Ni      -5.20269148      -1.56675188      -0.01921008
Ni      -5.17846609       0.06742850      -1.78228153
Ni      -5.20908730       0.18509025       1.63445228
Ni      -5.19904772       1.82064694      -0.12822630
Ni      -1.81052677      -4.99192278       0.13034428
Ni      -3.53104670      -1.73402109      -1.75721666
Ni      -1.84734991      -3.40937071      -1.68210666
Ni      -1.80790461      -1.76893700      -3.42002101
Ni      -3.52729186      -3.32109695       0.06615407
Ni      -3.57782955      -1.61033463       1.78450320
Ni      -1.88967731      -3.30478762       1.85622569
Ni      -1.82703830      -1.63313680       0.03320732
Ni      -1.90286501      -1.55422826       3.49315659
Ni      -1.76358498      -0.01842007      -5.12082492
Ni      -3.47893780       0.02053022      -3.46585699
Ni      -3.55381939       1.85234506      -1.89314782
Ni      -1.81167799       0.07827588      -1.72414345
Ni      -1.84851936       1.79609425      -3.54172409
Ni      -3.58010302       0.13765250      -0.06297717
Ni      -3.57291208       1.95571978       1.65153648
Ni      -1.83384281       0.15098678       1.69219899
Ni      -1.83589154       1.85629575      -0.07969328
Ni      -3.53446851       0.21335952       3.38445878
Ni      -1.84576925       0.27112381       5.07436797
Ni      -1.88558089       1.98098257       3.37060139
Ni      -1.85682841       3.53531070      -1.92699774
Ni      -3.52709592       3.55892312      -0.17023795
Ni      -1.88461409       3.63055952       1.61380023
Ni      -1.77587527       5.21735476      -0.20198118
Ni      -0.09460780      -5.05312149      -1.55974287
Ni      -0.14324373      -4.96404740       1.85341206
Ni       1.59298780      -5.01676135       0.14955273
Ni      -0.04874354      -1.76126252      -5.04865262
Ni      -0.07194463      -3.43430424      -3.32664923
Ni      -0.07992523      -1.67999516      -1.66261837
Ni       1.67710939      -3.41966944      -1.66288000
Ni       1.67672403      -1.75857655      -3.39704368
Ni      -0.07569508      -3.37603397       0.12274142
Ni      -0.10471163      -1.58859294       1.77335320
Ni       1.67915809      -3.37418625       1.95636163
Ni       1.64416664      -1.64992359       0.09342784
Ni      -0.16495114      -3.21048080       3.53757609
Ni      -0.15055582      -1.43599163       5.15610210
Ni       1.60664354      -1.53431244       3.53069659
Ni      -0.06627233       1.66854901      -5.15610210
Ni       1.65496976      -0.06750254      -5.08614770
Ni      -0.10642444       0.03996217      -3.44279872
Ni      -0.09317281       1.78143038      -1.76023155
Ni       1.65184647       0.03590210      -1.69958970
Ni       1.71736972       1.72579354      -3.49480809
Ni      -0.07703456       0.08563726       0.01473161
Ni      -0.09209044       1.87712489       1.65564133
Ni       1.63697248       0.13441446       1.73626101
Ni       1.65608911       1.81950849      -0.04017482
Ni      -0.12847901       0.21161747       3.44493454
Ni      -0.13627861       1.96518461       5.03650421
Ni       1.55975507       0.25883461       5.11735116
Ni       1.65371994       1.97068566       3.41595778
Ni      -0.05872131       3.41272506      -3.53444362
Ni      -0.05601107       5.14820735      -1.88863814
Ni       1.73162133       3.48328574      -1.86882971
Ni      -0.10340764       3.58506592      -0.13651395
Ni      -0.09981129       5.25080485       1.52312683
Ni       1.68591915       3.60697857       1.67217096
Ni       1.61708075       5.19179107      -0.16546922
Ni      -0.10597899       3.61471282       3.30867007
Ni       3.37332751      -1.73966592      -1.70065048
Ni       3.31329392      -3.33716192       0.09770004
Ni       3.41043610      -1.66314873       1.91521107
Ni       5.01069535      -1.63064598       0.06894572
Ni       3.36654580      -0.02302711      -3.40264377
Ni       3.39497483       1.78708416      -1.79373631
Ni       5.02337195       0.02117768      -1.67286216
Ni       3.38658910       0.05447802       0.04812001
Ni       3.36882389       1.90490118       1.74311360
Ni       5.01309565       0.14239063       1.74037885
Ni       5.01719354       1.77452286      -0.01696467
Ni       3.29882688       0.21645142       3.46090952
Ni       3.35905515       3.50388624      -0.08310107
C        4.00945292      -3.94204181       4.00205766
O        2.95084043      -4.61776233       3.31659885
O        4.68586638      -2.96509496       3.20542282
H        4.73305711      -4.67667721       4.38696401
H        3.31151957      -5.25080485       2.66318843
H        5.20908730      -3.39794265       2.49935302
H        3.52564794      -3.37632669       4.79094493
