# Supplementary material for: Construction of Sabatier Volcanoes for CO2 Hydrogenation to C1‐2 Oxygenates Using Data‐Efficient Machine Learning
Source: Adv Sci (Weinh). 2026 Jun 16:e75932. Online ahead of print. doi: 10.1002/advs.75932 (PMC13336856; doi:10.1002/advs.75932)
Supplement: Supplementary file 3 — Supporting File 3: advs75932‐sup‐0003‐SI7.zip. [file ADVS-9999-e75932-s003.zip › SI/Intermediates/Pd/10/struct.xyz]

7
Properties=species:S:1:pos:R:3 pbc="F F F"
C        0.17843093       0.17676373       0.43709263
O       -1.13540915      -0.29810013       0.16331866
O        1.13540915      -0.21786721      -0.54063486
H        0.56919484      -0.21876184       1.38854734
H       -1.10622535      -1.27242540       0.17985473
H        0.87447204       0.18625050      -1.38854734
H        0.07497128       1.27242540       0.47871429
