# Supplementary material for: Construction of Sabatier Volcanoes for CO2 Hydrogenation to C1‐2 Oxygenates Using Data‐Efficient Machine Learning
Source: Adv Sci (Weinh). 2026 Jun 16:e75932. Online ahead of print. doi: 10.1002/advs.75932 (PMC13336856; doi:10.1002/advs.75932)
Supplement: Supplementary file 3 — Supporting File 3: advs75932‐sup‐0003‐SI7.zip. [file ADVS-9999-e75932-s003.zip › SI/Intermediates/Pd/11/struct.xyz]

85
Properties=species:S:1:pos:R:3 pbc="F F F"
Pd      -5.64835452      -1.99154438       0.20295108
Pd      -5.74942998      -0.11915722      -1.77996288
Pd      -5.65586380      -0.00734640       2.07744107
Pd      -5.75883710       1.86567826       0.09441203
Pd      -1.76713444      -5.65889274       0.20250416
Pd      -3.85400576      -2.04850013      -1.82283351
Pd      -1.91623151      -3.87291155      -1.82132993
Pd      -2.01430132      -2.04808272      -3.75471185
Pd      -3.73220229      -3.85158797       0.19931550
Pd      -3.75711791      -1.93741536       2.13240869
Pd      -1.82350621      -3.77298401       2.14026343
Pd      -1.85426574      -1.88855855       0.11428113
Pd      -1.82535784      -1.83626015       3.96602139
Pd      -2.06822911      -0.11715693      -5.64769907
Pd      -3.93109670      -0.12124194      -3.73474542
Pd      -3.96671811       1.90859899      -1.93033828
Pd      -1.96230462      -0.02045620      -1.86244686
Pd      -2.13174511       1.91063522      -3.86005303
Pd      -3.81331868      -0.01422666       0.10242129
Pd      -3.87461523       2.02790505       2.02500254
Pd      -1.87177526       0.09717917       1.97598029
Pd      -1.97581925       1.96224066       0.00035562
Pd      -3.74215635       0.09554774       3.93679236
Pd      -1.78036767       0.19732436       5.74967630
Pd      -1.94548961       2.13165207       3.86284901
Pd      -2.14479774       3.85177267      -2.03311203
Pd      -3.95326577       3.82870112      -0.00417214
Pd      -2.04821437       3.96368525       1.92719317
Pd      -2.10084083       5.74977166      -0.10531551
Pd       0.11172920      -5.65725883      -1.77250470
Pd       0.20553154      -5.55533392       2.08164397
Pd       2.08610349      -5.55691866       0.10000479
Pd      -0.08094513      -1.98939516      -5.64689187
Pd       0.01444048      -3.85044334      -3.73427251
Pd       0.02028686      -1.88849539      -1.85466670
Pd       2.04618764      -3.76857588      -1.92357716
Pd       1.94283361      -1.93482667      -3.85455331
Pd       0.13146571      -3.72554449       0.12706235
Pd       0.13008261      -1.79405633       1.98584138
Pd       2.24720892      -3.76012211       2.12456641
Pd       1.99083366      -1.79243024       0.03284952
Pd       0.20430003      -3.64159727       3.94528903
Pd       0.20621413      -1.67981226       5.75092990
Pd       2.13899590      -1.70890416       3.86273267
Pd      -0.19932018       1.87160378      -5.75092990
Pd       1.78756630      -0.00312933      -5.74588409
Pd      -0.09312976      -0.01145145      -3.80957790
Pd      -0.10498136       1.96397613      -1.96808188
Pd       1.87707509       0.10164708      -1.96590768
Pd       1.82274067       2.03274320      -3.96670285
Pd       0.01001051       0.08867851       0.01012922
Pd      -0.01113642       2.07914792       1.87247456
Pd       1.96768534       0.21227103       1.87264651
Pd       1.86477687       2.08205374      -0.10105273
Pd       0.09388658       0.20357529       3.81234463
Pd       0.08276206       2.19140216       5.64638112
Pd       2.06767543       0.31671464       5.65352015
Pd       2.01641017       2.25238580       3.76022034
Pd      -0.20971935       3.83269803      -3.94106978
Pd      -0.21969366       5.75273281      -2.08521215
Pd       1.81395879       3.96835198      -2.13603233
Pd      -0.11574144       3.91932502      -0.10291117
Pd      -0.12545518       5.86185922       1.77477519
Pd       1.91358321       4.08359169       1.82551965
Pd       1.75608560       5.86336440      -0.20546100
Pd      -0.01924622       4.05311128       3.73344662
Pd       3.86898509      -1.82968802      -2.01420688
Pd       3.95806078      -3.64167818       0.00283553
Pd       3.97485095      -1.70409112       1.93953846
Pd       5.75883710      -1.66641234      -0.08224612
Pd       3.74271284       0.09922217      -3.92876030
Pd       3.75468682       2.13934251      -2.13414368
Pd       5.65138916       0.20877200      -2.06468990
Pd       3.81034966       0.21061222      -0.09509381
Pd       3.85361633       2.25516537       1.82916201
Pd       5.75200216       0.32364876       1.78375476
Pd       5.63963469       2.19821251      -0.19819603
Pd       3.93310064       0.32792991       3.74027532
Pd       3.72161322       4.05709161      -0.20136896
C        3.54219835      -4.85523797       3.29783780
O        3.55841079      -4.34862153       4.59613019
O        4.81416926      -4.87670027       2.76920636
H        3.10404819      -5.86336440       3.20828843
H        2.62814544      -4.09953090       4.82345740
H        5.19187685      -3.97439520       2.86196168
