# Supplementary material for: Construction of Sabatier Volcanoes for CO2 Hydrogenation to C1‐2 Oxygenates Using Data‐Efficient Machine Learning
Source: Adv Sci (Weinh). 2026 Jun 16:e75932. Online ahead of print. doi: 10.1002/advs.75932 (PMC13336856; doi:10.1002/advs.75932)
Supplement: Supplementary file 3 — Supporting File 3: advs75932‐sup‐0003‐SI7.zip. [file ADVS-9999-e75932-s003.zip › SI/Intermediates/Pd/12/struct.xyz]

83
Properties=species:S:1:pos:R:3 pbc="F F F"
Pd      -5.86643254      -1.87575977      -0.00530856
Pd      -5.86547573       0.09711375      -1.88819354
Pd      -5.83963833      -0.00242503       1.97841368
Pd      -5.83543641       1.96967779       0.09338552
Pd      -2.11990954      -5.67327056      -0.13011574
Pd      -4.03690105      -1.88891129      -2.00051980
Pd      -2.16688944      -3.78629251      -2.06049458
Pd      -2.16495146      -1.85560981      -3.90065834
Pd      -4.01930851      -3.79821789      -0.06399181
Pd      -4.01659399      -1.99831373       1.96942420
Pd      -2.14561473      -3.89636958       1.90160039
Pd      -2.07582072      -1.90306230      -0.02171166
Pd      -2.11352689      -2.06603946       3.83560075
Pd      -2.10708543       0.16781006      -5.68719718
Pd      -4.01079040       0.13098429      -3.81320904
Pd      -4.00020596       2.05391811      -1.89609372
Pd      -2.06797018       0.06288920      -1.89841711
Pd      -2.12349000       2.09057304      -3.79173912
Pd      -3.95913354       0.02795458       0.03650357
Pd      -3.97628521       1.95498914       2.06089160
Pd      -2.03967459      -0.04047228       1.95015652
Pd      -2.03955542       1.92817886       0.07184979
Pd      -3.96074534      -0.06748553       3.87509650
Pd      -2.02630970      -0.12726983       5.71312281
Pd      -2.07834502       1.89876975       3.93184391
Pd      -2.09992240       3.91995443      -1.86045710
Pd      -3.95745201       3.86596273       0.12595215
Pd      -2.08360025       3.83172692       2.09111609
Pd      -2.03886278       5.71886727       0.15562939
Pd      -0.20029323      -5.64017879      -2.06462042
Pd      -0.17594417      -5.75565826       1.78078725
Pd       1.74633889      -5.71853276      -0.16266074
Pd      -0.18942062      -1.77204901      -5.74919473
Pd      -0.19419074      -3.73177649      -3.93479470
Pd      -0.16790050      -1.87276484      -1.96342397
Pd       1.80250234      -3.81786796      -2.08896204
Pd       1.80621089      -1.88914090      -3.92118952
Pd      -0.16671888      -3.80448757      -0.08754360
Pd      -0.12212128      -1.97823813       1.89455576
Pd       1.82418689      -3.95217559       1.86845047
Pd       1.79633204      -1.94949358      -0.03085355
Pd      -0.15789387      -3.94433851       3.74410816
Pd      -0.11553951      -2.07397517       5.66310760
Pd       1.87169212      -2.10735583       3.83483165
Pd      -0.15418261       2.07441753      -5.64721502
Pd       1.76135998       0.13345292      -5.70912179
Pd      -0.15555625       0.09986242      -3.80603152
Pd      -0.12336030       1.96238467      -1.85699978
Pd       1.78976154       0.02428717      -1.90971474
Pd       1.83696319       2.06185491      -3.81629839
Pd      -0.12139025      -0.01144859       0.01950797
Pd      -0.11156973       1.87719735       1.98402279
Pd       1.81080869      -0.07012014       1.92758001
Pd       1.81135577       1.90622411       0.05405699
Pd      -0.09570536      -0.10346615       3.82163021
Pd      -0.08850254       1.79302620       5.74919473
Pd       1.82614905      -0.13693917       5.70037802
Pd       1.88219868       1.89501098       3.90188110
Pd      -0.13299688       3.93550012      -3.73260740
Pd      -0.11359705       5.75565826      -1.78139516
Pd       1.85886807       3.90560588      -1.88765243
Pd      -0.10931267       3.81867568       0.10206955
Pd      -0.09717155       5.66914644       2.07051081
Pd       1.87664819       3.81895835       2.06758040
Pd       1.82503977       5.70056667       0.13517334
Pd      -0.09613435       3.75997085       3.94137788
Pd       3.70973091      -1.96144020      -2.05048395
Pd       3.68299778      -3.87754238      -0.13417058
Pd       3.80241439      -2.11747606       1.97518524
Pd       5.56210162      -1.96529079      -0.07842579
Pd       3.68612851       0.07564399      -3.85520023
Pd       3.72653405       2.00841564      -1.94452960
Pd       5.55464759       0.01457170      -1.94692843
Pd       3.68645607      -0.04749942       0.01514704
Pd       3.76224437       1.93030805       2.01463103
Pd       5.59130745      -0.07126873       1.89078987
Pd       5.57842402       1.89988125       0.01796563
Pd       3.72679887      -0.06631679       3.81852355
Pd       3.73222743       3.82895318       0.07358644
C        4.45890708      -3.26697539       3.41673517
O        5.65408414      -3.87547384       3.18346520
O        3.85860002      -3.43305535       4.49217269
H        5.86643254      -4.40602231       3.97150861
