# Supplementary material for: Construction of Sabatier Volcanoes for CO2 Hydrogenation to C1‐2 Oxygenates Using Data‐Efficient Machine Learning
Source: Adv Sci (Weinh). 2026 Jun 16:e75932. Online ahead of print. doi: 10.1002/advs.75932 (PMC13336856; doi:10.1002/advs.75932)
Supplement: Supplementary file 3 — Supporting File 3: advs75932‐sup‐0003‐SI7.zip. [file ADVS-9999-e75932-s003.zip › SI/Intermediates/Pd/13/struct.xyz]

81
Properties=species:S:1:pos:R:3 pbc="F F F"
Pd      -5.71200478      -1.92675915      -0.00165121
Pd      -5.70378659      -0.00168835      -1.92643081
Pd      -5.71214761       0.00060025       1.92499569
Pd      -5.70398451       1.92519543      -0.00025976
Pd      -1.92514572      -5.69830902      -0.00247148
Pd      -3.85967428      -1.98086973      -1.97451166
Pd      -1.98030631      -3.86521715      -1.98169490
Pd      -1.97359890      -1.98102437      -3.86111931
Pd      -3.84905969      -3.84284569      -0.00369227
Pd      -3.87308043      -1.98052284       1.97988322
Pd      -1.99491126      -3.86871737       1.98703529
Pd      -1.90713842      -1.93887171       0.01444994
Pd      -1.99488841      -1.98644485       3.86872766
Pd      -1.92579479      -0.00142638      -5.70411966
Pd      -3.83447806      -0.00661963      -3.83471503
Pd      -3.85143466       1.96760568      -1.96874264
Pd      -1.90264585      -0.01654841      -1.90425872
Pd      -1.96798496       1.96775552      -3.85198727
Pd      -3.81164467      -0.00803317       0.00717611
Pd      -3.85974676       1.97366592       1.97912161
Pd      -1.90683805      -0.01533741       1.93845586
Pd      -1.90267655       1.90277774       0.01524069
Pd      -3.85007315       0.00347200       3.84152601
Pd      -1.92673798       0.00318778       5.69803402
Pd      -1.98078085       1.98112515       3.86391493
Pd      -1.96803232       3.85116136      -1.96886926
Pd      -3.83496237       3.83406234       0.00483042
Pd      -1.97382950       3.85990746       1.97906343
Pd      -1.92619169       5.70320709      -0.00051070
Pd      -0.00188404      -5.69877373      -1.92554280
Pd      -0.01003449      -5.71199205       1.92689110
Pd       1.92712483      -5.71214099      -0.01040162
Pd      -0.00031316      -1.92662154      -5.71277609
Pd      -0.00300584      -3.84391541      -3.85057176
Pd       0.01589572      -1.93940305      -1.90878912
Pd       1.98763837      -3.86923828      -1.99649441
Pd       1.98089658      -1.98106359      -3.87477339
Pd       0.02245221      -3.82090075       0.02114722
Pd       0.03201477      -1.95290967       1.95213460
Pd       2.03464348      -3.96418959       2.03564334
Pd       1.95292770      -1.95291965       0.03210639
Pd      -0.04866189      -3.86138447       3.86257792
Pd      -0.00948186      -1.92581132       5.71269257
Pd       2.03518270      -2.03501936       3.96448401
Pd       0.00122835       1.92534885      -5.70426258
Pd       1.92701459       0.00030537      -5.71267446
Pd       0.00828093      -0.00816461      -3.81304792
Pd       0.01661737       1.90277497      -1.90423907
Pd       1.93952007      -0.01577080      -1.90863234
Pd       1.98087950       1.97376278      -3.86116166
Pd       0.02660284      -0.02639024       0.02510523
Pd       0.01545052       1.90737983       1.93845798
Pd       1.95270370      -0.03164383       1.95194277
Pd       1.93902066       1.90750005       0.01448695
Pd       0.02201245      -0.02184372       3.82084700
Pd      -0.00319515       1.92693768       5.69811043
Pd       1.92591402       0.00978925       5.71277609
Pd       1.98608861       1.99551193       3.86871589
Pd       0.00628026       3.83403702      -3.83482216
Pd       0.00123515       5.70329372      -1.92644544
Pd       1.98076797       3.85991264      -1.97469133
Pd       0.00796812       3.81168361       0.00701914
Pd      -0.00095162       5.71214099       1.92435666
Pd       1.98044211       3.87375272       1.97983652
Pd       1.92701160       5.71174199      -0.00201295
Pd      -0.00354912       3.85065276       3.84160527
Pd       3.86886487      -1.98781260      -1.99626878
Pd       3.86140406      -3.86159629      -0.04834871
Pd       3.96353183      -2.03473667       2.03575584
Pd       5.71214761      -1.92704229      -0.01000553
Pd       3.84384134       0.00297849      -3.85027476
Pd       3.86497468       1.98043882      -1.98159147
Pd       5.69865177       0.00173918      -1.92553230
Pd       3.82115029      -0.02247961       0.02135846
Pd       3.86840632       1.99518808       1.98698358
Pd       5.71198097       0.00979462       1.92725317
Pd       5.69845359       1.92481216      -0.00238776
Pd       3.86068051       0.04905475       3.86222550
Pd       3.84322797       3.84895826      -0.00371779
C        3.43755933      -3.43805081       3.43850762
O        4.13018911      -4.13105531       4.11562479
