# Supplementary material for: Construction of Sabatier Volcanoes for CO2 Hydrogenation to C1‐2 Oxygenates Using Data‐Efficient Machine Learning
Source: Adv Sci (Weinh). 2026 Jun 16:e75932. Online ahead of print. doi: 10.1002/advs.75932 (PMC13336856; doi:10.1002/advs.75932)
Supplement: Supplementary file 3 — Supporting File 3: advs75932‐sup‐0003‐SI7.zip. [file ADVS-9999-e75932-s003.zip › SI/Intermediates/Pd/15/struct.xyz]

82
Properties=species:S:1:pos:R:3 pbc="F F F"
Pd      -5.71519573      -1.91156668       0.00370617
Pd      -5.71553167       0.03821234      -1.89950356
Pd      -5.70595100      -0.00999766       1.95471624
Pd      -5.71128648       1.94137214       0.05396218
Pd      -1.92967860      -5.67752865      -0.06338665
Pd      -3.86945720      -1.93742256      -1.97615755
Pd      -1.97823943      -3.81885485      -2.00468625
Pd      -1.98970100      -1.91154481      -3.87038337
Pd      -3.84972457      -3.82420635      -0.02947219
Pd      -3.86649511      -1.99040575       1.97841047
Pd      -1.98440086      -3.87591972       1.94944095
Pd      -1.90706987      -1.91987189       0.00550983
Pd      -1.97627877      -2.02029092       3.85932327
Pd      -1.95424550       0.08975121      -5.68945199
Pd      -3.85463473       0.06140767      -3.81367811
Pd      -3.86557974       2.01070553      -1.92191329
Pd      -1.91571179       0.02789035      -1.89136515
Pd      -1.98953470       2.03653435      -3.81292443
Pd      -3.81549305       0.00783626       0.02853530
Pd      -3.86111032       1.96712754       2.02499260
Pd      -1.91069411      -0.01719139       1.95159232
Pd      -1.91316757       1.92533311       0.04932376
Pd      -3.83775104      -0.03261591       3.86536358
Pd      -1.90018096      -0.05594859       5.70951767
Pd      -1.97215969       1.94917223       3.90184716
Pd      -1.98667028       3.89883185      -1.90899373
Pd      -3.84793074       3.85367262       0.07264567
Pd      -1.97686465       3.85570369       2.03837778
Pd      -1.93912029       5.72351359       0.08405026
Pd      -0.01163866      -5.65202807      -1.99731211
Pd      -0.02131619      -5.74888119       1.85453530
Pd       1.92203561      -5.72284313      -0.10461381
Pd      -0.02420819      -1.83451649      -5.73023141
Pd      -0.01818469      -3.77268994      -3.89135802
Pd       0.00686718      -1.89421139      -1.92359739
Pd       1.97598757      -3.82241760      -2.04183724
Pd       1.96579564      -1.91185562      -3.89838017
Pd       0.03858863      -3.80309642      -0.00360167
Pd       0.03669379      -1.93865112       1.93246763
Pd       1.99216935      -3.96027113       1.93193188
Pd       1.94974908      -1.91272502       0.00446725
Pd      -0.01735266      -3.87678128       3.79692018
Pd       0.03837918      -1.97955914       5.67925468
Pd       2.08347223      -2.06500388       3.92369546
Pd      -0.02566902       2.01783383      -5.67393669
Pd       1.90146648       0.09261610      -5.70997722
Pd      -0.01056808       0.05967640      -3.80515383
Pd      -0.00104611       1.95127293      -1.87764252
Pd       1.92788727       0.03400885      -1.91616051
Pd       1.96060338       2.04500480      -3.83867247
Pd       0.02148671      -0.00178179       0.03052089
Pd       0.01125983       1.90660513       1.96684167
Pd       1.95925677      -0.02713703       1.95274417
Pd       1.93260809       1.93215187       0.03135680
Pd       0.03570404      -0.04799019       3.82517587
Pd       0.00914023       1.88127530       5.73023141
Pd       1.95094188      -0.03038090       5.70821614
Pd       1.98845474       1.97648208       3.88775233
Pd      -0.01802103       3.90408755      -3.78486531
Pd      -0.01610488       5.74888119      -1.85214695
Pd       1.96308636       3.90744418      -1.92887853
Pd      -0.00273537       3.83172471       0.05833449
Pd      -0.00592270       5.71086232       2.00065409
Pd       1.97435664       3.87391628       2.01944040
Pd       1.91653205       5.73624079       0.06583349
Pd       0.00145765       3.82743036       3.89616257
Pd       3.86200873      -1.94259210      -2.02303656
Pd       3.84004765      -3.82522248      -0.09003509
Pd       3.95800005      -2.03753599       2.03375800
Pd       5.69754211      -1.90422823      -0.02195988
Pd       3.82795366       0.06993558      -3.85709803
Pd       3.85279789       2.02650428      -1.96504236
Pd       5.68799257       0.04487202      -1.93418354
Pd       3.81781401       0.00257486       0.01471027
Pd       3.86789987       2.00059085       1.99448939
Pd       5.71553167       0.01911235       1.91631105
Pd       5.69783842       1.95673485       0.00103114
Pd       3.87576144       0.05421008       3.85632665
Pd       3.83804845       3.87842681       0.03346290
C        3.75829383      -3.23534016       3.69251812
O        3.53516646      -4.46432991       3.44866716
H        4.52433912      -2.98871860       4.44467560
