# Supplementary material for: Construction of Sabatier Volcanoes for CO2 Hydrogenation to C1‐2 Oxygenates Using Data‐Efficient Machine Learning
Source: Adv Sci (Weinh). 2026 Jun 16:e75932. Online ahead of print. doi: 10.1002/advs.75932 (PMC13336856; doi:10.1002/advs.75932)
Supplement: Supplementary file 3 — Supporting File 3: advs75932‐sup‐0003‐SI7.zip. [file ADVS-9999-e75932-s003.zip › SI/Intermediates/Pd/16/struct.xyz]

83
Properties=species:S:1:pos:R:3 pbc="F F F"
Pd      -5.71301551      -1.88639106      -0.00135246
Pd      -5.71548717       0.07382162      -1.89732941
Pd      -5.69312554      -0.00110719       1.96868191
Pd      -5.69672561       1.95999530       0.07285730
Pd      -1.96459002      -5.68391609      -0.10006324
Pd      -3.88367287      -1.90861250      -1.99703417
Pd      -2.01390949      -3.80662493      -2.04627544
Pd      -2.00665460      -1.88397756      -3.88990091
Pd      -3.86160577      -3.80689074      -0.04808664
Pd      -3.86249833      -1.98730344       1.97329625
Pd      -1.98824378      -3.88151917       1.92221195
Pd      -1.92898143      -1.90318045      -0.02093158
Pd      -1.96477983      -2.04326181       3.84709161
Pd      -1.95163977       0.12309835      -5.69438988
Pd      -3.85998299       0.09665079      -3.82202468
Pd      -3.86030225       2.03695228      -1.91645290
Pd      -1.92189598       0.05160346      -1.90259023
Pd      -1.98121895       2.06224693      -3.81304229
Pd      -3.81262507       0.02724742       0.03010738
Pd      -3.84183569       1.96778622       2.04465930
Pd      -1.89722911      -0.02479957       1.95315541
Pd      -1.89978028       1.92959759       0.06040304
Pd      -3.81643264      -0.04169148       3.87321055
Pd      -1.87145782      -0.09068997       5.70914922
Pd      -1.94756091       1.93311280       3.91296141
Pd      -1.96663741       3.90718116      -1.89440424
Pd      -3.82296414       3.86113777       0.09507211
Pd      -1.95475040       3.84993308       2.06050382
Pd      -1.91126376       5.72266538       0.10632660
Pd      -0.04197760      -5.65901551      -2.03688645
Pd      -0.02879187      -5.74778376       1.81454231
Pd       1.89100471      -5.72218902      -0.11973379
Pd      -0.02733636      -1.80964799      -5.73444697
Pd      -0.03131919      -3.75683108      -3.90942413
Pd      -0.01355970      -1.87797369      -1.95274786
Pd       1.95680042      -3.82906657      -2.05516115
Pd       1.96485717      -1.90891396      -3.90314493
Pd      -0.02863265      -3.80394659      -0.07883055
Pd       0.02147214      -1.95546116       1.91301452
Pd       1.93023437      -3.91055655       1.86278540
Pd       1.93863509      -1.92937395      -0.01901196
Pd      -0.00034590      -3.92167626       3.77069430
Pd       0.05146068      -2.03214066       5.65948789
Pd       2.10925703      -2.14526757       3.92875225
Pd      -0.00678832       2.03511840      -5.66722372
Pd       1.91657531       0.10139438      -5.70607115
Pd      -0.00582882       0.07885317      -3.80921626
Pd       0.01480013       1.95549512      -1.87154305
Pd       1.93482858       0.02622213      -1.91180801
Pd       1.98230350       2.04557162      -3.82889177
Pd       0.01820630      -0.00440906       0.01980880
Pd       0.02956470       1.89093807       1.97278515
Pd       1.95770035      -0.06701544       1.94062036
Pd       1.94559929       1.91651383       0.04026437
Pd       0.05851727      -0.08109135       3.82085230
Pd       0.03556792       1.84615804       5.73444697
Pd       1.95654525      -0.07963315       5.69807198
Pd       2.00362484       1.95004083       3.89041171
Pd       0.00692106       3.91117393      -3.76848452
Pd       0.01108889       5.74778376      -1.83233296
Pd       1.98870449       3.90183452      -1.91649590
Pd       0.01873730       3.82707049       0.07293117
Pd       0.02285656       5.69925447       2.02197407
Pd       1.99575922       3.85671939       2.03190522
Pd       1.94407004       5.72504817       0.08530482
Pd       0.02241796       3.80488436       3.91037817
Pd       3.85619365      -1.96493197      -2.02244114
Pd       3.82194208      -3.87046140      -0.08325404
Pd       3.97561903      -2.12058493       2.04933016
Pd       5.68548715      -1.95704921      -0.02209408
Pd       3.83871833       0.06169006      -3.84677459
Pd       3.86825029       2.01148343      -1.95220296
Pd       5.69300644       0.01106942      -1.91882971
Pd       3.82158666      -0.02974683       0.02576563
Pd       3.88032461       1.97607435       1.99737264
Pd       5.71548717      -0.02776638       1.90595877
Pd       5.70926892       1.92381852       0.01236369
Pd       3.85983540       0.01756718       3.82650081
Pd       3.85831547       3.85745586       0.04225188
C        3.93821114      -3.01939808       3.86712828
O        4.07018932      -4.36888514       3.98285198
H        4.64824809      -2.56606332       4.57880738
H        3.43606181      -4.78919841       3.32647518
