# Supplementary material for: Construction of Sabatier Volcanoes for CO2 Hydrogenation to C1‐2 Oxygenates Using Data‐Efficient Machine Learning
Source: Adv Sci (Weinh). 2026 Jun 16:e75932. Online ahead of print. doi: 10.1002/advs.75932 (PMC13336856; doi:10.1002/advs.75932)
Supplement: Supplementary file 3 — Supporting File 3: advs75932‐sup‐0003‐SI7.zip. [file ADVS-9999-e75932-s003.zip › SI/Intermediates/Pd/17/struct.xyz]

81
Properties=species:S:1:pos:R:3 pbc="F F F"
Pd      -5.68183445      -2.01164751       0.06228792
Pd      -5.74354470      -0.03646113      -1.81137562
Pd      -5.67467403      -0.13474864       2.03801018
Pd      -5.73644600       1.84052360       0.16490865
Pd      -1.84098502      -5.72247846      -0.11193488
Pd      -3.87146136      -1.98373154      -1.94862121
Pd      -1.96315669      -3.83477980      -2.04041454
Pd      -2.02399459      -1.90349226      -3.86931265
Pd      -3.79014544      -3.89524633      -0.02578440
Pd      -3.80640856      -2.09042371       2.00766356
Pd      -1.89526587      -3.94635141       1.92893314
Pd      -1.87982483      -1.96398173       0.00621205
Pd      -1.88918946      -2.11528062       3.85824014
Pd      -2.04281254       0.12255638      -5.65884051
Pd      -3.91234199       0.03815533      -3.75342062
Pd      -3.92095661       1.96024644      -1.83462486
Pd      -1.94101648       0.00441722      -1.85909328
Pd      -2.07550121       2.03905325      -3.75208707
Pd      -3.81109282      -0.06553902       0.08679931
Pd      -3.85662271       1.86826083       2.10755978
Pd      -1.87310971      -0.09148315       1.97874857
Pd      -1.93359192       1.87438417       0.11044538
Pd      -3.77595966      -0.15300972       3.91527212
Pd      -1.82163484      -0.17010160       5.73821592
Pd      -1.94274608       1.85611595       3.95472590
Pd      -2.06773478       3.87196536      -1.82123262
Pd      -3.89676900       3.77670436       0.18357553
Pd      -2.00117325       3.78262156       2.12102994
Pd      -2.01912791       5.67600939       0.19130770
Pd       0.04387951      -5.64172096      -2.07263817
Pd       0.10894230      -5.75594692       1.77916376
Pd       2.00685803      -5.67428653      -0.19405502
Pd      -0.08586469      -1.77009995      -5.75320520
Pd      -0.02118089      -3.73223592      -3.94254428
Pd       0.00579452      -1.88262567      -1.95298072
Pd       2.00579038      -3.77862009      -2.12471568
Pd       1.93375186      -1.84268631      -3.95597199
Pd       0.07535403      -3.81243967      -0.07698747
Pd       0.10223509      -2.00444413       1.91265465
Pd       2.13617458      -4.00904630       1.90221382
Pd       1.98607627      -1.92314736      -0.04430651
Pd       0.08434723      -3.96888412       3.77751589
Pd       0.12138834      -2.06691262       5.66628653
Pd       2.14352619      -2.10654128       3.90821918
Pd      -0.14469052       2.08013057      -5.64397468
Pd       1.81145189       0.18717118      -5.73777770
Pd      -0.06872530       0.09550738      -3.80212276
Pd      -0.05093099       1.95448058      -1.84454755
Pd       1.89807911       0.06978151      -1.93801626
Pd       1.86984194       2.11194206      -3.83867364
Pd       0.02917317      -0.02708330       0.03628860
Pd       0.01942133       1.86270554       1.99331549
Pd       1.99264830      -0.05268964       1.92713394
Pd       1.90495504       1.94203528       0.03539328
Pd       0.08797297      -0.11208963       3.82219902
Pd       0.07084682       1.78478840       5.75320520
Pd       2.02598392      -0.09976445       5.68129980
Pd       2.02627700       1.92726330       3.88885428
Pd      -0.13226792       3.93633202      -3.72457671
Pd      -0.12851091       5.75594692      -1.77095636
Pd       1.87757031       3.94674076      -1.90545530
Pd      -0.05369866       3.81198247       0.11400348
Pd      -0.05630334       5.66305375       2.07921659
Pd       1.95608756       3.85698917       2.05116763
Pd       1.83406313       5.74175676       0.11705210
Pd       0.00710790       3.75311404       3.94468734
Pd       3.85648432      -1.86946413      -2.10965169
Pd       3.92616325      -3.80302540      -0.21394657
Pd       4.06034766      -2.02349507       1.91701621
Pd       5.73685194      -1.82684785      -0.16386180
Pd       3.76260677       0.16976956      -3.91254478
Pd       3.78871697       2.09799266      -1.99550057
Pd       5.65761458       0.14788191      -2.02635272
Pd       3.81450978       0.04570119      -0.04652038
Pd       3.87062653       2.00454892       1.97452973
Pd       5.74354470       0.05841258       1.82424607
Pd       5.66430527       2.01962445      -0.05230470
Pd       3.93984462       0.01171554       3.80733030
Pd       3.77675932       3.91036975       0.03161378
C        3.43978531      -3.35640212       3.18415836
H        4.09854811      -3.99993995       3.77766145
